# Supplementary material for: Granulocyte macrophage colony-stimulating factor receptor α expression and its targeting in antigen-induced arthritis and inflammation
Source: Arthritis Res Ther. 2016 Dec 1;18:287. doi: 10.1186/s13075-016-1185-9 (PMC5134062; doi:10.1186/s13075-016-1185-9)
Supplement: Additional file 5: — Array data supporting Additional file 3. Data shown as normalised intensities. (XLSX 13054 kb) [file 13075_2016_1185_MOESM5_ESM.xlsx]

## Sheet: normalised_intensities
FeatureID	Symbol	Description	EntrezID	Chrom	ChromLoc	PathwayID	PathDesc	Monocytes 1	Monocytes 2	Monocytes 3	Monocytes 4	Monocytes 5	PBS 1	PBS 2	PBS 3	PBS 4	PBS 5	PBS 6	PBS 7	PBS 8	Iso 1	Iso 2	Iso 3	Iso 4	Iso 5	Iso 6	Iso 7	Iso 8	CAM3003 1	CAM3003 2	CAM3003 3	CAM3003 4	CAM3003 5	CAM3003 6	CAM3003 7
17200001	NA	NA	NA	-	-	-	-	5.6456	5.5923	5.94	5.2417	5.9047	6.4203	7.1264	6.0312	6.8587	5.0828	6.8884	6.5398	5.8919	7.153	6.1883	6.5432	6.5598	6.5212	6.1029	5.5823	6.6961	5.6567	5.8832	6.4853	6.183	6.027	6.1284	6.2906
17200003	NA	NA	NA	-	-	-	-	6.248	6.2047	6.1575	6.4115	6.7439	5.7983	6.0069	4.3723	5.4985	5.7051	5.7772	5.0698	5.5938	4.8616	5.4378	4.7579	5.4131	5.2882	5.1998	5.8875	5.1846	4.8878	5.584	6.1301	6.2678	5.6272	4.3053	5.4833
17200005	NA	NA	NA	-	-	-	-	4.5529	5.1539	4.1705	3.8858	5.4307	4.7691	3.7394	3.4075	3.8573	3.4367	3.8899	3.4335	4.1795	3.5815	3.643	3.4567	3.6415	3.3916	3.4707	3.7999	3.7084	3.7683	3.6555	3.9638	3.8632	3.9721	3.6255	4.1487
17200007	NA	NA	NA	-	-	-	-	4.9656	4.6914	4.2605	5.7381	5.5217	3.9919	3.69	4.8363	3.776	3.7864	4.0399	3.5428	4.5364	3.4114	4.0227	3.5551	3.6809	3.6638	4.3	4.3127	4.7633	3.7768	4.2912	4.0209	4.3517	4.0536	3.7216	4.1402
17200009	NA	NA	NA	-	-	-	-	6.1374	5.5898	6.4774	6.9541	6.6386	6.2573	4.8342	5.6741	6.3472	5.5137	5.0764	6.0023	4.665	4.9072	6.1599	5.1983	5.395	6.1898	5.8812	5.5526	5.9968	4.837	5.5605	6.0464	6.1888	5.4715	5.3602	6.059
17200011	NA	NA	NA	-	-	-	-	4.7489	5.7476	4.7618	4.1939	4.8181	4.5826	4.6533	3.455	3.9268	3.9188	4.8199	3.6496	4.1995	3.9052	4.325	3.9939	3.6381	3.899	3.6837	4.5718	4.333	4.6562	4.1522	4.1201	3.9719	3.9013	4.0727	4.7052
17200013	NA	NA	NA	-	-	-	-	5.2997	4.7541	4.3978	5.0734	5.0362	4.7396	4.8126	3.7903	4.6878	3.8144	4.4085	4.1145	4.4366	4.225	3.995	5.6013	5.0941	4.2975	4.4223	4.7538	4.2268	4.7782	3.8456	4.3154	5.1509	4.4269	3.8444	4.693
17200015	NA	NA	NA	-	-	-	-	6.1261	6.2731	6.0322	6.0663	6.1144	6.6023	6.6291	5.1855	5.436	5.5923	6.29	5.1107	6.1872	5.6435	6.2919	6.3421	5.5746	5.8296	6.3456	6.0981	6.3107	5.1063	5.915	5.5569	6.1439	5.374	6	6.5442
17200017	NA	NA	NA	-	-	-	-	3.44	3.5014	3.8207	3.179	3.3625	3.7894	3.8499	3.1254	3.4877	3.6417	3.6436	3.6524	4.521	3.42	3.148	3.5233	3.921	4.0595	3.1666	3.5812	3.3191	3.7079	3.5982	3.5262	3.4978	3.6159	3.9076	4.3373
17200019	NA	NA	NA	-	-	-	-	4.8055	4.5449	3.8333	4.2035	4.3341	3.4804	3.7832	3.6869	3.7784	3.1673	3.7352	3.3756	3.7041	3.4281	3.8774	3.6196	3.4564	3.2954	3.4523	4.7878	3.5296	3.5942	3.5742	3.7758	4.4656	4.0066	3.5678	4.0106
17200021	NA	NA	NA	-	-	-	-	4.3729	4.8433	4.6325	5.3326	5.8226	4.3928	4.9329	4.5354	4.6056	4.2788	5.6286	3.9274	4.0314	3.6689	5.4122	4.0846	4.8387	3.7834	4.5753	5.2181	5.3416	4.1327	4.4868	5.2547	4.8204	4.5076	4.346	4.7885
17200023	NA	NA	NA	-	-	-	-	5.8794	6.0026	6.3533	5.9908	6.6595	6.7174	5.4748	4.4994	5.8369	5.8708	6.397	6.0772	5.9839	5.7236	5.5195	6.1654	5.5808	5.299	6.0464	7.0369	5.5504	5.0516	5.4185	6.2764	6.2115	5.657	5.4138	6.3539
17200025	NA	NA	NA	-	-	-	-	5.5612	5.7647	5.2176	5.2257	5.6695	5.8832	6.569	5.974	6.131	5.8014	6.0932	6.0635	5.3001	5.444	6.2211	6.593	5.835	5.8639	6.2183	6.6418	6.0822	5.8296	5.4727	5.8885	5.6131	4.7866	5.1329	5.6958
17200027	NA	NA	NA	-	-	-	-	5.8639	5.9068	6.2944	6.6355	6.5019	6.1265	6.769	5.6617	5.8112	5.3617	6.0632	4.9005	5.6292	5.2872	5.6757	6.3922	4.5842	5.2731	6.8755	6.1296	5.4085	4.9184	5.7649	5.2634	6.058	6.4006	5.2182	5.8794
17200029	NA	NA	NA	-	-	-	-	4.977	4.7655	5.7273	4.7272	4.8888	5.0836	3.9211	3.4364	3.9687	3.9765	3.5023	3.581	4.464	3.5364	4.5055	3.7844	4.0828	3.606	4.3489	4.3305	4.4778	4.1111	3.9273	4.3841	4.2176	4.4561	4.3336	5.1252
17200031	NA	NA	NA	-	-	-	-	3.8297	3.7633	5.2675	3.5639	3.951	4.1511	3.6739	3.7587	3.679	3.6672	3.9134	4.2159	3.7877	3.3795	3.8936	3.918	3.5554	4.3539	3.8927	3.9044	3.9904	4.065	3.6018	4.0476	3.7933	3.9622	3.9234	4.0535
17200033	NA	NA	NA	-	-	-	-	3.8025	3.9694	4.1783	3.8854	4.0931	4.0262	3.5384	3.4342	3.4431	3.4565	3.62	3.7467	3.5002	3.374	3.5666	3.6116	3.884	3.5072	3.8114	3.7697	3.8337	3.5822	3.4621	3.5336	4.1972	4.1827	3.8641	4.1387
17200035	NA	NA	NA	-	-	-	-	3.3068	3.9234	3.3361	3.6631	4.7333	4.0315	3.2428	3.3193	3.9146	3.9505	3.2205	3.372	3.567	3.6564	3.2659	3.7802	3.4029	3.4929	3.1938	3.1794	3.3204	3.427	3.4286	3.4181	3.3878	3.5712	3.1232	3.2448
17200037	NA	NA	NA	-	-	-	-	5.0585	4.9385	5.5639	5.2092	5.2285	6.108	4.9313	5.483	5.8159	4.9078	4.8433	5.4292	4.2572	5.4877	4.5279	5.0554	4.539	4.9652	4.9849	4.7456	4.815	5.0256	5.1533	5.3217	4.3934	5.5805	5.7848	5.408
17200039	NA	NA	NA	-	-	-	-	3.5677	3.3651	3.2088	3.3616	3.6987	3.4198	3.6248	3.5691	3.4417	3.6075	3.6779	3.4454	3.5408	3.2553	3.6463	3.6463	3.3426	3.7861	3.5465	3.2956	3.8255	3.8068	3.3091	3.7437	3.3151	3.5112	3.4406	3.7243
17200041	NA	NA	NA	-	-	-	-	4.7826	4.7109	5.8182	4.9128	5.6637	4.7376	5.5546	3.9647	4.1254	4.7553	4.6139	4.5061	4.6735	5.6437	4.9371	5.3757	4.9141	4.9678	5.3902	5.5631	4.8016	4.3224	6.1086	4.861	4.2395	4.5535	5.2296	4.6194
17200043	NA	NA	NA	-	-	-	-	4.4946	5.2329	4.1673	4.592	5.0546	4.0713	4.4931	4.129	4.3289	3.8121	4.0511	4.1211	3.9537	4.0608	3.9253	4.5249	4.6368	4.2854	4.6485	4.3162	4.4719	4.5026	3.7096	4.3116	3.9998	4.4638	5.4738	4.7141
17200045	NA	NA	NA	-	-	-	-	5.1863	4.3641	5.4818	5.1169	5.6161	4.2113	4.2852	5.1417	4.5706	5.3663	4.4772	4.1714	4.2468	4.5085	4.5061	4.904	4.5456	4.8973	4.4846	5.1122	5.8463	3.8936	4.8038	4.7979	5.2311	5.5072	4.8655	4.825
17200047	NA	NA	NA	-	-	-	-	3.5495	3.4704	4.4426	4.4643	3.9915	3.8554	3.1768	3.465	3.3757	3.1495	3.5111	3.3582	3.4158	3.5646	4.105	3.3653	3.4674	3.3367	3.5312	4.6566	3.3437	3.6126	3.592	3.6498	3.4896	3.3125	3.5304	3.694
17200049	NA	NA	NA	-	-	-	-	5.7998	5.5435	4.9321	4.1285	6.1353	4.1414	4.5028	4.5022	5.4254	4.5625	5.3035	4.6945	4.5251	5.0603	4.856	5.1373	5.45	4.4675	5.9131	5.8179	4.1581	4.0842	4.9886	5.4419	5.2895	5.3283	4.9966	5.5873
17200051	NA	NA	NA	-	-	-	-	5.4045	5.6445	4.9968	4.7606	5.8916	5.0281	4.5597	4.1621	4.8762	4.8626	4.4093	4.1791	4.1182	4.1179	4.5249	4.4957	4.3522	4.0553	6.164	5.1721	4.7095	5.4069	5.1474	4.1378	4.3568	5.311	4.3323	5.6389
17200053	NA	NA	NA	-	-	-	-	4.4776	4.4019	4.8724	4.4852	4.91	4.9432	4.3329	3.873	3.779	3.9168	4.0827	4.026	4.5014	4.823	4.1676	4.0414	3.6917	4.0608	4.1843	4.2945	4.9408	3.8899	4.1873	3.6228	4.0506	3.6647	3.714	4.0693
17200055	NA	NA	NA	-	-	-	-	4.8207	5.3085	5.4205	4.2803	5.7265	5.0905	4.4591	4.8117	4.8784	4.4786	5.0231	4.0163	3.8774	3.6886	4.6672	3.6278	4.5464	4.31	5.4938	4.6017	4.9189	3.7041	4.5506	4.8311	4.7072	5.2993	3.8911	5.1083
17200057	NA	NA	NA	-	-	-	-	5.9403	6.7826	7.4182	6.6262	7.3826	6.2091	6.5535	6.2879	6.6041	5.9444	6.577	6.3735	6.4516	5.775	7.1834	6.1043	6.7109	6.3014	6.7747	6.9257	6.5263	5.4507	6.8816	6.7551	6.7288	7.6109	5.9333	6.5851
17200059	NA	NA	NA	-	-	-	-	6.0782	6.129	6.6743	6.3221	7.0314	5.6825	5.7928	6.4752	6.1764	5.7585	5.8814	6.5175	5.5418	6.2814	5.5799	5.4307	6.1326	6.4006	5.7662	5.9694	6.2822	5.6163	5.8661	6.1646	6.0175	6.3429	6.417	6.1593
17200061	NA	NA	NA	-	-	-	-	3.63	3.6738	3.8603	3.5771	3.3368	3.065	3.5064	3.1572	3.3078	3.3649	3.4479	3.4556	3.3818	3.619	3.4092	3.2141	3.3916	3.0784	3.2363	3.5275	3.6323	3.362	3.3657	3.3643	3.6194	3.4237	3.2416	3.5138
17200063	NA	NA	NA	-	-	-	-	4.9257	5.9491	6.3031	5.1658	5.911	5.5772	4.8393	4.6462	4.6002	5.2279	5.5498	6.0445	5.5947	5.6472	5.3445	4.6208	5.1735	5.0924	5.305	5.3191	5.5029	5.2415	5.0194	4.9604	5.8719	6.299	5.5184	5.5148
17200065	NA	NA	NA	-	-	-	-	3.0209	3.1458	3.1495	3.6535	3.1298	3.2221	3.119	3.0663	3.4589	3.0206	3.1477	3.0723	3.3725	3.2229	3.1764	3.3075	3.1642	3.2697	3.238	3.5991	3.2205	3.3289	3.0771	3.2556	3.347	3.4412	3.7289	3.3796
17200067	NA	NA	NA	-	-	-	-	6.5446	6.5287	6.3437	7.1094	6.3846	6.9995	6.7354	6.8324	5.7544	6.4635	6.0382	6.168	6.8253	6.2544	6.5997	4.9496	7.1066	6.5571	5.9299	7.0838	6.9376	5.9288	5.5844	5.7495	6.6949	6.5381	6.2381	6.9818
17200069	NA	NA	NA	-	-	-	-	5.3861	6.6425	6.0178	5.4863	6.0921	5.3189	5.7333	5.4848	6.1549	4.9145	6.1534	5.9651	5.1018	6.6162	5.6272	6.2451	5.7508	5.4959	6.7393	5.5646	5.6986	5.9302	5.7571	5.9457	6.0092	6.0445	5.9873	5.5841
17200071	NA	NA	NA	-	-	-	-	4.6953	5.0291	4.2198	4.7031	5.8053	5.1485	5.2123	4.2462	4.64	5.6506	6.3589	5.1116	4.6216	4.5516	5.4307	5.4886	5.1962	5.4419	4.3062	5.3326	5.1384	5.1848	6.0264	5.245	6.1114	5.7708	5.0626	4.6037
17200073	NA	NA	NA	-	-	-	-	4.4616	4.4003	4.4272	4.5354	5.5535	4.563	4.3966	4.2565	3.9584	3.7233	3.9361	3.7324	3.7355	3.9297	4.1196	3.8383	3.8007	3.6599	3.9517	4.8799	4.2693	3.3861	4.1342	3.5267	4.6822	5.0938	4.0973	4.4718
17200075	NA	NA	NA	-	-	-	-	5.3646	3.9125	5.5279	4.6788	6.0207	5.8364	4.7802	3.7606	3.8027	3.7411	5.1944	3.6335	4.384	4.2807	3.9421	4.2247	4.4631	3.609	4.838	5.3825	5.0748	4.5437	3.6765	4.5064	4.249	4.7742	3.8561	5.3586
17200077	NA	NA	NA	-	-	-	-	6.4164	6.3239	6.9588	6.6997	6.9843	6.8013	6.6864	6.6802	6.2016	6.58	6.9571	6.4733	6.457	4.7673	6.8136	5.763	7.2358	5.4458	6.868	7.4077	7.1816	6.5914	6.5767	7.1771	7.1908	6.7242	5.7057	7.075
17200079	NA	NA	NA	-	-	-	-	5.7201	5.7764	6.3034	5.4099	6.3693	4.4699	5.2241	4.0392	4.8418	4.189	5.2131	4.1892	4.6349	4.2672	5.3527	3.5924	3.9037	4.76	4.6663	5.3301	5.2129	3.97	6.1671	5.3984	5.0004	5.7233	5.0387	5.3717
17200081	NA	NA	NA	-	-	-	-	5.7451	6.2916	6.8329	6.3268	6.8293	6.3522	6.5506	5.2909	6.1462	5.4629	6.6226	5.5234	6.1111	5.7721	5.8583	5.6001	5.5941	6.0594	6.0331	6.4633	6.55	5.9529	5.435	6.1557	6.3887	7.2522	6.1119	6.2941
17200083	NA	NA	NA	-	-	-	-	4.1311	5.3122	5.7287	5.2789	4.0465	4.5617	4.2226	3.6989	3.8544	5.0364	4.5762	4.332	4.0632	4.8824	4.7837	4.6341	5.2567	4.7244	4.1273	4.1858	4.4489	4.8016	4.9257	4.8159	5.0757	5.7072	4.5596	4.2533
17200085	NA	NA	NA	-	-	-	-	4.2405	4.455	4.1411	4.297	4.1865	4.334	3.9398	3.8874	3.7483	3.7788	4.1009	3.8901	4.3643	4.1556	3.6889	3.4497	3.8972	4.2397	3.456	4.1704	4.1676	3.7361	3.6464	3.7278	3.5677	4.059	3.8282	4.3465
17200087	NA	NA	NA	-	-	-	-	3.8774	4.2262	6.0298	4.3408	4.38	4.5145	3.7866	3.97	4.9832	4.3145	4.7811	3.8752	4.0984	3.779	4.1498	3.7396	3.7692	4.6484	3.8711	3.6163	3.8323	3.9959	4.553	4.5737	4.7871	4.8459	4.0501	4.2482
17200089	NA	NA	NA	-	-	-	-	3.1766	3.1332	3.4411	3.5197	3.3319	3.1023	3.8043	3.1471	3.2344	3.2974	3.1633	3.0568	3.3618	3.1429	3.2081	3.0513	3.1283	3.3929	3.231	3.1589	3.3626	3.2244	3.1833	3.2432	3.1977	3.2138	3.1558	3.3026
17200091	NA	NA	NA	-	-	-	-	3.1782	3.1789	3.1465	3.2802	3.3541	3.172	3.1716	3.1019	3.4876	3.2123	3.2001	3.2216	3.3299	3.2275	3.1901	3.2489	3.1163	3.0537	3.145	3.1475	3.2068	3.3828	3.2068	3.3041	3.1545	3.2082	3.1115	3.0699
17200093	NA	NA	NA	-	-	-	-	4.4369	3.6668	4.2287	3.9654	4.6335	4.358	4.1608	3.5349	4.4608	3.9546	3.6743	4.6106	4.6827	3.8422	3.8282	3.9802	4.2251	3.6598	3.4791	4.0895	3.774	4.0495	3.9525	3.7913	3.8279	3.9148	3.8851	3.8177
17200095	NA	NA	NA	-	-	-	-	4.8889	4.7161	5.3521	4.7777	4.7856	4.6375	5.0583	4.8715	5.1044	4.915	4.972	5.9994	4.9365	5.8314	4.4179	4.4581	5.5328	4.5265	6.1223	4.7119	4.9913	5.1128	5.6029	5.3523	5.6934	4.8099	5.0578	5.2407
17200097	NA	NA	NA	-	-	-	-	4.1943	4.3318	6.3076	5.8696	6.0608	4.7673	5.3859	4.8083	4.6392	4.7463	4.4837	4.6683	4.5786	3.307	4.6037	3.949	4.1045	4.1559	4.1505	6.1416	4.7269	4.6669	4.5616	5.6934	4.3575	5.6349	4.4553	4.7466
17200099	NA	NA	NA	-	-	-	-	6.0808	5.9155	6.3641	6.6183	6.252	5.8786	5.9261	4.4897	4.4216	4.7503	5.9419	4.5089	5.4327	4.1867	4.9591	4.3155	5.0938	5.8236	5.7824	6.7301	5.7275	5.7415	5.6698	5.4798	6.02	6.344	4.5763	6.3297
17200101	NA	NA	NA	-	-	-	-	3.6889	3.905	4.4895	5.6199	5.0665	3.6282	3.9957	3.3719	3.5147	3.856	3.5772	3.9739	3.9463	3.1729	4.6895	3.5295	3.8513	3.3195	3.36	4.7161	4.581	3.0232	3.9613	3.8385	4.9588	3.6607	3.6869	4.0518
17200103	NA	NA	NA	-	-	-	-	4.1571	4.5512	4.7838	5.1882	4.4316	3.4106	3.7249	3.9275	3.5183	3.8362	4.2486	3.9037	3.986	3.0044	4.3936	3.7245	3.8057	3.6228	4.1959	4.4741	3.8586	3.7675	3.8276	4.068	4.5271	3.8759	4.3895	4.178
17200105	NA	NA	NA	-	-	-	-	5.1909	5.1552	5.1034	4.2901	4.8906	5.3096	4.4112	4.1178	4.7486	4.1466	4.8128	4.4769	5.7391	5.1216	4.9185	4.6197	5.2445	4.4807	4.8407	4.3033	4.4807	4.3402	4.001	3.9906	4.5076	4.2249	3.779	4.1746
17200107	NA	NA	NA	-	-	-	-	4.8738	6.0594	5.8028	6.4107	5.9713	5.1633	6.0109	4.7145	4.7193	4.3981	4.9496	4.3059	5.5926	4.1316	4.0116	4.2601	4.6057	4.723	5.0757	5.2839	4.3619	4.3156	5.0232	4.4883	5.2835	4.8531	5.0844	5.5834
17200109	NA	NA	NA	-	-	-	-	4.6453	3.7395	4.0662	4.3793	5.4329	3.9565	5.129	4.3402	4.8334	3.7368	4.2	3.5185	4.2482	4.1322	4.669	3.9576	3.711	4.0777	4.6947	3.8476	4.035	4.2136	4.5735	4.2558	4.0301	5.1446	4.1226	4.1178
17200111	NA	NA	NA	-	-	-	-	3.7461	3.8534	3.5248	4.2175	4.1301	3.564	3.6178	3.7445	3.352	3.1528	3.5113	3.7078	3.3189	3.1014	3.3463	3.4208	3.7538	3.4154	3.6363	3.999	3.5383	3.8361	3.695	3.4574	3.6755	4.0511	3.097	4.1154
17200113	NA	NA	NA	-	-	-	-	6.0735	6.6379	6.4601	6.2448	6.8421	6.1179	6.0016	5.801	5.3543	4.9854	5.8463	4.3592	4.7144	4.5081	5.9447	4.7729	5.8545	5.5558	6.6268	6.6954	6.6047	4.5281	5.0998	6.4687	6.5389	6.4118	5.5683	6.3062
17200115	NA	NA	NA	-	-	-	-	7.0583	7.3761	7.4578	7.1592	7.6896	7.1641	6.9335	6.9538	7.2178	7.1871	7.2448	7.1745	7.2371	6.9803	7.4614	7.0605	7.7843	7.0149	7.2211	7.2413	7.3688	6.5735	7.4312	7.2622	7.2739	7.4286	7.1128	7.1592
17200117	NA	NA	NA	-	-	-	-	7.4178	7.8696	8.303	8.3587	8.4394	7.818	8.1147	8.1624	8.4071	8.2729	8.2761	8.2486	7.7441	8.1597	8.3951	8.0659	8.1667	8.0315	8.4654	7.8718	7.7961	7.3712	8.2697	8.4736	8.1757	8.5995	8.3857	8.0955
17200119	NA	NA	NA	-	-	-	-	4.5376	5.465	5.7674	5.5777	5.391	5.4436	4.7946	4.4473	4.7325	4.4773	5.4423	4.2632	4.2977	3.9322	4.8829	5.0167	5.2213	4.6611	4.7882	5.1902	4.6891	5.2051	5.6749	4.3311	5.6917	5.5454	4.328	4.9028
17200121	NA	NA	NA	-	-	-	-	4.3601	4.0867	5.1318	4.3102	4.9075	5.6603	5.5341	6.0379	4.3911	4.2569	4.0302	3.8365	4.7213	3.9824	4.3326	4.4771	4.2316	3.7048	4.873	5.2804	4.2438	4.4925	4.4523	4.6729	4.7219	4.363	3.6834	4.3903
17200123	NA	NA	NA	-	-	-	-	5.0683	5.1675	5.0651	5.3219	5.6901	4.4827	3.8509	4.3312	5.0728	4.3334	5.7347	4.0952	4.401	3.8281	3.9555	3.5311	4.891	5.0803	5.6171	5.6085	4.5732	4.6162	5.1348	5.2977	5.1373	5.1061	3.585	5.4743
17200125	NA	NA	NA	-	-	-	-	3.5275	3.6755	4.8037	4.1502	4.3541	4.2218	3.3553	3.8929	4.0003	3.8541	3.4446	3.6771	4.0134	3.2967	3.4911	3.8839	4.0922	3.7802	3.5404	4.022	3.8579	3.7307	4.1668	3.801	3.943	3.7402	3.5555	4.0311
17200127	NA	NA	NA	-	-	-	-	5.5796	6.1174	6.0089	5.1771	5.7585	6.2499	6.8686	6.7335	6.6405	6.1877	6.8574	6.0762	6.5068	6.3522	6.7581	7.0166	6.7462	6.6583	6.3052	6.1268	6.5017	6.0892	6.6381	7.1511	7.2622	6.8842	6.7188	6.1489
17200129	NA	NA	NA	-	-	-	-	3.9496	4.3944	4.847	5.4191	4.667	4.6396	3.8522	5.1329	4.1355	3.7049	4.0235	4.2089	4.5532	4.2508	4.8175	4.82	4.1969	3.7349	4.7876	4.0881	4.685	3.8378	4.9997	4.6271	4.5936	4.6303	4.3731	4.7364
17200131	NA	NA	NA	-	-	-	-	5.5125	4.695	5.2879	5.5893	5.7113	5.6216	5.4609	4.2839	4.9845	4.5975	5.1981	4.0806	4.5265	4.5147	5.5533	4.9784	4.2759	4.9207	4.562	4.1098	4.456	4.8355	4.9381	3.9017	4.3173	5.9464	4.8055	4.5976
17200133	NA	NA	NA	-	-	-	-	7.0431	6.9144	8.0765	7.5454	7.5649	7.5337	7.4605	7.6357	7.7073	7.3783	7.7139	7.3925	7.2814	7.4685	7.4474	7.0938	7.5318	7.4929	6.7265	7.7314	7.0009	7.003	7.7576	7.6724	7.0096	7.4878	6.9594	7.3074
17200135	NA	NA	NA	-	-	-	-	4.4389	5.3209	6.4803	5.4417	5.513	4.52	4.4551	3.5783	4.8214	3.8216	4.5475	3.4502	4.0381	3.4591	4.3771	4.6817	4.3061	4.4655	3.8931	5.5506	5.0275	3.2879	4.4709	4.5121	4.9805	4.7827	3.6545	4.7716
17200137	NA	NA	NA	-	-	-	-	5.1879	5.6366	6.3216	6.1501	6.6374	5.0273	4.6383	4.3176	5.6161	5.0986	5.0084	4.153	4.7882	5.0994	4.941	4.0497	5.0203	4.3056	4.4314	5.2761	5.4207	4.4448	5.4043	4.6854	4.8847	5.8514	5.1898	4.7124
17200139	NA	NA	NA	-	-	-	-	4.1836	3.9818	4.874	4.2184	4.3383	4.1978	3.4693	3.3177	4.0495	4.001	3.7924	3.7183	3.861	3.5491	3.9161	4.0984	3.7993	4.1536	4.0214	4.4618	3.268	3.4668	3.8032	3.9975	4.4793	4.326	3.9702	4.0948
17200141	NA	NA	NA	-	-	-	-	3.2757	3.4668	3.557	3.1336	3.3353	3.2931	3.7002	3.6125	3.5133	3.4765	3.8384	3.4833	3.4686	3.23	3.5762	3.3454	3.4296	3.6284	3.414	3.6082	3.2853	3.3998	3.345	3.6228	3.5264	3.382	3.1905	3.2744
17200145	NA	NA	NA	-	-	-	-	3.9383	3.693	3.8714	3.7729	3.69	4.4144	4.074	3.5269	3.5539	3.8243	3.5589	3.491	3.6301	3.547	3.6949	3.7229	3.7824	4.2101	3.959	3.961	4.1518	3.6988	4.2731	3.48	3.7888	3.554	3.6603	3.8796
17200147	NA	NA	NA	-	-	-	-	3.7954	3.5066	3.2937	3.3835	3.4158	3.1092	3.7149	3.7007	3.6398	3.4013	3.2528	3.2081	3.4901	3.7046	3.3353	3.4941	3.6886	3.3784	3.4983	3.5331	3.5795	3.1963	3.3921	3.4362	3.2115	3.283	3.2991	3.6115
17200149	NA	NA	NA	-	-	-	-	4.8904	4.5636	4.5897	4.4058	3.7171	4.7582	4.6903	3.604	4.2656	4.0168	3.7028	3.9649	3.9972	4.0712	4.2067	3.8057	3.9995	4.3858	3.9641	4.5312	4.2536	4.1887	4.1167	4.0562	3.7116	4.4098	4.3078	4.5974
17200151	NA	NA	NA	-	-	-	-	5.2873	4.8414	5.3305	5.223	5.0784	4.7308	6.3239	4.7068	4.4443	5.1661	5.1592	4.577	4.7035	5.2453	4.5953	5.0864	5.3175	5.2182	4.8404	4.6493	4.2424	4.7692	4.4969	4.3118	4.3943	4.7391	4.4071	4.7491
17200153	NA	NA	NA	-	-	-	-	5.7809	5.9169	4.8436	5.6338	5.7347	5.8768	6.5316	6.2364	6.174	5.8838	5.6403	5.5883	5.2469	5.5052	6.0069	5.5103	6.4177	5.5239	4.5186	5.9444	5.4567	4.6157	6.0128	6.0618	5.7816	6.1848	6.7541	5.8581
17200155	NA	NA	NA	-	-	-	-	3.6675	3.3629	3.3308	3.5106	3.7016	3.3967	3.3018	3.4316	3.4343	3.3447	3.184	3.2179	3.1399	3.0875	3.0541	3.1435	3.0338	3.3824	3.0972	3.7123	3.2045	3.3338	3.4082	3.2241	3.4604	3.2406	3.6254	3.1433
17200157	NA	NA	NA	-	-	-	-	3.5855	4.1512	4.3258	4.6387	4.9438	4.1218	4.0829	4.4881	3.696	3.8849	3.8324	3.99	4.4891	4.3328	3.972	3.7974	4.102	4.5526	3.9575	4.4803	4.4138	3.802	4.1355	3.8541	4.0479	4.6147	3.5736	4.2287
17200159	NA	NA	NA	-	-	-	-	5.2338	5.653	6.4929	5.9801	5.9863	5.4084	5.5328	4.8175	6.5402	4.5499	6.0309	5.9903	5.8739	6.2792	6.1932	5.8645	6.495	5.8993	6.1925	6.153	5.2609	6.023	6.2972	6.0739	4.9923	6.7262	5.5759	5.67
17200161	NA	NA	NA	-	-	-	-	3.4942	4.4039	4.7144	3.775	4.5545	4.2035	4.2106	3.7004	3.7368	3.7153	3.4767	3.5355	4.7205	3.8514	4.3381	3.8787	3.5977	3.6511	3.3864	4.097	4.4348	3.8726	3.737	3.663	4.1334	4.2462	4.0176	3.6986
17200163	NA	NA	NA	-	-	-	-	2.9044	3.1561	3.3358	3.1588	3.1711	3.3683	3.2443	3.156	3.0271	3.1597	3.0597	3.0503	2.8847	2.988	3.0857	3.1774	2.9965	2.9368	3.1308	3.1957	2.9697	2.957	2.9735	3.1052	3.006	3.0342	2.9373	3.0375
17200165	NA	NA	NA	-	-	-	-	3.1287	3.2188	3.019	3.1733	3.4081	3.8901	3.147	4.3065	3.117	3.0939	3.3344	3.0032	3.2097	3.0823	3.1554	3.1081	3.0832	3.2294	2.9509	3.2712	3.2997	3.179	3.1756	3.2625	3.8293	3.2021	3.2291	3.2829
17200167	NA	NA	NA	-	-	-	-	3.1318	3.4931	3.4757	2.9234	3.1402	3.2579	3.415	5.2092	3.7923	4.039	4.0252	3.3263	3.8987	2.914	3.5747	3.3983	3.2541	3.0403	3.2118	4.2274	3.2758	3.6601	3.1703	3.5418	4.1648	3.3125	4.1518	3.4368
17200169	NA	NA	NA	-	-	-	-	3.3227	3.4482	3.4484	3.6318	3.5291	3.1977	3.1605	3.1498	3.3767	3.2708	3.3451	3.2253	3.2517	3.2688	3.3588	3.2297	3.4959	3.3215	3.2182	3.2384	3.4706	3.3824	3.3068	3.4112	3.7174	3.184	3.3114	3.7076
17200171	NA	NA	NA	-	-	-	-	5.5179	5.2246	5.6509	5.3387	4.8135	4.7811	4.8415	4.5958	4.6755	5.3215	5.4221	5.1172	4.5989	4.7779	4.8443	4.9178	4.7012	4.0237	4.6527	4.6634	4.1201	5.8056	3.943	4.9017	4.178	4.5195	4.6445	4.8889
17200173	NA	NA	NA	-	-	-	-	3.9366	3.8491	4.0599	3.8218	3.894	4.2297	4.4099	4.5206	3.6952	4.2665	4.0174	4.2338	4.2316	4.1047	4.5699	4.2116	4.1353	3.9755	4.0105	4.3365	4.2769	4.0661	4.076	4.0418	3.7371	3.7621	3.9678	3.833
17200175	NA	NA	NA	-	-	-	-	6.1534	6.3669	6.2546	6.5867	7.0891	6.7296	6.1384	6.6352	6.6864	5.4843	6.5239	5.6561	6.358	5.906	6.4589	5.257	6.3023	6.3431	7.0704	7.6489	6.6286	5.3541	5.729	6.5994	6.709	6.6374	5.0943	6.8743
17200177	NA	NA	NA	-	-	-	-	5.9507	6.3766	7.4595	6.9141	7.6655	7.2895	7.0815	6.4882	7.0137	6.0929	7.2497	5.3295	6.622	6.2193	6.6333	6.2516	7.2082	7.1917	6.9846	7.5674	7.0556	6.1491	6.8308	7.0075	7.3345	7.4672	6.246	7.487
17200179	NA	NA	NA	-	-	-	-	4.3296	4.6949	3.782	4.3141	5.0981	4.7664	4.4257	3.8488	4.7855	4.2788	4.946	4.1291	4.8673	4.3148	3.4574	4.0776	5.7677	4.2974	4.1693	6.0388	4.8645	4.931	4.5332	4.5661	4.6858	4.4043	3.868	5.5282
17200181	NA	NA	NA	-	-	-	-	6.2542	5.5878	5.5045	5.8422	6.582	6.8131	6.4633	6.1575	6.5874	4.9785	6.6653	5.4313	5.5577	6.4709	6.3043	6.2356	6.7439	5.9213	6.1676	6.4009	5.4861	5.8571	6.8706	7.1986	5.8996	6.2513	6.008	6.5701
17200183	NA	NA	NA	-	-	-	-	4.7715	4.944	4.746	5.4329	4.0105	4.9572	5.4111	4.105	4.6069	4.7891	5.2471	3.8113	4.6817	4.0131	3.7997	3.7589	4.4235	3.9219	3.8413	5.139	4.8692	4.5821	4.0308	4.2698	5.6231	4.4428	4.2717	4.8838
17200185	NA	NA	NA	-	-	-	-	6.2779	6.0324	7.0596	6.6026	7.1588	6.2783	7.2323	7.0865	7.7953	6.9356	7.3498	6.1165	6.9885	7.3628	6.7317	6.2501	6.7928	7.3317	6.8395	7.3001	7.468	6.3259	7.1009	7.2679	6.7468	7.1824	6.6111	7.2748
17200187	NA	NA	NA	-	-	-	-	5.1038	4.7156	4.6662	4.9661	6.4398	6.2672	5.9403	5.3685	5.9208	4.7158	6.1342	4.1772	4.5663	4.0177	5.2469	5.1911	5.2305	5.1478	5.1846	6.1388	5.5971	4.6208	4.8848	4.1602	5.4094	5.7315	4.1549	6.3514
17200189	NA	NA	NA	-	-	-	-	5.7049	6.0155	6.1823	5.4709	6.3779	5.9654	6.3236	5.473	5.9185	5.7387	5.8517	5.7075	6.0442	4.7869	6.5154	4.9286	6.2852	5.1305	6.2642	6.1274	6.0123	5.7792	6.0739	6.1307	6.4552	6.0343	5.6963	6.2233
17200191	NA	NA	NA	-	-	-	-	6.2059	6.1001	6.3934	6.0111	6.8642	7.4878	6.9547	6.5442	6.9474	6.4332	7.1193	5.0751	6.3613	6.4853	5.8514	5.9567	6.8041	6.7544	7.0061	7.4372	6.7134	5.4234	6.6333	7.1221	7.3801	6.6668	5.7304	7.0143
17200193	NA	NA	NA	-	-	-	-	6.0803	6.0652	6.2626	6.2754	6.6693	6.6794	6.6867	6.5881	6.6087	6.9947	6.7217	6.8624	6.3476	6.9588	6.7991	6.0478	6.6886	6.0618	7.0245	6.8737	6.1301	6.3225	6.0183	6.2906	6.5481	6.446	5.6434	6.5141
17200195	NA	NA	NA	-	-	-	-	5.7694	6.2995	5.9582	5.8742	6.633	6.2533	6.3669	6.1659	7.0891	6.0732	6.8074	4.4381	5.7975	5.5779	5.8698	5.6362	5.332	6.0951	6.3616	6.2473	6.0153	6.2906	5.6442	6.8255	7.1408	6.633	4.8544	6.5808
17200197	NA	NA	NA	-	-	-	-	3.5912	3.8361	4.3805	3.6934	4.4839	3.9438	3.6281	3.552	3.8299	3.6488	3.5952	3.2395	3.49	3.1376	3.4784	3.5679	3.4804	3.5449	3.4759	3.675	3.8413	3.1873	3.9516	3.8309	3.909	3.6041	4.0338	3.5059
17200199	NA	NA	NA	-	-	-	-	4.3864	5.7019	5.1656	5.9229	6.1783	6.7465	6.3348	5.6958	6.1111	5.1996	6.3017	5.5186	6.0098	4.0488	5.5777	5.4634	6.6304	5.4165	5.7725	6.7988	5.604	4.7964	6.2045	6.1447	6.2864	5.3058	4.9204	6.5233
17200201	NA	NA	NA	-	-	-	-	3.942	4.6797	3.7077	4.2616	4.3718	3.4806	4.2011	4.1272	4.7066	4.0785	4.2687	3.4038	3.4494	3.9061	3.7838	4.1836	4.222	3.7633	3.704	3.6481	4.2196	3.3878	4.5411	3.999	4.036	3.6152	4.0425	4.0204
17200203	NA	NA	NA	-	-	-	-	3.5042	3.6545	3.6694	3.7701	3.5559	4.038	3.5311	4.0721	3.5132	3.6998	4.0439	3.5075	3.711	3.3972	3.3077	3.7105	3.5144	3.6825	3.7134	3.6071	3.7399	3.349	3.6749	3.6461	3.8035	3.7543	3.489	3.5667
17200205	NA	NA	NA	-	-	-	-	4.2353	4.6742	5.3643	4.9341	5.2362	4.82	4.4061	4.2928	4.6514	3.9917	4.5423	4.3327	4.7679	4.1272	4.0678	4.5571	4.7602	4.3648	4.5439	4.9638	4.3677	3.7753	4.7073	5.1923	4.7543	5.3468	4.6751	4.4324
17200207	NA	NA	NA	-	-	-	-	6.823	7.0838	7.3251	7.9196	7.6817	8.1897	7.5694	6.8405	7.9637	6.7206	7.7361	5.4983	7.6608	6.1504	7.303	7.0285	7.241	7.1986	7.4602	8.3006	7.4672	6.4076	7.3015	7.2296	8.092	7.9047	6.2325	7.5104
17200209	NA	NA	NA	-	-	-	-	5.4131	4.7572	6.5512	5.5263	5.7233	5.4665	4.8916	6.1105	6.1068	5.383	4.7179	4.09	4.8643	5.4947	5.9163	4.4137	4.4213	5.7255	5.042	5.3391	5.8367	3.7715	5.4769	5.073	4.3601	5.8105	5.7796	4.988
17200211	NA	NA	NA	-	-	-	-	4.3742	3.9728	4.4187	3.7247	4.1973	4.6307	4.27	3.9506	3.5947	4.3367	4.5475	4.3736	3.4899	4.0948	4.0339	4.0725	4.6428	4.7233	4.1521	5.2252	4.8522	4.6241	4.1626	4.0048	4.4421	3.8788	4.1043	4.3067
17200213	NA	NA	NA	-	-	-	-	5.4736	5.4852	6.1379	4.8831	6.015	5.9275	5.711	5.673	5.9686	5.0376	5.9997	6.4474	4.9842	5.2823	6.1186	5.5108	5.7154	5.5704	5.1435	5.9394	4.9663	4.8925	5.8998	6.0197	5.4025	5.5856	5.6993	4.5686
17200215	NA	NA	NA	-	-	-	-	5.6716	5.688	6.5947	6.532	6.9547	5.8275	5.429	6.168	5.8143	4.8226	6.1886	4.9886	5.4685	4.6651	5.5739	4.5377	5.0994	5.4863	6.0981	7.0342	4.7012	5.8289	6.3219	5.0176	6.3499	5.925	5.0237	5.921
17200217	NA	NA	NA	-	-	-	-	3.0781	3.3809	3.6089	3.2151	3.3376	3.4963	3.2312	3.2457	3.2927	3.3603	3.268	2.9329	3.2751	3.1122	3.0513	3.0706	3.1568	3.2171	3.1201	3.241	3.0668	3.1072	3.3957	3.0608	3.4183	3.353	3.0355	3.1417
17200219	NA	NA	NA	-	-	-	-	5.0058	5.5198	5.6292	5.4764	5.1245	5.7954	5.4942	6.3768	5.2143	4.7911	5.4817	5.1799	5.6472	6.1281	5.7498	5.8453	5.3449	5.2026	5.2161	5.7858	5.2437	4.7353	5.5743	5.4378	4.6526	5.5305	5.1274	5.5765
17200221	NA	NA	NA	-	-	-	-	4.9482	4.33	6.0732	5.1823	5.9375	4.0427	4.1071	5.3353	4.2051	3.8354	4.2255	3.8988	4.3824	3.8185	4.0425	3.7871	3.882	4.782	4.0102	5.0273	4.7442	4.4676	4.8777	3.9548	4.8392	5.9441	5.2273	4.1159
17200223	NA	NA	NA	-	-	-	-	3.4822	3.7753	3.86	3.548	3.735	3.4063	3.7382	3.2863	3.2804	3.3879	3.2039	3.2057	3.4367	3.1674	3.3017	3.5484	3.5537	3.5461	3.3349	3.515	3.6555	3.4423	3.3696	3.508	3.3749	3.6036	3.1461	3.5137
17200225	NA	NA	NA	-	-	-	-	4.7003	4.4606	4.5245	4.6114	4.752	4.1907	3.9871	4.1756	4.0549	3.9237	3.9115	3.6282	4.5591	4.2574	3.9235	4.1384	4.0839	3.7827	4.1325	4.6458	4.0588	4.3057	4.254	4.2346	4.4746	3.8523	3.6739	5.0562
17200227	NA	NA	NA	-	-	-	-	5.0651	4.7347	5.3135	5.2964	6.2594	4.9085	4.283	4.3164	4.9316	4.7212	4.8613	4.2797	4.9858	5.42	4.8794	4.3256	5.1474	4.7084	4.8231	5.2244	5.7689	4.6511	4.9031	6.0189	5.1702	6.163	5.1476	4.768
17200229	NA	NA	NA	-	-	-	-	4.8603	5.2077	6.7515	5.4952	5.7049	5.0194	5.2999	4.3213	4.3046	3.7771	4.7828	4.0918	4.3182	4.3114	4.5242	3.856	3.8195	3.6366	4.6514	6.1246	4.3871	5.2378	4.142	4.0089	5.0332	5.0389	4.7696	4.986
17200231	NA	NA	NA	-	-	-	-	3.3324	3.4127	3.7141	3.6647	3.5708	3.5846	3.3658	3.6205	3.9854	3.3818	3.1297	3.2432	3.3696	3.38	3.311	3.4478	3.2653	3.5408	3.7875	3.2758	3.6866	3.5047	3.3743	3.3079	3.4447	3.2374	3.2579	3.7295
17200233	NA	NA	NA	-	-	-	-	7.0871	6.9562	7.7977	7.4952	7.7027	7.2646	7.0825	7.2928	7.4816	7.1722	7.1976	7.4944	7.4073	7.1976	7.5765	6.8385	7.3841	7.7966	6.9438	7.7785	7.6126	7.2865	7.5837	7.1101	7.4568	7.2562	6.8642	7.1387
17200235	NA	NA	NA	-	-	-	-	4.8346	4.4483	5.0105	4.5676	4.8688	4.1544	4.0498	4.141	3.9062	3.884	3.8475	3.617	3.9983	3.2345	3.521	3.8274	3.981	3.5409	3.8402	4.0151	4.2476	4.2264	4.0061	3.75	4.3871	3.8339	4.0467	4.3934
17200237	NA	NA	NA	-	-	-	-	6.2108	6.5421	5.6115	6.6114	6.0029	6.2059	6.7425	5.6678	6.3651	5.168	6.306	6.2561	6.3404	4.7249	5.4373	5.6091	5.6346	5.7928	5.9609	6.8405	5.8111	5.7632	6.6951	6.4979	6.4516	5.6785	6.4164	5.8289
17200239	NA	NA	NA	-	-	-	-	4.2861	4.7084	5.1418	4.5847	5.4357	5.0392	4.4126	4.2466	4.224	4.0867	4.5933	3.9599	4.8465	3.859	3.786	4.2235	4.0521	3.6829	4.0306	4.5885	5.4833	4.0099	5.0776	4.0181	5.3584	4.5065	3.9635	4.8145
17200241	NA	NA	NA	-	-	-	-	4.3395	4.1769	4.6171	4.0507	4.3812	4.2952	4.4193	4.8125	3.9295	4.9032	3.9127	3.6345	4.451	3.431	3.9327	3.6018	3.8828	3.8244	3.9415	5.0308	4.5166	4.4659	3.5297	3.7528	4.9986	4.9643	3.4886	4.2532
17200243	NA	NA	NA	-	-	-	-	4.5595	4.3891	4.4567	4.4705	4.7525	4.6908	4.4954	4.1721	3.7095	4.3797	4.0798	3.6809	4.2593	4.6146	3.8108	3.6764	4.024	4.2915	4.0673	4.4069	4.6544	4.3722	4.1487	4.3568	4.6529	3.7067	3.7586	4.3735
17200245	NA	NA	NA	-	-	-	-	4.0423	3.9015	4.5068	4.9399	5.1249	3.626	3.6569	3.6986	3.2334	4.0187	3.8116	3.5439	3.5129	3.2537	4.4135	3.3921	3.3416	3.6603	3.7429	3.7795	3.7135	3.3421	4.2637	4.0808	3.9239	4.2492	3.2294	3.8923
17200247	NA	NA	NA	-	-	-	-	5.0782	4.8355	6.2138	5.9363	6.3776	5.6738	5.0751	5.8713	4.502	4.1639	4.5676	4.5308	4.8191	4.1695	4.9626	3.7586	5.0753	4.8649	3.9014	6.4206	5.252	3.9054	4.9102	5.4147	5.0314	5.8819	4.0937	5.547
17200249	NA	NA	NA	-	-	-	-	3.9145	3.8781	4.0302	4.0499	4.585	4.5105	3.8298	3.6796	3.5193	3.4576	3.6975	3.3603	3.5682	3.577	3.6389	3.2964	3.2917	3.4325	3.4532	3.5967	3.6702	3.5549	3.8048	3.4668	3.6492	3.8732	3.9994	3.7066
17200251	NA	NA	NA	-	-	-	-	4.1098	4.0441	4.0655	4.0375	5.1839	5.0216	4.0114	3.9906	3.6938	3.596	3.6693	3.8228	3.7187	3.817	4.2344	4.0785	3.8375	4.2451	3.8374	4.2632	4.4199	3.474	4.2974	4.0734	4.9051	3.927	3.5298	4.7369
17200253	NA	NA	NA	-	-	-	-	6.7939	6.8245	6.9598	7.5912	7.4037	6.4366	7.2155	6.3085	7.0003	6.8021	7.1332	6.817	6.805	6.2588	6.6298	6.3156	7.6587	5.7403	7.2956	7.0865	6.9187	6.0951	6.7222	7.4737	7.0762	6.6852	6.0987	7.5017
17200255	NA	NA	NA	-	-	-	-	4.8082	4.2962	4.1957	4.6002	5.3496	5.6852	4.8556	5.0401	4.2442	3.9821	3.9673	4.2292	4.7116	3.571	4.6393	4.1748	4.4893	4.8503	4.2338	4.4547	4.2702	4.6993	4.5951	4.0214	4.5025	4.8796	3.7908	4.4292
17200257	NA	NA	NA	-	-	-	-	5.4241	5.7668	6.5805	5.5941	6.266	5.9263	6.2361	5.8241	5.249	5.8199	6.135	6.2707	5.7817	4.5762	4.944	6.1456	6.1416	6.1591	5.5249	5.8914	6.3635	5.3998	5.8342	5.7607	6.0118	5.9246	5.8958	5.6977
17200259	NA	NA	NA	-	-	-	-	3.4433	3.6283	3.4998	3.6862	4.6495	3.4907	4.5188	3.5644	3.8404	3.4669	3.8953	3.4256	3.6699	3.723	4.0674	3.5225	3.786	3.7138	4.167	4.0615	3.8063	3.9115	3.6421	3.4129	3.6565	4.0182	3.7733	4.4357
17200261	NA	NA	NA	-	-	-	-	4.1663	3.3496	3.9441	3.9075	3.8202	4.1156	3.8733	3.8298	3.7682	3.8791	3.8587	3.3802	3.2493	3.0815	3.4554	4.2963	3.8724	3.9261	3.6867	3.9896	4.1984	3.6774	3.4505	3.8664	3.6662	3.961	3.4334	4.1918
17200263	NA	NA	NA	-	-	-	-	6.1715	6.2325	7.1345	6.2453	6.1252	7.0149	6.1836	5.2317	5.9767	4.891	6.0772	4.9576	5.3832	5.1927	5.2235	5.3053	5.9124	4.8604	6.6172	6.2507	6.3662	5.8367	5.6037	5.8821	5.5616	6.3533	5.797	6.4192
17200265	NA	NA	NA	-	-	-	-	3.6364	3.644	3.9795	3.5491	3.9331	3.4246	3.3768	3.2733	3.2458	3.4771	3.3314	3.406	3.1793	3.6385	3.8867	3.2683	3.5502	3.1836	3.3891	3.7857	3.3948	3.3046	3.5455	3.4241	3.2168	3.8303	3.3848	3.3456
17200267	NA	NA	NA	-	-	-	-	3.1654	3.5386	3.2812	3.1414	3.2355	3.1704	3.0928	3.0419	3.1837	3.3759	3.1746	3.2353	3.0514	3.2733	3.2979	3.0053	3.0977	3.049	3.216	3.0603	3.0068	3.2375	3.2034	3.042	3.0211	3.097	3.148	3.311
17200269	NA	NA	NA	-	-	-	-	4.9253	4.4712	4.3645	4.7644	4.7648	4.9722	4.3481	5.3873	4.7155	4.8363	4.7135	5.0319	5.1598	4.5094	5.6495	5.3283	4.8206	5.3936	5.3477	4.036	4.6054	4.9192	5.0497	5.6482	4.0533	5.5379	4.6101	5.351
17200271	NA	NA	NA	-	-	-	-	4.8287	5.0179	4.2142	4.0961	5.1482	6.5174	4.7365	5.4185	5.5789	6.1236	4.1654	4.364	4.5086	4.8658	5.1115	5.5023	6.3052	5.5739	4.4297	5.0707	6.6756	5.2695	6.4755	4.2545	5.9444	5.7924	5.0791	6.7439
17200273	NA	NA	NA	-	-	-	-	3.2506	2.9909	3.1837	3.0558	3.0335	3.3445	3.0882	3.0157	3.0231	3.0502	3.0859	3.1533	3.0637	2.9548	2.9668	2.9818	2.9654	3.0077	3.05	3.0003	3.1716	3.0901	3.0121	3.0862	3.0339	3.0354	2.9911	3.035
17200275	NA	NA	NA	-	-	-	-	3.5793	3.299	3.7605	3.2674	3.1573	3.0927	3.3053	3.4173	3.1466	3.1891	3.1942	3.1749	3.6554	3.4667	3.1688	3.6078	3.2161	3.3675	3.4468	3.1669	3.5852	3.1357	3.2633	3.1412	3.1914	3.1911	3.1362	3.4607
17200277	NA	NA	NA	-	-	-	-	3.2608	3.319	3.7867	3.0891	3.345	3.1583	2.9747	3.5157	3.1933	3.4401	3.1455	3.1907	3.5158	3.4075	3.1118	3.4276	3.3514	3.2538	3.0986	3.0563	3.4473	3.3275	3.2098	3.3299	3.1285	3.2797	3.4543	3.2788
17200279	NA	NA	NA	-	-	-	-	3.1257	3.1519	3.7765	3.3488	3.8604	3.3649	3.2028	3.3376	3.6941	3.6392	3.5296	3.1934	3.6271	3.0131	3.369	3.3845	3.2711	3.855	3.3738	3.235	3.1544	3.5882	3.7417	3.3612	3.359	3.2764	3.3576	3.4341
17200281	NA	NA	NA	-	-	-	-	4.0608	4.0619	3.8073	3.5825	4.0075	3.2867	3.6539	3.4476	3.5684	3.26	3.5549	3.2356	3.4906	3.088	3.5973	3.3797	3.3222	3.0908	3.3452	4.2255	3.5563	3.3553	4.0477	3.6425	3.4549	3.3146	3.3595	3.4225
17200283	NA	NA	NA	-	-	-	-	5.0287	6.3547	5.2634	4.5801	5.1186	4.7702	4.3453	4.6176	4.2693	3.8556	4.7946	4.3213	4.4293	4.1218	5.1596	4.6162	5.3142	4.014	3.9041	5.1086	4.2825	4.1749	4.9302	5.6244	5.0521	4.6702	3.9849	4.8878
17200285	NA	NA	NA	-	-	-	-	7.3472	7.2061	7.8117	7.1392	7.6519	7.4568	7.3201	7.209	7.7367	7.2997	8.2502	7.5437	6.9249	6.3198	7.9945	7.5406	7.8095	7.3902	7.7188	8.4277	7.3472	7.2736	7.7334	7.9011	7.5786	8.4227	7.5195	7.6081
17200287	NA	NA	NA	-	-	-	-	2.9864	3.1265	3.0091	3.0905	3.027	3.1376	3.0478	3.1709	3.1626	3.2598	2.9418	2.9825	3.0616	3.0454	3.1358	3.0086	3.0617	3.0779	3.0443	2.9528	3.1057	3.0136	3.0451	3.0252	2.9446	2.9509	3.0646	2.9735
17200289	NA	NA	NA	-	-	-	-	3.1167	3.3306	3.171	3.0791	3.1236	3.0665	3.4964	3.2906	3.2494	3.2177	3.0632	3.0233	3.193	3.257	3.2359	3.0898	3.1323	3.2365	3.1442	3.2401	3.2758	3.3423	3.2195	3.4846	3.4304	3.2524	3.4022	3.1896
17200291	NA	NA	NA	-	-	-	-	8.2931	8.7566	8.8071	8.6898	8.3569	8.8761	7.6959	8.3486	8.859	8.5172	8.8336	8.7611	8.3298	8.6139	8.6447	8.418	8.5198	8.4858	8.1692	8.8344	8.6777	8.1341	9.014	9.099	8.5411	9.2562	8.4422	8.5716
17200293	NA	NA	NA	-	-	-	-	3.9958	3.4236	3.8293	3.3129	3.4063	3.5434	3.477	3.1416	3.1144	3.4139	4.1675	3.3162	3.2303	3.6294	3.3639	3.4857	3.1475	3.3834	3.5119	3.2945	3.0053	3.9077	4.1281	3.7841	3.332	3.295	3.7127	3.2679
17200295	NA	NA	NA	-	-	-	-	4.4313	4.3812	3.775	3.6185	3.644	3.6593	3.7637	4.6173	4.1286	3.4711	4.5336	4.3276	4.3423	4.151	4.0258	3.6165	4.0361	4.3983	3.7983	3.8796	3.3873	3.7639	3.5545	4.5697	3.7661	3.8595	3.8625	3.4866
17200297	NA	NA	NA	-	-	-	-	3.5194	3.9448	3.3581	4.0039	3.5983	4.2911	3.465	3.4928	3.7691	3.7374	3.4206	3.5961	3.8942	3.683	3.5904	3.5358	3.5628	3.6767	3.5489	3.5904	3.7157	3.7899	3.7955	3.9731	3.4536	3.6181	3.7467	3.4755
17200299	NA	NA	NA	-	-	-	-	4.0931	4.1951	4.1891	4.1678	4.1488	3.9625	4.1102	3.9211	4.0557	3.9721	4.34	4.6852	4.7209	3.9767	3.6731	3.8164	4.4714	3.8378	4.2175	4.2233	3.9236	4.4471	4.1576	4.6491	3.9982	3.9201	3.9672	4.1701
17200301	NA	NA	NA	-	-	-	-	4.4487	4.9045	5.1804	5.7789	4.7379	5.163	4.5105	4.8591	4.8724	4.4006	5.1163	5.0565	5.4591	4.7047	5.3249	5.2161	5.2412	5.6845	5.4725	4.9996	5.2449	5.5151	5.3313	5.8114	4.8651	5.2931	4.7304	4.5629
17200303	NA	NA	NA	-	-	-	-	4.9318	4.5201	5.2626	5.2094	4.958	4.7141	3.8002	5.0955	4.7482	5.6006	5.6925	5.3223	5.1937	4.4428	4.8416	5.6432	5.6778	5.3613	4.7968	4.5168	4.8682	5.0216	5.0266	3.782	4.9438	5.2083	4.4134	4.8157
17200305	NA	NA	NA	-	-	-	-	3.9785	4.5868	3.816	3.6802	3.9203	3.6244	3.5549	3.8011	3.5595	3.9264	3.4985	3.4988	3.9475	4.1965	4.0444	3.6001	3.4595	3.4133	3.6468	3.9147	3.6177	3.7592	3.7167	3.6024	3.6506	3.5506	4.4519	4.032
17200307	NA	NA	NA	-	-	-	-	3.8721	3.1618	3.4654	3.6896	3.356	3.3842	3.6477	3.3329	3.4831	3.39	3.7745	3.5595	4.3198	3.1843	3.5243	3.3927	3.5225	3.1879	3.3309	3.2933	3.5304	3.2966	3.5097	3.5431	3.5204	3.2742	3.3971	3.3874
17200309	NA	NA	NA	-	-	-	-	3.5897	3.7823	3.3843	3.4969	3.2883	4.1731	3.4979	3.5988	3.4724	3.7527	3.4734	3.6501	3.549	4.0591	3.7913	3.6745	3.5062	3.6492	3.437	3.3852	3.525	3.871	3.8094	3.6859	3.2681	3.6067	3.7829	3.8624
17200311	NA	NA	NA	-	-	-	-	3.0512	3.2023	2.9726	3.0036	3.0005	3.0716	3.0079	2.9672	3.1455	3.0117	3.0389	3.0383	3.2103	3.1564	2.9891	3.0786	2.9683	3.015	3.1419	3.4648	3.0382	3.0335	3.0509	3.0079	2.914	3.1589	3.1656	3.3403
17200313	NA	NA	NA	-	-	-	-	3.4049	3.2554	3.4965	3.4208	3.1639	3.5955	3.5762	3.3825	3.5786	3.3686	3.3613	3.8157	3.2456	3.061	3.3898	3.5856	3.3847	3.1646	3.5553	3.1993	3.4516	3.0765	3.3579	3.5742	3.7502	3.1694	3.2564	3.5738
17200315	NA	NA	NA	-	-	-	-	4.8945	4.6139	5.4164	5.1608	5.376	4.2094	3.4756	4.6071	5.1426	4.4899	4.3238	5.2171	6.0514	5.2291	5.364	5.2181	4.7051	4.734	4.7182	4.7511	4.8492	3.877	4.8515	4.7864	6.273	5.4415	5.6879	4.7243
17200317	NA	NA	NA	-	-	-	-	4.0384	4.0334	4.3591	4.2073	4.2034	3.7808	3.905	4.2938	4.5261	4.1219	4.1869	3.9606	3.4963	3.4279	3.7673	4.0178	4.0596	3.972	3.6765	4.0056	3.4021	3.7519	4.6344	3.5278	4.0906	4.2289	4.4222	4.0659
17200319	NA	NA	NA	-	-	-	-	3.562	4.1054	3.6935	3.4533	3.4696	3.6461	3.6168	3.5646	3.5441	3.5352	3.4177	4.0417	3.357	4.1135	3.5464	3.5185	3.4213	3.2549	3.7983	3.5783	3.5146	3.6414	3.5458	3.6104	3.456	3.9803	3.8061	3.3612
17200321	NA	NA	NA	-	-	-	-	3.4016	3.7654	3.5934	3.6233	3.8682	3.7189	3.3197	3.3412	3.5743	3.6251	3.5948	3.294	3.5261	3.425	3.4355	3.3686	3.5021	3.8511	3.4579	3.6679	3.22	3.6826	3.3182	3.3004	3.7083	3.3438	3.5651	3.5891
17200323	NA	NA	NA	-	-	-	-	3.4173	3.8918	3.5191	3.7654	3.4978	3.7484	3.5147	4.1417	3.5563	3.8009	3.7185	3.5127	3.5673	3.4957	3.5803	3.555	3.594	3.4381	3.4253	3.3132	3.6468	3.7018	3.7419	3.6738	3.5292	3.6008	3.7261	3.4572
17200325	NA	NA	NA	-	-	-	-	6.9251	6.3344	6.9109	6.9617	7.3783	6.9064	7.31	7.5434	7.792	6.6095	8.0061	6.8293	6.8144	6.7744	7.5982	7.5321	7.7257	7.6336	7.0515	8.1967	8.1663	6.4633	7.7614	7.4256	8.3047	8.4192	7.8578	7.7867
17200327	NA	NA	NA	-	-	-	-	3.6671	3.676	4.0273	4.2712	4.4815	4.5778	3.8965	3.5219	3.9373	3.5499	3.5545	3.6986	3.7468	3.6537	3.4391	3.4443	3.5786	3.9629	3.6376	4.1706	3.4752	3.5866	3.4416	3.6084	3.8883	3.9119	3.3592	4.3447
17200329	NA	NA	NA	-	-	-	-	3.4534	3.0873	3.3359	3.3515	3.4804	3.6067	3.2577	3.0499	3.0539	3.3647	3.2366	3.3841	3.1184	3.2282	3.2697	3.05	3.1207	3.2526	3.4255	3.1384	3.1967	2.9647	3.0802	3.2279	3.2782	3.3259	3.353	3.1692
17200331	NA	NA	NA	-	-	-	-	4.8193	3.9527	4.7563	4.7147	5.1167	3.9143	3.6061	4.4626	4.3209	4.0428	5.0092	4.3042	4.0209	3.4359	3.8396	4.4412	4.2104	3.7581	4.9563	4.2209	4.3263	4.4283	3.847	4.202	4.7114	3.9076	3.6299	4.4071
17200335	NA	NA	NA	-	-	-	-	4.4477	4.85	5.5957	5.3468	5.3726	5.5146	4.8736	4.7497	4.3095	4.2001	5.2639	5.0086	4.822	4.0992	4.3665	4.0045	4.3719	4.6018	4.5847	4.8826	5.2244	3.9669	5.3836	4.6241	4.5216	5.365	4.5057	4.9944
17200337	NA	NA	NA	-	-	-	-	3.109	3.1305	3.0521	3.0331	3.2229	3.1017	3.5843	3.5155	3.3816	3.1829	3.5041	3.3094	3.1612	3.3127	3.0579	3.2324	3.3545	3.212	3.2287	3.2516	3.1438	3.1745	3.3231	3.351	3.4219	3.1412	3.1028	3.451
17200339	NA	NA	NA	-	-	-	-	3.5661	3.4528	3.4408	3.2912	3.2312	3.2936	3.4709	3.6093	3.5301	3.41	3.4397	3.7854	3.1748	3.729	3.4676	3.6457	3.5476	3.235	3.4098	3.2396	3.3193	3.7479	3.3458	3.4121	3.4238	3.4756	3.627	3.1101
17200341	NA	NA	NA	-	-	-	-	3.5212	3.2184	3.2624	3.4406	3.4297	4.1159	3.9865	3.2314	3.0987	3.4834	3.6211	3.4231	3.5005	3.1159	3.4637	3.3427	3.8652	3.8885	3.3997	3.4397	4.1034	3.5399	3.5915	3.3805	3.5253	3.1881	3.9598	3.5642
17200343	NA	NA	NA	-	-	-	-	7.4218	7.569	7.9398	7.7178	7.8349	7.4455	7.5158	7.5985	7.8267	7.3433	7.1902	7.3616	7.291	7.5315	8.0911	7.1663	7.4425	7.3314	7.5771	7.9357	7.2045	7.2552	7.8477	7.5028	7.4583	8.2281	6.7332	7.7152
17200345	NA	NA	NA	-	-	-	-	3.3465	3.2779	3.4513	3.1168	3.4892	3.4923	3.5268	3.4055	3.4073	3.4067	3.7269	3.3904	3.408	3.2203	3.1814	3.5541	3.3927	3.3536	3.2758	3.4383	3.372	3.1467	3.1269	3.2796	3.2398	3.6473	3.2537	3.5448
17200347	NA	NA	NA	-	-	-	-	3.2495	3.0854	3.2639	3.5914	3.1595	3.2615	3.1063	3.3033	3.1326	3.252	3.5952	3.1437	3.37	3.2485	3.2622	3.0746	3.4008	3.1232	3.3564	3.1303	3.3811	3.3396	3.3052	3.1876	3.216	3.2448	3.0511	3.686
17200349	NA	NA	NA	-	-	-	-	4.0696	3.905	3.4249	3.9716	3.8357	4.0945	4.0689	3.7349	4.2016	3.892	3.6732	4.8407	3.3876	4.1779	3.9421	3.8708	4.087	3.634	3.8099	4.019	4.0659	3.6772	3.7499	3.8508	3.279	3.7486	3.4397	3.765
17200351	NA	NA	NA	-	-	-	-	3.9026	3.1947	3.5623	3.9903	3.7132	3.4912	3.6533	4.0007	3.8945	3.5318	3.4183	3.4655	3.7282	3.326	3.4226	3.7086	3.6661	4.2382	3.8595	3.4193	3.3963	3.254	3.5905	3.5161	3.7808	3.456	3.7068	3.7318
17200353	NA	NA	NA	-	-	-	-	3.8484	3.6341	3.5352	3.608	3.6843	3.4768	3.5509	3.3896	3.6155	3.3325	3.5527	3.3854	3.5136	3.3678	3.3504	3.3511	3.5216	3.6817	3.6635	3.5035	3.8947	3.7033	3.5912	3.369	3.9633	3.4585	3.3751	3.4354
17200355	NA	NA	NA	-	-	-	-	6.0951	6.2446	5.9036	6.3889	5.8574	5.4843	6.067	6.2952	6.1174	4.681	6.2734	4.3292	6.1217	5.3419	5.9638	5.5479	6.6344	6.339	6.1336	5.7915	5.5979	5.055	6.0458	5.4843	5.5827	6.7052	6.3465	5.9873
17200357	NA	NA	NA	-	-	-	-	3.8207	3.7537	4.5589	4.0958	4.0928	3.9775	4.6089	4.1535	4.1889	3.644	4.3643	3.6005	4.002	3.9246	4.0442	4.0847	4.0641	4.0985	3.5157	4.2183	3.54	3.49	3.774	3.6457	3.8957	3.6741	3.6748	4.034
17200359	NA	NA	NA	-	-	-	-	8.4722	8.1356	9.6577	9.5498	9.701	8.4502	8.5812	8.8681	8.5598	7.6487	8.7836	8.3968	8.5229	8.1165	8.8246	8.2374	8.3886	8.9058	8.8034	9.5396	8.7239	7.316	9.1033	9.0733	9.142	9.0898	7.8858	8.7582
17200361	NA	NA	NA	-	-	-	-	4.5292	4.444	4.7243	5.2301	4.9244	4.4846	4.746	6.0186	4.5848	4.3313	4.9537	4.2193	4.4823	4.4361	4.9997	3.7456	4.3369	4.6499	4.2151	5.2592	4.2507	4.5819	4.3191	3.8804	4.5844	4.9977	4.4828	5.5095
17200363	NA	NA	NA	-	-	-	-	4.5764	5.0328	4.0008	4.6502	4.698	4.6313	4.8676	3.8719	3.9184	4.1823	3.6112	3.9875	4.1519	5.1034	4.1287	3.6922	4.2274	5.5653	3.5669	3.7282	4.352	5.1968	4.2215	3.6291	4.0368	5.0049	4.5015	3.8661
17200365	NA	NA	NA	-	-	-	-	4.7031	5.2521	5.0425	4.8541	5.6974	4.4146	5.1881	5.3358	4.6191	5.3866	6.2211	5.2252	5.9716	4.6978	5.4978	4.7545	5.5557	5.2248	5.0763	5.8093	4.3695	5.2851	5.2853	4.9222	5.0344	5.3046	4.6491	5.4883
17200369	NA	NA	NA	-	-	-	-	7.2962	7.2374	6.5571	6.503	6.5725	7.4418	6.9588	6.6423	7.0925	7.2355	7.4051	7.5273	6.8101	7.2797	7.5437	7.461	7.3742	7.2669	7.2239	6.734	7.527	7.2956	7.1862	7.6557	7.7102	6.3341	7.0092	7.4409
17200371	NA	NA	NA	-	-	-	-	6.4523	6.7624	5.9787	5.8416	5.8711	6.5251	6.9613	6.7826	6.7727	6.8407	6.4259	5.8578	7.135	6.7841	6.2462	6.369	6.4592	6.6951	6.5781	6.4544	6.6763	7.0891	7.0265	6.2091	7.4372	5.5158	4.9207	6.8267
17200373	NA	NA	NA	-	-	-	-	6.3465	5.7051	6.2554	5.1566	5.8422	5.1149	6.0945	5.0668	5.4036	4.9947	5.708	4.9968	4.8797	4.6234	4.9857	5.2637	6.0993	5.1525	6.3644	6.0932	6.0428	5.6311	5.6996	6.0351	6.0492	4.5235	4.6093	5.5402
17200375	NA	NA	NA	-	-	-	-	7.0443	7.4894	7.5243	6.656	7.0657	7.5781	7.3264	6.8766	7.2991	6.3251	7.8252	7.593	7.1009	6.1666	7.5861	7.5053	7.6915	6.9153	7.5962	7.428	6.9267	7.0068	6.4733	8.2384	7.9143	7.1516	6.4627	7.4798
17200377	NA	NA	NA	-	-	-	-	5.2495	4.9652	4.6445	4.3453	5.0817	5.2786	5.2715	4.89	4.8754	4.453	4.9418	4.1496	4.2064	3.8844	5.0007	4.219	4.808	4.6239	5.0859	4.7358	5.1896	3.9486	4.637	4.9462	6.1786	3.8652	3.3729	5.3674
17200379	NA	NA	NA	-	-	-	-	6.8253	7.137	7.4929	7.0811	7.5595	7.1569	7.1206	6.5732	7.1518	6.387	7.0226	6.6097	6.6172	6.1627	7.3055	7.0134	7.0496	6.4566	6.8865	6.3175	6.5692	6.3057	6.6348	7.4065	6.807	7.0335	6.8264	7.1177
17200381	NA	NA	NA	-	-	-	-	4.4318	3.367	4.7379	5.1265	4.8054	4.2269	3.9918	4.6315	3.9237	3.673	3.9289	3.4276	4.0823	3.8007	3.99	4.1783	4.5295	3.739	3.9237	3.947	4.2249	3.7467	4.1698	4.4022	4.2949	3.6484	4.4024	4.3815
17200383	NA	NA	NA	-	-	-	-	5.0444	5.2125	5.8056	5.9454	5.6239	5.7531	5.9942	4.5286	5.3917	5.5605	6.1264	5.5363	5.2313	4.4704	4.598	5.1141	5.4619	5.8066	6.5272	5.5673	6.1543	4.3725	4.7776	6.0092	5.493	4.6839	4.3985	5.5002
17200385	NA	NA	NA	-	-	-	-	3.6412	4.7899	4.9801	5.0071	5.2216	4.6898	4.9204	4.8489	4.3146	4.4505	5.0479	4.5244	4.3889	4.1559	4.2815	4.5493	4.7474	4.6544	4.8977	5.7012	4.6496	3.9644	5.8979	5.5911	4.7736	5.0935	4.1911	5.5407
17200387	NA	NA	NA	-	-	-	-	3.9466	3.9956	5.3261	5.4518	4.8914	4.1207	4.3806	5.0066	3.7327	3.6768	3.9955	3.6785	4.1595	4.4559	4.1927	4.3634	4.3008	5.1022	4.1626	5.8774	4.5384	3.8651	4.8459	4.0024	4.6824	5.3081	4.8317	4.9568
17200389	NA	NA	NA	-	-	-	-	3.7138	3.5126	3.4283	3.4989	3.2665	3.151	3.7019	3.1799	3.5459	3.2631	3.3606	3.3319	3.2353	3.3091	3.5453	3.4444	3.2926	3.1303	3.1561	3.4334	3.2013	3.2272	3.2879	3.7506	3.2088	3.3167	3.2503	3.464
17200391	NA	NA	NA	-	-	-	-	4.7324	4.8313	4.4467	4.2844	4.431	4.7767	5.3988	5.1668	4.5246	4.9292	5.1418	5.0461	4.9607	4.4674	5.4143	5.1461	4.9817	5.5688	5.1206	5.3518	4.9836	5.0405	5.1875	4.8045	5.6244	4.6183	4.8387	5.4996
17200393	NA	NA	NA	-	-	-	-	3.3185	3.612	3.2498	3.4241	3.537	3.1114	3.3418	3.4355	3.635	3.1905	3.6953	3.417	3.1701	3.0798	3.3239	3.2196	3.4922	3.6271	3.2615	3.2562	3.507	3.012	3.6151	3.6759	3.3127	3.9141	3.2847	3.6864
17200395	NA	NA	NA	-	-	-	-	4.4597	3.7073	4.0513	4.5715	4.0327	4.0228	3.3367	3.5828	3.946	3.5619	3.5183	3.7034	3.7763	4.0407	3.5731	3.3866	3.8728	3.8208	3.8202	4.3548	3.4571	4.247	3.6404	3.9254	3.5382	3.7693	3.7465	3.9636
17200397	NA	NA	NA	-	-	-	-	3.416	3.5247	3.6156	3.6121	3.3824	3.5591	4.2892	3.2759	3.5817	3.6249	3.2992	3.3351	3.3932	4.1374	3.4389	3.8414	3.3698	3.5802	3.5106	3.6059	3.5728	3.6624	3.5547	3.3573	3.4389	3.2696	3.2	3.3376
17200399	NA	NA	NA	-	-	-	-	3.9945	3.1802	2.9801	3.3168	3.2351	3.0266	3.6836	3.3117	3.0928	3.3751	3.3642	3.0312	3.1207	3.5019	3.1367	3.1829	3.0574	3.3429	2.994	3.3977	3.3399	3.2091	3.0902	3.174	3.2996	3.0784	3.0951	3.2326
17200401	NA	NA	NA	-	-	-	-	4.3683	4.6713	4.2796	5.3322	4.095	4.3616	4.7518	5.8551	4.4888	4.0404	4.8104	4.7814	4.9954	3.8673	4.5881	4.8013	4.4342	4.7692	3.8589	3.5266	4.171	4.0218	4.0695	4.8928	4.336	3.6475	4.6083	4.609
17200403	NA	NA	NA	-	-	-	-	5.4303	5.3468	5.7236	5.0839	5.2979	6.2868	7.1724	6.7154	5.9179	6.6605	6.5104	6.4174	6.6698	5.38	6.7242	6.5585	6.4853	6.6915	6.0514	7.0128	4.7647	6.3875	5.5019	5.7654	6.2048	4.9811	6.0677	6.5359
17200405	NA	NA	NA	-	-	-	-	3.3963	3.3733	3.2647	3.5166	3.3653	3.8287	3.8006	3.1216	3.3062	3.5555	3.477	3.402	3.2484	3.1725	3.7325	3.6388	3.7638	3.6553	3.3627	3.2841	3.7931	3.3531	3.4703	3.5981	3.3951	3.3583	3.241	3.3964
17200407	NA	NA	NA	-	-	-	-	6.5316	7.3055	7.2886	7.6261	7.1762	7.6345	7.3867	7.1315	7.6048	7.3981	8.0722	6.8465	7.1684	6.2597	7.4312	6.999	7.7797	7.1838	7.3015	8.127	7.0345	6.6229	7.4843	8.0847	7.5776	7.4826	7.0673	7.41
17200409	NA	NA	NA	-	-	-	-	6.1133	5.719	6.6747	6.9955	6.6496	7.1081	6.0637	6.4101	6.601	6.2399	7.3221	5.5279	6.764	5.7517	6.3413	5.8377	6.4936	5.8333	6.3776	6.5851	6.6904	6.2276	5.9939	6.6649	7.2162	6.0258	5.7513	6.4262
17200411	NA	NA	NA	-	-	-	-	5.6037	5.5605	6.5168	6.74	5.9801	6.0616	6.2516	5.7446	7.1759	5.7335	6.5191	5.0478	5.8475	4.9327	5.5512	6.5991	7.373	5.2945	6.932	7.161	6.8727	5.8901	5.9543	7.3637	6.6097	5.5394	5.4773	6.6165
17200413	NA	NA	NA	-	-	-	-	4.1712	4.6672	4.8022	5.5746	5.8253	4.6325	5.6808	5.1488	6.2448	5.4171	6.4691	4.7867	5.1499	4.7587	5.2422	5.8374	6.1543	5.6397	6.069	6.7707	5.3207	4.9652	4.619	6.6587	6.3147	4.1454	5.0821	6.0594
17200415	NA	NA	NA	-	-	-	-	5.0227	5.3523	5.6706	5.3755	5.6661	5.9817	6.1177	5.2229	5.7451	5.2743	6.3794	6.1599	5.7792	5.0476	6.4393	5.8405	6.1728	6.3447	6.2418	4.9481	5.673	6.1856	5.4182	6.6771	6.6756	5.5862	4.448	6.3854
17200417	NA	NA	NA	-	-	-	-	3.6964	3.6665	3.6013	3.4013	4.1271	4.1901	4.3107	4.5436	4.4843	3.5344	4.1664	3.9695	3.4485	4.1413	4.3655	4.0686	4.6598	3.614	4.6129	4.0195	4.7122	3.4716	4.0212	3.9734	5.4069	4.0605	4.0849	4.6019
17200419	NA	NA	NA	-	-	-	-	4.7347	5.1341	5.3857	6.0267	5.2121	6.1119	6.0114	6.1966	6.0454	5.995	6.1607	5.8394	5.9216	4.8888	5.6871	6.1361	6.4095	4.9691	5.1007	5.5315	5.8216	5.8232	5.0655	4.4781	5.8685	5.8416	4.5504	5.7008
17200421	NA	NA	NA	-	-	-	-	5.6952	6.237	6.2153	6.501	6.6626	7.5811	7.1777	6.3367	6.89	5.5289	6.4401	5.4656	6.3425	3.9221	6.4511	5.3747	6.7058	6.2296	6.3156	7.4967	6.5746	6.1674	6.4158	6.5764	7.4565	5.313	5.0758	6.9332
17200423	NA	NA	NA	-	-	-	-	4.4032	4.0647	4.7101	4.7028	5.3838	5.733	5.6595	5.5155	5.3449	4.9037	5.139	4.5324	4.9588	4.9189	5.9238	5.0469	5.7699	5.1094	5.4971	6.3079	5.0444	5.2604	4.9553	5.315	6.3699	5.0287	3.7624	6.219
17200425	NA	NA	NA	-	-	-	-	5.3955	5.7803	5.2841	6.0284	6.0315	5.9439	6.4166	6.4506	6.4936	6.6568	7.1055	6.5089	7.1231	5.2628	6.8775	6.7744	7.0831	6.2699	7.1264	6.2711	6.3586	5.8389	6.736	7.1357	6.6849	6.6259	6.4508	6.7869
17200427	NA	NA	NA	-	-	-	-	3.5603	3.6245	3.5477	3.6133	3.5194	3.6631	4.1436	3.8489	3.3902	3.6382	4.1259	3.7211	3.8519	3.7132	4.1597	4.3123	4.0531	3.804	3.8155	3.9188	3.9658	4.3582	3.5241	4.1712	4.2308	4.6522	3.6479	4.4329
17200429	NA	NA	NA	-	-	-	-	3.6708	4.1324	3.4204	3.7929	4.0472	3.8205	3.6594	4.1416	4.6496	3.6137	4.2092	3.7271	3.9428	3.9955	3.7954	3.9385	4.3684	3.2143	3.7235	3.814	3.8969	3.3431	3.8936	4.2233	3.5894	3.7527	3.4166	4.0221
17200431	NA	NA	NA	-	-	-	-	4.33	3.7796	4.7064	4.2217	4.4013	4.1462	4.655	4.1083	4.1194	4.8977	3.6505	4.1197	4.3505	4.0611	4.604	4.855	4.3349	4.4474	4.1971	4.2408	4.8477	4.5037	3.8549	4.2426	4.9078	4.5896	4.3851	4.7372
17200433	NA	NA	NA	-	-	-	-	4.8477	4.6186	4.7895	5.7273	4.9988	4.9354	4.367	4.9329	4.6852	5.3122	5.7042	4.2485	4.7966	4.3676	5.096	4.3212	4.7183	4.1429	4.8438	4.5922	4.9166	4.1212	4.6622	5.8481	5.88	4.6708	3.4422	5.2166
17200435	NA	NA	NA	-	-	-	-	6.3983	6.8335	7.4894	7.1444	7.5427	7.5776	7.9877	7.7067	7.394	6.9099	8.0963	7.0853	7.0754	6.734	7.5956	7.3243	8.0609	7.1508	7.3285	8.0012	7.482	7.2429	7.2456	8.0705	8.3973	7.525	7.2622	8.0735
17200437	NA	NA	NA	-	-	-	-	6.7118	7.0096	7.8005	7.2581	7.2054	8.4477	8.0213	7.447	7.2559	7.1545	7.8285	7.0022	7.2211	6.382	7.7055	7.2442	8.5493	6.5245	7.8361	8.5103	7.5737	6.6802	7.4922	8.3512	8.526	6.2922	6.3997	8.416
17200439	NA	NA	NA	-	-	-	-	4.5192	4.1904	4.4093	5.0936	5.5936	6.4496	5.8578	4.5092	5.1403	4.849	5.711	3.7717	5.0903	4.3693	4.3332	5.9582	6.3427	4.7265	6.1292	6.6784	5.1823	5.3688	4.5581	5.8083	7.0022	3.779	4.4073	6.3163
17200441	NA	NA	NA	-	-	-	-	5.4848	5.2542	5.9447	5.7051	5.1637	6.5902	5.8389	5.302	5.0552	5.6131	6.5201	5.4288	5.8899	5.6042	5.8422	6.7997	6.2027	5.7513	6.4724	6.7937	6.2456	5.9776	5.6389	6.1274	7.0125	4.855	5.6194	6.3809
17200443	NA	NA	NA	-	-	-	-	5.4968	6.012	5.7107	6.2858	6.5068	7.0257	6.7332	6.8961	6.0712	6.3353	7.3173	6.3023	4.9892	4.2339	6.8436	6.8686	7.5409	5.5479	6.7643	7.8899	6.797	5.0616	6.5516	7.2682	7.5318	4.5793	5.0676	6.801
17200445	NA	NA	NA	-	-	-	-	4.3944	5.1609	4.8942	5.2847	5.294	6.7643	6.0548	5.4891	6.0252	5.4169	6.1043	5.1276	4.7435	4.6263	5.7778	4.6909	6.4649	5.3582	6.181	6.6899	5.5033	5.678	4.875	6.3009	6.7414	4.4856	3.8347	6.3522
17200447	NA	NA	NA	-	-	-	-	7.4467	7.7294	8.3266	7.311	7.8792	8.1361	7.9095	7.8145	7.9417	7.1684	8.1067	7.9043	7.4916	7.4592	7.9367	7.751	8.4111	7.3529	7.9354	8.1156	7.7007	7.2166	7.8582	7.8835	7.7392	7.6792	7.1511	7.7981
17200449	NA	NA	NA	-	-	-	-	5.8679	6.2969	6.658	6.8865	6.9626	7.0458	6.5305	7.1632	7.7001	6.899	7.7218	6.5725	7.1005	6.7551	7.314	6.8719	7.4904	7.0631	7.3089	7.1367	6.9201	6.594	6.7787	7.411	7.0911	7.0781	6.7242	6.7357
17200451	NA	NA	NA	-	-	-	-	7.1495	7.1479	8.1074	8.0595	7.2968	8.1849	7.652	8.1095	7.8985	6.984	8.083	7.5192	8.2435	7.4626	7.8733	7.7208	7.9815	7.4418	8.0551	8.1597	7.4203	7.0819	7.6396	8.3328	8.3464	7.8371	6.9494	7.6783
17200453	NA	NA	NA	-	-	-	-	5.1569	4.8838	6.1981	5.5666	5.9975	6.9363	6.4669	5.4426	5.9638	4.8764	6.0904	4.1593	6.0404	3.7562	5.5205	5.993	6.145	4.5892	5.6275	6.4416	5.6456	5.4828	6.0298	6.4082	6.4818	4.518	4.1718	6.2604
17200455	NA	NA	NA	-	-	-	-	4.4269	5.0452	4.5188	5.583	5.0967	5.6673	6.0192	5.8122	4.4206	4.2202	6.9912	4.6423	5.4485	3.654	4.7993	5.0867	5.8509	5.6599	5.5609	6.0402	5.2596	4.4839	4.3437	5.2997	5.721	4.9067	4.364	5.1595
17200457	NA	NA	NA	-	-	-	-	3.7697	3.3085	3.5514	3.5457	3.9553	3.7895	4.1534	4.2158	4.0617	3.5549	3.9901	3.6245	4.3809	3.6304	3.6286	3.4966	3.5846	3.6564	4.2953	4.4263	3.4807	4.0046	3.593	3.9131	3.7798	3.3073	3.4602	4.3188
17200459	NA	NA	NA	-	-	-	-	5.9523	6.5435	6.6642	6.5452	7.0481	7.8551	7.1275	7.3771	7.3655	6.1524	8.1629	6.2008	7.3238	5.4667	7.0953	7.2471	7.6635	6.6014	7.5209	7.8808	7.1037	6.8113	6.9613	7.7854	8.448	6.5524	5.8392	7.8656
17200461	NA	NA	NA	-	-	-	-	5.8296	6.2594	6.0621	6.3651	6.3635	8.1197	7.4372	6.4526	7.3007	6.9491	7.7112	6.4067	6.9949	5.3016	7.0666	7.0911	7.8064	6.252	7.6498	7.0978	7.3978	6.7197	6.722	7.6194	7.785	6.1382	6.1918	7.6981
17200463	NA	NA	NA	-	-	-	-	4.9467	5.3079	5.3814	4.9374	5.0778	6.6949	6.1204	4.9576	6.1922	5.3116	6.8248	5.7674	5.8755	5.4012	5.3308	6.1077	6.8763	5.6106	6.2311	6.5147	5.383	5.0949	5.3083	6.4576	6.2238	4.3262	4.3996	6.0806
17200465	NA	NA	NA	-	-	-	-	5.3823	4.6565	4.6816	5.3133	4.9337	4.7501	5.9702	5.5263	4.5869	4.3365	5.7495	4.4332	5.7339	4.884	5.3663	4.8687	5.4762	5.0254	5.2127	5.7229	5.4215	5.236	5.9936	4.9572	5.4793	5.6077	5.2358	5.7987
17200467	NA	NA	NA	-	-	-	-	5.4988	4.9268	6.7357	5.3168	5.9772	5.0938	5.7125	4.9238	4.8277	5.0926	4.2479	4.622	4.6953	4.0417	4.9235	4.8419	5.1228	5.9894	4.553	6.1668	4.8829	5.1189	5.888	4.5251	5.6001	6.4082	5.4074	5.0738
17200469	NA	NA	NA	-	-	-	-	3.9103	4.1012	5.0876	4.8335	5.0049	4.0163	5.507	4.1914	4.1455	4.7145	4.4629	4.9524	5.1555	4.5724	3.9788	3.9615	4.1273	4.1039	4.5268	5.32	4.1141	4.8954	4.4241	4.0538	5.2964	5.4588	4.1373	4.6092
17200471	NA	NA	NA	-	-	-	-	5.4256	5.4575	6.1937	5.3401	5.7379	5.9029	6.2613	5.4135	6.5663	5.3081	6.3079	4.3367	5.5598	6.3684	5.5762	6.1792	5.5475	5.8338	6.2006	6.1853	5.9419	4.6047	5.86	5.202	5.8394	5.7454	5.8347	5.9694
17200473	NA	NA	NA	-	-	-	-	4.0415	4.1617	5.0135	3.9384	4.7506	4.3191	3.61	5.1063	4.3891	3.602	4.7863	3.4481	4.0112	3.4258	4.1166	3.7796	3.8042	4.3588	3.4055	4.0593	3.6863	3.5871	5.255	3.6203	4.123	4.114	3.8653	4.4792
17200475	NA	NA	NA	-	-	-	-	3.5506	3.5268	4.1147	4.0198	4.3849	3.7445	3.6006	3.3605	3.4214	3.6089	3.5127	3.4019	3.6392	3.2418	3.6817	3.4082	3.612	4.1394	3.6877	3.9537	3.8502	3.3529	4.2503	3.2874	3.6142	5.0575	3.321	3.8324
17200477	NA	NA	NA	-	-	-	-	6.7727	6.3341	7.1868	7.5795	7.5113	6.9885	6.8801	7.0941	7.0245	6.3327	6.1031	6.4033	7.103	5.2759	6.8478	6.5558	6.7727	6.863	7.028	7.5043	7.0379	6.5577	7.1033	7.0285	7.4394	8.1868	6.1774	6.8493
17200479	NA	NA	NA	-	-	-	-	3.6549	3.5509	3.4924	4.4269	4.0242	3.898	4.2234	3.8443	4.6767	3.6199	3.9714	3.8152	4.3418	3.6832	3.5725	3.4874	4.3454	3.7332	3.8487	4.3946	3.837	4.4071	3.5662	4.2667	3.6195	4.2597	3.6148	3.9696
17200481	NA	NA	NA	-	-	-	-	4.3925	3.7638	3.9081	4.4286	4.0018	4.3012	4.1974	3.9707	3.6395	3.3738	3.6289	3.5869	4.0838	3.7561	3.5107	3.9651	3.6237	3.5989	3.3418	4.2934	3.6564	3.6626	3.992	3.6578	3.6569	4.1521	3.2597	4.3362
17200483	NA	NA	NA	-	-	-	-	4.3158	4.5481	4.3131	4.6963	4.4704	4.9937	4.8813	4.6711	4.5593	4.5576	4.7442	4.3996	4.335	4.6999	5.0443	4.4613	4.1851	5.0836	4.6534	4.3263	4.9304	4.2908	4.3395	5.2048	4.8538	5.0976	4.1409	4.2599
17200485	NA	NA	NA	-	-	-	-	5.0495	4.2427	5.7099	4.5178	5.0493	4.576	4.5815	3.6826	4.3784	4.5114	4.0961	3.9327	4.257	4.3332	4.5119	4.2133	4.238	4.3632	3.9346	5.5644	3.9982	4.2325	3.8794	5.1589	4.4412	4.4537	3.5062	4.5
17200487	NA	NA	NA	-	-	-	-	5.7244	5.2586	6.0835	6.0364	5.4873	6.0817	5.4883	6.5701	6.2287	6.0602	6.0625	5.427	5.6926	6.1872	5.5289	5.8812	5.7047	5.5526	6.1875	6.4332	5.8336	6.2333	5.8438	6.0144	5.808	6.6158	6.1522	6.6147
17200489	NA	NA	NA	-	-	-	-	3.4913	3.5409	3.4871	3.7769	4.6989	4.0894	3.5153	3.2721	3.4926	3.4845	3.6232	3.1419	3.2519	3.6358	3.8417	3.3847	4.1291	3.4105	3.4957	4.1512	4.2735	3.3971	3.6086	3.3064	3.4792	3.5858	3.7867	4.0686
17200491	NA	NA	NA	-	-	-	-	5.2344	3.8693	4.6081	5.0068	5.1625	5.5603	4.6277	3.8975	3.6843	4.106	4.7684	3.8834	3.7085	3.5497	4.4437	3.7916	4.6266	4.2476	4.199	4.6698	4.4554	4.8245	4.2006	4.3149	4.5511	5.0064	4.624	4.9114
17200493	NA	NA	NA	-	-	-	-	3.8354	3.4413	4.6482	5.3102	5.2088	4.1975	3.2515	4.8621	3.8065	3.898	3.8022	3.4653	4.3107	3.5231	4.0679	3.9078	4.1398	3.4553	4.1918	5.0626	4.2219	4.0116	4.4536	3.9641	4.8549	4.692	4.2488	4.8779
17200495	NA	NA	NA	-	-	-	-	5.7652	5.1031	7.3742	6.7127	6.9197	5.5966	6.0535	5.6127	6.2702	5.0613	5.9529	4.0813	4.6466	4.3521	5.4067	5.7552	5.1907	6.0009	6.1429	6.3322	5.669	4.6342	5.5704	6.0178	5.8385	6.8763	5.1865	6.1388
17200497	NA	NA	NA	-	-	-	-	4.665	4.9814	6.2135	5.8976	5.9036	4.9757	5.0469	4.4623	5.4577	5.7624	4.5908	5.4106	5.0126	5.09	5.3001	4.5745	4.6875	5.3723	4.5443	6.3983	5.5193	4.4469	5.7565	4.3159	6	5.4835	5.328	6.0293
17200499	NA	NA	NA	-	-	-	-	4.4218	3.967	5.777	5.01	5.7567	5.395	4.8903	4.2631	4.2081	3.8213	4.0735	3.6684	4.0927	3.2337	4.3502	3.7659	4.6734	4.3333	3.9585	5.4089	4.5375	4.3545	4.347	4.2458	5.1877	4.8346	3.8305	5.3293
17200501	NA	NA	NA	-	-	-	-	3.5346	4.3279	4.6194	4.6887	4.4974	3.8182	4.6684	5.2953	3.344	3.8303	3.3471	3.597	3.4872	3.2501	3.9003	3.6407	3.5245	3.5687	3.7201	3.8505	3.641	3.8839	3.8121	3.763	4.3631	5.1761	3.5598	4.3458
17200503	NA	NA	NA	-	-	-	-	3.8163	4.0596	4.4423	5.3972	5.3637	4.3792	3.8272	3.946	3.6027	3.9434	3.9013	4.0574	4.6519	3.7125	3.5535	3.4972	3.7154	4.5845	3.7365	5.0933	3.7101	3.693	4.8235	4.1193	3.6624	4.6598	3.4249	4.1899
17200505	NA	NA	NA	-	-	-	-	3.32	3.6847	3.6242	3.2752	4.1036	4.0032	3.6082	3.8887	3.4085	3.6156	3.2143	3.3906	3.5695	3.4734	3.8283	3.4119	3.2689	3.6529	3.5798	4.7019	3.7253	3.3673	3.4724	3.2472	3.9705	3.774	3.4413	3.6422
17200507	NA	NA	NA	-	-	-	-	3.6594	3.8059	4.5096	4.3763	4.8803	4.2154	3.5541	3.7473	3.4788	3.3568	3.5097	3.4609	3.5932	3.3905	3.6018	3.6772	3.5862	3.3045	3.5988	3.8068	3.7751	3.2764	4.0084	3.9083	3.289	4.1018	3.5096	4.1607
17200509	NA	NA	NA	-	-	-	-	5.1327	5.0135	5.9026	5.437	5.7054	5.7198	5.1675	5.1027	5.9213	5.1666	5.9394	5.4187	5.2961	5.9917	5.6275	5.4478	5.8652	4.6471	6.3107	5.644	5.7426	5.5737	5.5241	5.8093	5.8667	4.6189	4.5629	5.7136
17200511	NA	NA	NA	-	-	-	-	3.3651	3.2749	3.3588	3.6443	4.1166	4.0644	3.4787	3.5988	3.8189	3.1677	3.5566	3.5033	3.3014	3.7948	3.1112	3.3632	3.5368	3.465	3.6946	4.0387	3.939	3.3324	3.3304	4.0562	3.6068	3.5374	3.4682	3.7188
17200513	NA	NA	NA	-	-	-	-	4.5159	4.7427	5.209	4.9851	4.9128	4.5154	3.9891	4.5798	4.9194	4.081	4.7324	4.337	5.2641	4.4537	5.2296	4.6249	4.9931	4.0381	4.5924	6.0706	3.9075	4.4789	4.8473	4.3504	6.0874	5.8576	4.9029	4.3856
17200515	NA	NA	NA	-	-	-	-	4.4294	3.7023	4.545	4.83	4.4386	4.3206	4.0918	4.6237	3.9492	3.4389	3.7486	3.6385	4.3976	3.5749	3.7908	3.6822	4.1564	3.8273	3.8751	3.7842	3.8484	4.0266	4.054	4.0317	4.3598	3.9084	4.0169	4.3782
17200517	NA	NA	NA	-	-	-	-	3.9994	4.4942	5.0229	6.1321	5.2338	5.5754	3.9751	4.0094	4.2497	4.2815	4.4435	4.0437	4.0872	4.1376	5.2125	4.4626	5.243	5.3066	5.4012	5.6472	5.5426	5.1151	4.1509	4.5682	5.5735	4.8688	3.8959	4.73
17200519	NA	NA	NA	-	-	-	-	3.5749	3.6497	3.8006	4.0602	5.0259	4.2094	3.3188	3.8333	3.6448	3.4717	4.0965	3.3859	3.3153	3.1932	3.2828	3.578	3.7139	3.9197	3.5312	4.7205	3.7002	3.9459	4.0646	3.3751	3.6265	3.5249	3.8234	4.3489
17200521	NA	NA	NA	-	-	-	-	3.6614	3.5728	4.2641	4.4093	4.0075	3.2639	4.3189	3.8954	3.6917	3.3505	3.3807	3.6086	3.7662	3.776	3.2984	3.3376	3.7924	3.5512	3.5491	3.7611	3.5587	3.4647	4.2392	3.8076	3.6547	3.6972	3.5696	3.7301
17200523	NA	NA	NA	-	-	-	-	6.0101	6.7518	6.5764	6.4395	6.6379	6.9115	6.4408	6.5746	6.9898	6.3247	7.0428	6.595	6.3	6.9821	6.7973	6.6253	7.4788	6.0945	7.371	6.748	6.8935	6.3437	6.5254	7.6691	7.1412	5.9157	6.3251	6.749
17200525	NA	NA	NA	-	-	-	-	3.8282	3.5128	3.5224	3.7258	3.6901	3.5803	3.7435	3.4872	3.3653	3.3934	3.7693	3.2515	3.8479	3.8903	3.8729	3.2038	3.6684	3.5391	3.8491	3.5476	3.5631	3.99	3.4205	3.519	4.0901	3.5051	3.3245	3.8558
17200527	NA	NA	NA	-	-	-	-	5.0179	4.7324	5.172	3.9578	5.0002	4.3063	4.7189	4.6729	5.1176	4.8245	5.7501	4.7705	4.1141	4.6602	4.5126	5.6177	4.6693	4.6936	5.1696	5.2006	4.3985	4.5573	5.5681	5.1523	4.908	4.4711	4.4479	5.7341
17200529	NA	NA	NA	-	-	-	-	4.5351	5.1761	4.6612	4.3481	4.5133	4.6967	5.1799	4.9025	4.9302	4.5965	5.5224	4.4688	4.5791	3.8971	4.3069	4.8092	5.1122	4.6663	4.7132	5.3981	4.5455	4.8206	4.3542	5.2663	4.7503	3.7316	4.9202	5.9689
17200531	NA	NA	NA	-	-	-	-	5.0576	6.36	4.6258	5.1537	5.5898	5.7772	6.7121	6.1596	4.7474	5.9981	6.1902	5.3641	5.971	6.5481	4.7107	5.223	5.6216	5.9981	5.9594	5.3717	5.5841	5.7387	5.6684	5.4727	5.672	5.0887	5.9263	5.3842
17200533	NA	NA	NA	-	-	-	-	3.3562	3.4128	3.5835	3.5009	3.5294	3.7596	3.3727	3.1722	3.1962	3.2689	3.3234	3.3272	3.335	3.2148	3.2862	3.2607	3.4926	3.1436	3.271	4.0193	3.4557	3.7031	3.5625	3.2018	3.0927	3.6668	3.2234	3.6758
17200535	NA	NA	NA	-	-	-	-	3.4492	3.1475	3.032	3.2779	3.1663	3.29	3.0014	3.181	3.1466	3.031	3.2395	3.1943	3.303	3.191	3.1472	3.1292	3.0509	3.1767	3.074	3.1257	3.2098	3.0761	3.3135	3.0801	3.2135	3.021	3.2504	3.3139
17200537	NA	NA	NA	-	-	-	-	4.6779	4.3715	3.8497	4.8645	4.4125	3.9779	3.9548	5.4725	4.2269	3.6276	3.4707	3.7572	3.542	3.6907	3.8628	3.7134	3.4815	3.694	4.2241	4.7118	4.237	4.1511	3.9648	3.6075	4.5435	4.654	4.0303	3.9072
17200539	NA	NA	NA	-	-	-	-	3.4079	3.6468	3.4306	3.4942	3.732	3.7616	3.16	3.0881	3.3392	3.313	3.1851	3.1103	3.3755	3.2435	3.2891	3.7868	3.7484	3.3774	3.3761	3.3209	3.2424	3.5476	3.3014	3.2692	3.4372	3.3494	3.1842	3.3395
17200541	NA	NA	NA	-	-	-	-	3.6105	3.7919	3.6161	4.5147	3.5475	4.2303	3.8257	3.0683	3.733	3.1949	3.2289	3.4723	3.8678	3.4303	3.5177	3.4659	3.3281	3.2563	3.5813	3.4944	3.676	3.2849	3.2366	3.2297	3.4249	3.7784	3.5004	3.5048
17200543	NA	NA	NA	-	-	-	-	5.2572	4.7336	4.7586	4.1664	4.6156	4.0736	4.3174	5.4201	5.6504	4.561	4.2152	4.1044	4.8091	4.1406	3.9421	4.321	4.4238	4.4952	5.5837	4.5349	5.0218	3.5766	4.8227	5.8794	4.0997	4.3043	3.8531	4.9777
17200545	NA	NA	NA	-	-	-	-	3.2856	3.5076	3.4579	3.9264	3.4756	3.675	3.5483	3.3407	3.3791	3.3003	3.3466	3.2188	3.403	3.3394	3.3188	3.4411	3.2353	3.3335	3.2962	3.437	3.4327	3.3985	3.3305	3.251	3.2293	3.6706	3.5543	3.2926
17200547	NA	NA	NA	-	-	-	-	3.7828	3.9214	4.3658	4.2796	4.5795	4.3669	3.5848	3.7682	3.6513	3.7041	3.6084	4.1688	3.638	3.585	3.577	3.9606	3.494	3.6652	3.9761	4.0488	3.8153	3.7556	4.1084	3.8565	4.1754	3.7454	3.5068	3.8248
17200549	NA	NA	NA	-	-	-	-	3.7804	3.6966	3.6591	3.7847	3.8286	3.8852	4.2002	3.5688	3.488	3.6051	3.3903	3.5689	3.5854	3.7648	3.3167	3.3222	3.7211	3.5819	3.6987	3.7215	3.8411	4.0841	4.0119	3.708	4.0902	3.5829	3.5327	3.5159
17200551	NA	NA	NA	-	-	-	-	3.3965	3.5481	3.7088	3.3912	3.5047	3.4144	3.1793	3.5914	3.5053	3.4851	3.2783	3.3451	3.3169	3.4592	3.4473	3.2577	3.4311	3.3358	3.5476	3.4503	3.4013	3.5234	3.4341	3.2006	3.2155	3.2365	3.3591	3.4061
17200553	NA	NA	NA	-	-	-	-	4.0477	4.0901	4.2084	4.0061	4.3195	4.2032	3.463	3.4518	3.8782	4.2645	4.1832	3.5883	3.9893	3.6586	3.5563	3.8125	3.6254	4.0767	3.6423	4.7319	3.6748	3.629	3.9067	3.9905	4.1021	3.5692	3.7054	4.1375
17200555	NA	NA	NA	-	-	-	-	3.8784	3.6147	4.2663	4.3939	4.6958	4.6548	3.9338	3.3091	3.6526	4.316	3.7341	3.6334	4.3188	3.5357	3.8511	3.6147	4.6171	3.4545	3.7211	3.8867	4.063	4.1938	4.2488	3.8605	4.5749	4.0081	4.1509	4.4796
17200557	NA	NA	NA	-	-	-	-	3.7452	4.4244	4.6355	4.2874	4.3245	4.27	4.1007	4.6076	3.8008	3.8826	4.523	3.5808	4.521	4.3934	3.5792	4.116	3.6915	3.8726	4.3779	4.3607	4.4093	4.5251	3.9662	4.4612	4.2073	3.905	4.2254	3.9068
17200559	NA	NA	NA	-	-	-	-	5.388	5.7078	4.9532	4.7236	5.7326	5.6997	5.4271	5.6306	5.1307	5.2624	5.6511	5.8474	5.6147	5.3563	4.9563	4.7007	5.1525	4.8716	4.6537	5.4176	5.4925	5.1998	5.012	6.1171	5.2769	5.8241	5.1066	5.4665
17200561	NA	NA	NA	-	-	-	-	3.5821	3.972	3.9374	4.1931	4.0657	3.6889	4.2519	3.9844	4.4011	3.7106	3.9114	3.2584	3.4164	3.3084	4.3375	4.0727	3.8603	3.9033	3.9209	3.5779	4.0432	4.2508	3.5857	3.7487	3.7839	4.0057	3.7611	4.4219
17200563	NA	NA	NA	-	-	-	-	6.4694	5.4067	4.6191	5.4525	5.6177	5.6211	6.1086	5.6483	5.5754	5.6177	5.108	5.3414	6.1559	6.3225	5.9466	5.8548	5.995	6.1223	4.6955	4.8546	6.0985	5.3959	5.5913	5.8583	5.8342	6.1964	5.8797	5.8529
17200565	NA	NA	NA	-	-	-	-	5.1239	4.5712	4.9719	4.7355	5.1312	5.6437	5.2262	4.542	5.0567	4.6639	4.5072	4.5169	4.6843	4.6553	4.1721	4.9113	4.5028	4.916	4.8756	5.2483	4.2405	4.4656	4.5652	4.6772	5.0897	4.4407	4.3838	4.4187
17200567	NA	NA	NA	-	-	-	-	3.1239	3.2507	3.2782	3.2323	3.4536	3.3689	3.0829	3.2464	3.2034	3.1109	3.2744	3.0472	3.3139	3.2364	3.241	3.2134	3.1516	3.5702	3.2663	3.1777	3.1493	3.1768	3.1082	3.0895	3.2409	3.5501	3.2376	3.2745
17200569	NA	NA	NA	-	-	-	-	3.6031	3.5429	4.0892	3.4454	3.7498	4.5281	4.0085	3.6191	3.7288	3.6169	3.54	3.271	3.9527	3.4071	3.6129	3.7762	3.4109	3.3151	3.9132	3.9013	3.3932	3.9417	3.926	3.7056	3.8604	3.6075	4.0523	4.0676
17200571	NA	NA	NA	-	-	-	-	4.5647	5.2601	5.4232	5.3253	5.8976	5.4254	4.9878	5.9179	5.1395	4.8938	4.4193	4.9065	5.9039	4.3193	4.9954	4.5356	5.5182	4.5516	4.9114	6.23	4.7651	4.2635	5.0573	4.3345	5.6428	5.4875	5.0638	5.2069
17200573	NA	NA	NA	-	-	-	-	5.4899	5.618	5.2572	5.5313	5.299	5.7806	4.9291	5.4473	4.8246	4.8075	4.8861	4.0102	4.5752	4.9026	4.8279	5.1474	5.1032	5.2147	5.2376	5.2913	5.1446	4.4026	4.986	5.109	5.6323	5.1409	4.6968	5.118
17200575	NA	NA	NA	-	-	-	-	4.5185	4.0718	5.2757	4.5315	4.4554	4.3083	4.0132	4.1625	4.553	4.0557	4.4505	4.0085	4.8674	4.2604	3.8598	4.03	4.8104	4.1397	3.7548	4.3834	4.2712	4.0785	4.4238	3.8067	4.5072	5.4012	4.3935	4.2658
17200577	NA	NA	NA	-	-	-	-	3.4565	3.1339	3.3013	3.5945	3.3881	3.138	3.2951	3.3481	3.1376	3.1612	3.1596	3.0966	2.9594	3.1899	3.5743	3.0811	3.1145	3.3917	3.1271	3.0635	3.1315	3.2845	3.2926	3.1974	3.141	3.2779	3.0412	3.2199
17200579	NA	NA	NA	-	-	-	-	3.2778	3.2912	3.989	3.6889	3.6376	3.3198	3.1382	3.8689	3.3526	3.752	3.5051	3.5048	3.2457	3.2602	3.4067	3.3089	3.5407	3.6247	3.3316	3.6358	3.4431	3.4248	3.5475	3.2253	3.2108	3.2042	3.488	3.3334
17200581	NA	NA	NA	-	-	-	-	3.7739	3.1491	3.4016	3.2179	3.3389	3.1338	3.1742	3.1562	3.346	3.1355	3.2452	3.3343	3.1012	3.4724	3.5161	3.1969	3.4985	3.1606	3.1238	3.8246	3.3292	3.2296	3.14	3.3999	3.1935	3.2973	3.274	3.3368
17200583	NA	NA	NA	-	-	-	-	6.9855	6.9275	7.5941	6.6481	6.9115	6.3797	6.749	7.008	7.2151	7.0961	6.8197	7.343	7.1699	7.0422	7.3049	6.9311	6.7228	7.1464	6.0756	6.8574	6.9034	6.9081	7.0499	6.6696	7.475	7.7073	6.5838	7.1113
17200585	NA	NA	NA	-	-	-	-	3.8161	3.6158	4.3311	3.9032	4.4067	3.5319	3.7754	3.4102	3.5355	3.3457	3.5015	3.4348	3.5298	3.5334	3.5013	3.2662	3.312	3.4984	3.276	4.0626	3.498	3.0968	4.554	3.6342	3.8246	4.3831	3.3395	3.5033
17200587	NA	NA	NA	-	-	-	-	3.8088	4.0687	5.043	4.1903	4.7783	3.619	3.9928	3.5734	4.2147	4.3383	3.8543	3.3764	3.2187	4.4364	3.9535	4.0325	3.5114	3.6859	3.8609	4.4658	4.3627	3.6087	4.0485	3.8726	3.8975	3.7658	4.2569	4.0211
17200589	NA	NA	NA	-	-	-	-	3.2825	3.0695	3.2596	3.4272	3.4579	3.1759	3.3791	3.536	3.1775	3.3673	3.0486	3.1084	3.0395	3.0813	3.0448	3.0954	3.1904	3.1984	3.4024	3.5505	3.6428	3.2649	3.3546	3.1817	3.6234	3.3826	3.1191	3.1102
17200591	NA	NA	NA	-	-	-	-	3.7049	3.9968	3.9113	4.4695	4.7324	3.9122	3.5826	4.6186	3.4089	3.3135	3.9489	3.3579	3.2736	3.5994	3.4002	3.2532	3.6547	3.3451	3.4139	4.1445	3.4676	3.2756	4.168	3.4938	3.8426	3.5072	3.8416	3.7569
17200593	NA	NA	NA	-	-	-	-	3.4162	3.5032	3.5286	3.7765	4.0597	3.5622	3.5281	3.3412	3.2519	3.2082	3.6032	3.2532	3.511	3.8154	3.6328	3.3898	3.2875	3.5137	3.6918	3.951	3.7897	3.9021	3.3085	3.2835	4.1759	3.7578	3.3777	3.8792
17200595	NA	NA	NA	-	-	-	-	3.501	3.8616	4.5576	4.894	4.9378	3.2604	3.4316	4.1919	3.3305	3.6571	3.9743	3.3227	3.4792	3.327	4.0286	3.4685	3.7798	3.5668	3.5402	4.2489	4.2973	3.7548	3.7551	4.25	4.5137	3.7454	3.6471	3.9238
17200597	NA	NA	NA	-	-	-	-	4.0199	4.2563	5.2585	5.688	5.225	4.6796	4.0998	4.2691	3.8344	3.7654	4.8099	3.4311	3.6486	3.7009	3.928	3.3732	4.5869	4.2539	3.6674	5.8581	3.8269	4.0716	3.91	3.5535	4.1762	4.432	3.8768	4.5041
17200599	NA	NA	NA	-	-	-	-	4.8091	4.9804	5.7093	6.1737	6.1407	5.8672	5.0685	4.598	4.9489	4.5252	6.218	4.4463	5.4103	4.4405	5.1909	5.5903	5.4334	4.8103	5.9472	5.9115	5.161	4.6868	4.6915	5.0936	5.7426	6.2055	4.4206	5.7049
17200601	NA	NA	NA	-	-	-	-	4.8197	4.6101	4.6232	5.255	4.6022	4.3405	3.5172	3.8351	3.6388	3.8822	3.8554	3.73	3.8283	3.979	4.0817	4.0844	4.047	4.2168	3.7889	5.3842	4.7878	3.3036	4.4767	3.7787	5.1015	5.2335	3.8255	4.7948
17200603	NA	NA	NA	-	-	-	-	4.3684	3.9914	3.9223	3.9569	3.9177	4.899	3.4027	3.5277	4.0845	4.1006	4.3029	3.5578	3.9189	3.9679	3.7753	4.0984	4.0007	3.639	4.2012	4.3178	3.8823	4.2281	4.193	3.7745	3.6618	4.6792	3.6201	3.9162
17200605	NA	NA	NA	-	-	-	-	5.4196	5.3887	5.0063	5.3403	4.8865	5.7878	4.8407	4.9026	5.0323	4.2859	5.3959	4.6247	5.2193	5.3435	5.2061	4.8663	4.828	4.8347	5.2626	5.423	5.2679	4.4814	5.4525	5.2447	5.4391	5.155	5.5373	4.8655
17200607	NA	NA	NA	-	-	-	-	3.6459	3.5397	3.7656	4.1303	4.0086	3.8603	3.4085	4.1682	3.5886	3.3625	3.9524	3.8532	4.1639	3.5937	3.8515	3.7038	3.6898	3.6817	3.9464	3.952	3.7801	3.8951	4.0257	3.441	3.6708	3.726	3.2618	3.6598
17200609	NA	NA	NA	-	-	-	-	3.3674	3.1882	3.1671	3.3829	3.2714	3.2477	3.6217	3.3588	3.2363	3.1513	3.1465	3.1322	3.051	3.1829	3.4026	3.1607	3.0652	3.1195	3.1673	3.3562	3.2371	3.1256	3.2133	3.2348	3.2789	3.1324	3.1703	3.3285
17200611	NA	NA	NA	-	-	-	-	3.2481	3.1304	3.7082	3.1448	3.3222	3.229	3.6053	3.7362	3.4178	3.1782	3.5157	3.2159	3.2112	3.2052	3.3269	3.3433	3.5124	3.2749	3.2986	3.4457	3.3584	3.1622	3.1307	3.3762	3.1065	3.5624	3.3852	3.4712
17200613	NA	NA	NA	-	-	-	-	4.1731	4.5472	4.3386	3.6715	4.1182	3.4739	5.144	4.1653	4.8935	4.4304	4.571	4.3615	4.6448	4.9168	4.1092	4.2396	3.7206	4.6182	4.5004	4.4026	4.314	4.8722	4.3451	3.9047	4.2361	4.1914	3.9706	4.0573
17200615	NA	NA	NA	-	-	-	-	2.9919	3.3574	3.2064	2.9591	2.9432	3.0385	2.8756	3.4004	3.228	2.9772	2.8847	2.9955	2.9908	2.988	3.012	3.019	2.9925	2.8756	2.9601	2.9545	3.167	3.1649	3.1361	2.9753	2.9368	3.2931	3.0375	3.2689
17200617	NA	NA	NA	-	-	-	-	5.6053	5.6088	5.5938	5.2388	5.0943	5.6453	5.5827	5.6175	4.8077	4.6729	5.8004	5.5557	5.4814	4.9039	5.0496	5.7632	5.7824	5.6996	4.7122	5.6883	4.5305	4.9012	5.0009	4.6392	4.746	6.2919	4.8083	4.9594
17200619	NA	NA	NA	-	-	-	-	5.4215	4.3631	6.2473	6.1153	5.0063	5.4276	6.0489	5.3166	4.9624	6.0921	5.3667	5.31	5.8262	4.1094	5.3101	5.1998	5.7645	5.0154	5.7521	6.3107	5.7219	6.3565	6.3023	6.3335	5.6182	6.5095	5.0774	5.9364
17200621	NA	NA	NA	-	-	-	-	3.481	3.6448	3.6369	3.4462	3.7001	3.8613	3.7175	3.7468	3.5275	3.8816	3.6344	3.448	3.5447	3.7658	3.4102	3.4275	3.6672	3.5396	3.8376	4.0036	3.7571	3.8256	3.6675	3.3941	4.1776	3.3958	3.4636	3.4028
17200623	NA	NA	NA	-	-	-	-	5.2176	4.616	6.6763	5.9964	6.9366	5.5993	4.2662	5.9699	5.4764	4.9177	5.3073	4.8428	3.9172	5.128	5.4725	5.45	5.4516	5.1985	4.9714	5.7778	5.2376	5.8622	5.3217	4.8381	5.3947	6.6735	5.6341	5.1278
17200625	NA	NA	NA	-	-	-	-	3.0697	3.1777	3.1474	3.0797	3.1454	3.5253	3.3816	3.2967	3.2091	3.237	3.0552	3.039	3.1939	2.9204	3.3622	3.0719	3.2133	3.4263	3.131	3.1845	3.1653	3.6303	3.1361	3.2131	3.3204	3.4103	3.1322	3.1896
17200627	NA	NA	NA	-	-	-	-	5.6611	5.1815	6.1501	6.0978	5.5526	5.8192	4.8655	5.395	5.1286	6.1783	5.5886	5.642	5.4848	4.9772	5.1307	5.7796	5.9565	5.9819	6.0577	6.4835	4.9508	4.8315	5.4122	5.8283	5.3906	5.3523	5.4755	5.7399
17200629	NA	NA	NA	-	-	-	-	3.3756	3.5441	3.74	4.1189	3.3454	3.5178	3.3442	3.4076	3.1446	3.5897	3.833	3.8493	3.4308	3.7671	3.4259	3.4805	3.5562	3.1988	3.2175	4.024	3.652	3.3596	3.2983	3.7169	3.4428	3.3693	3.3355	3.4226
17200631	NA	NA	NA	-	-	-	-	3.5626	3.2454	3.7338	3.344	3.5137	3.5919	3.3281	3.6285	3.2809	3.1873	3.2557	3.5483	3.4617	3.1785	3.5199	3.6339	3.1691	3.3601	3.4733	4.0204	3.5618	3.357	3.4462	3.5101	3.4156	3.5673	3.4986	3.4337
17200633	NA	NA	NA	-	-	-	-	5.0308	4.7092	5.8545	6.2981	5.7632	6.2024	4.8196	5.0443	5.2934	4.6917	4.6655	4.4751	4.8613	5.2879	4.8638	4.9514	5.1651	4.5694	5.3205	6.5239	4.7126	4.4858	4.4694	4.9883	5.2121	4.9616	4.4671	5.033
17200635	NA	NA	NA	-	-	-	-	3.201	3.2123	3.529	3.3408	3.549	3.3438	3.1931	3.4147	3.5992	3.5067	3.1185	3.1238	3.1249	3.2797	3.2516	3.1587	3.349	3.4673	3.2837	3.5534	3.5341	3.4491	3.0701	3.2209	3.2618	3.1876	3.5659	3.8464
17200637	NA	NA	NA	-	-	-	-	3.1658	3.0593	3.4593	3.4573	3.6362	3.2459	3.425	3.4619	2.949	3.0958	2.9997	2.9973	3.5031	3.1179	3.1863	3.1308	3.0669	3.0519	3.0513	3.2052	3.059	3.0777	3.1293	3.0337	3.1172	3.1236	2.9564	3.1137
17200639	NA	NA	NA	-	-	-	-	3.6314	3.5308	4.2811	3.5814	3.9882	3.5117	3.3727	3.2248	3.3178	3.2854	3.2432	3.0203	3.5516	3.2179	3.1563	3.3588	3.5121	3.2985	3.1126	3.9734	3.4116	3.122	3.3854	3.2144	3.4924	3.7266	3.384	3.4051
17200641	NA	NA	NA	-	-	-	-	3.2013	3.1509	3.1346	3.1618	3.3462	3.126	3.4091	3.2275	3.1877	3.0439	3.6133	3.0771	3.1293	3.1531	3.1703	3.0796	3.1194	3.1873	3.1985	3.4248	3.066	3.1299	3.1649	3.1657	3.2966	3.2795	3.0556	3.2218
17200643	NA	NA	NA	-	-	-	-	3.1609	3.1677	3.3371	3.1969	3.5996	3.3049	3.335	3.1399	3.1219	3.1323	3.1126	3.1971	3.2718	3.2054	3.3813	3.096	3.1131	3.1234	3.156	3.291	3.2943	3.189	3.0587	3.2263	3.1814	3.1417	3.1821	3.2548
17200645	NA	NA	NA	-	-	-	-	2.9654	3.2079	3.9873	3.3633	3.7781	3.2526	3.162	2.9995	3.2061	3.046	3.3453	3.168	3.0594	3.1271	3.02	3.1991	3.1615	3.1015	3.4917	3.6905	3.455	3.0669	3.3293	3.2331	3.0252	3.4449	3.1911	3.5865
17200647	NA	NA	NA	-	-	-	-	3.3099	3.5131	5.1747	4.3458	4.2041	3.4845	3.6346	3.7929	3.6543	3.2911	3.6189	3.7001	3.3328	3.4094	3.5234	3.4787	3.5871	3.7888	3.4672	3.6294	3.2974	3.2467	3.7528	3.7718	3.4192	3.5809	3.4092	3.4974
17200649	NA	NA	NA	-	-	-	-	3.2944	3.518	3.7961	3.8482	4.2217	4.2055	3.4595	3.3191	3.4463	3.4153	3.2938	3.4058	3.3347	3.3815	3.5441	3.2183	3.4896	3.4532	3.7826	3.4766	3.3175	3.3143	3.5954	3.5323	3.3019	3.44	3.6679	3.3494
17200651	NA	NA	NA	-	-	-	-	3.5732	4.3864	3.8669	4.2246	4.3027	3.5068	4.1801	4.0286	3.4496	3.8669	3.5778	4.3235	4.351	3.8341	3.7362	3.9902	3.5341	4.2241	3.9814	3.7155	4.1043	3.8321	3.8202	3.5502	3.7833	4.2611	3.7307	4.4407
17200653	NA	NA	NA	-	-	-	-	3.2374	3.4326	3.8412	3.5356	3.7203	3.9489	3.9104	3.5015	3.5853	3.3478	3.5338	3.6938	3.5745	3.3643	3.5206	3.2208	3.5367	3.5533	3.2305	3.3666	3.6237	3.7082	3.583	3.8954	3.4311	4.1485	3.0002	3.6814
17200655	NA	NA	NA	-	-	-	-	3.9625	3.7221	3.2893	4.5299	4.3864	3.5432	3.383	3.4803	3.2695	3.4261	3.1358	3.3525	3.6361	3.4495	3.599	3.6157	3.3524	3.4655	3.2512	3.9775	3.3865	3.408	3.8281	3.3222	3.524	3.8625	3.752	3.8503
17200657	NA	NA	NA	-	-	-	-	3.3266	3.3188	3.1577	3.3404	3.2574	3.2768	3.3563	3.3456	3.2012	3.3852	3.1502	3.2746	3.2961	3.173	3.0708	3.3362	3.1096	3.3873	3.155	3.4617	3.3101	3.349	3.1501	3.257	3.277	3.2976	3.3287	3.2093
17200659	NA	NA	NA	-	-	-	-	3.7708	4.3363	4.0732	4.2165	4.219	3.7893	3.6076	4.5856	3.7999	4.0422	3.8248	3.83	4.4562	3.5932	3.6384	3.8734	4.1837	4.0568	3.8365	4.1784	4.0969	3.8692	4.4874	3.7973	4.2346	3.7683	3.6992	4.5156
17200661	NA	NA	NA	-	-	-	-	3.1492	3.0534	3.2292	3.309	3.3725	3.0097	3.3816	3.2811	3.6448	3.3857	3.3202	3.0514	3.36	3.2722	3.2531	3.2731	3.1584	3.0557	3.4975	3.2751	3.3654	3.1905	3.3322	3.0617	3.8453	3.2524	3.206	3.6539
17200663	NA	NA	NA	-	-	-	-	3.6449	3.5797	3.6291	3.5406	4.0074	3.4585	3.3589	3.3611	3.3889	3.2419	3.261	3.29	3.2901	3.0638	3.5398	3.3829	3.4652	3.3888	3.3344	3.4669	3.3812	3.1727	3.5017	3.2109	3.2858	3.6606	3.6267	3.4187
17200665	NA	NA	NA	-	-	-	-	3.3961	3.5087	4.5106	4.2482	3.9301	3.4037	3.8337	3.9072	3.1921	3.4059	3.3758	3.144	3.4905	3.1872	3.3171	3.1056	3.4709	3.4621	3.3542	3.6029	3.6245	3.5512	3.3766	3.3324	3.5856	3.5284	3.5499	3.4193
17200667	NA	NA	NA	-	-	-	-	3.671	3.251	3.3661	3.684	3.8166	3.1105	3.378	3.4066	3.3884	3.2944	3.4724	3.3603	3.374	3.2886	3.2813	3.1665	3.2609	3.2458	3.3334	3.426	3.3889	3.3352	3.5116	3.2489	3.6612	3.3999	3.6438	3.2075
17200669	NA	NA	NA	-	-	-	-	3.7166	3.298	3.3614	3.5877	4.0132	3.0506	3.2138	3.176	3.237	3.0746	3.3802	3.2284	3.7359	3.2185	3.61	3.2411	3.2271	3.3845	3.2802	3.3316	3.2953	2.994	3.6899	3.5341	3.225	3.5622	3.6125	3.4977
17200671	NA	NA	NA	-	-	-	-	3.1688	3.2654	3.1921	3.9106	3.4098	3.6879	3.142	3.1031	3.2073	3.1495	3.0859	3.2467	3.1735	3.0754	3.1152	3.3754	3.0293	3.2321	3.4331	3.2757	3.176	3.2774	3.1437	3.1703	3.2442	3.2296	3.2148	3.2192
17200673	NA	NA	NA	-	-	-	-	3.9335	3.3989	3.6251	3.6867	3.9273	3.4609	3.5401	3.4058	3.4185	3.3429	3.4534	3.5461	3.4819	3.1014	3.0933	3.5213	3.3321	3.3011	3.4628	3.4731	3.5042	3.0189	3.3245	3.4074	3.5764	3.4658	3.7666	3.4284
17200675	NA	NA	NA	-	-	-	-	3.6889	4.1984	4.6676	4.7677	4.1134	3.6153	3.6563	3.7196	3.5958	3.5451	3.3091	3.7489	3.8132	4.151	4.1287	3.7937	3.8831	3.6973	3.9537	3.9001	3.8782	3.4133	4.4492	3.9594	3.6656	3.3837	3.2994	3.5753
17200677	NA	NA	NA	-	-	-	-	3.9333	3.607	4.899	4.9883	4.3006	3.525	3.8677	3.7835	3.3709	3.8016	3.4519	3.4038	3.644	3.5737	3.6845	3.4076	3.1644	3.7269	3.7048	3.59	3.8465	3.3677	3.758	3.487	3.447	3.8959	3.4614	3.5773
17200679	NA	NA	NA	-	-	-	-	3.2708	3.1044	3.0768	3.0502	3.2841	3.2609	3.2601	3.0497	3.0619	2.9402	2.9747	2.9675	3.0694	2.9305	3.012	3.0213	2.9997	3.2133	3.0474	3.456	2.9812	3.1475	3.1562	3.0684	3.1869	3.1641	2.9446	3.1305
17200681	NA	NA	NA	-	-	-	-	4.1758	4.2471	4.2585	3.5016	4.4089	3.5229	3.9666	4.5476	3.3877	3.4829	3.7095	3.835	3.6243	3.99	3.4929	3.4872	3.9274	4.2723	3.9521	4.299	3.5203	4.1754	3.4874	3.3111	3.4753	3.6548	3.9251	4.2002
17200683	NA	NA	NA	-	-	-	-	3.537	3.3587	3.6953	3.4885	3.6018	3.6361	3.5524	3.3805	3.1966	3.1208	3.0994	3.3545	3.2076	3.5785	3.2941	3.2339	3.2505	3.4421	3.3765	3.515	3.484	3.3311	3.5213	3.386	3.3688	3.6557	3.3609	3.3076
17200685	NA	NA	NA	-	-	-	-	4.7833	4.2812	6.4174	4.7578	5.2273	5.0327	5.0873	4.2573	4.6691	4.2777	4.0523	4.601	4.881	4.5278	5.2382	4.1613	4.1197	4.4828	4.588	5.1987	4.2998	4.3585	5.7224	5.3699	5.9605	6	4.0626	4.657
17200687	NA	NA	NA	-	-	-	-	3.98	3.6487	3.8502	3.44	3.5854	3.7708	3.2268	3.8666	3.4735	3.8405	3.5921	3.7074	3.6962	4.3009	3.4873	3.5877	3.6726	3.9159	3.7612	3.9607	3.7976	3.8751	3.5344	3.8246	3.6443	4.3248	3.6104	3.774
17200689	NA	NA	NA	-	-	-	-	3.7448	3.9758	5.0303	5.3157	4.8677	4.0738	4.0902	4.902	4.1331	3.4117	3.4584	3.7556	4.8791	3.7951	3.7482	3.6537	3.4779	3.9896	3.4106	3.8332	4.0238	3.4988	4.6442	3.7882	4.1877	5.0803	3.647	3.5974
17200691	NA	NA	NA	-	-	-	-	6.9479	7.1695	8.2153	7.9463	7.9107	7.4369	7.9303	6.985	7.7591	7.0791	8.0012	7.6177	7.3352	7.689	7.5232	7.8994	7.824	7.5846	7.4556	8.1884	7.713	6.956	7.8626	7.991	7.5939	8.1443	7.1012	7.6777
17200693	NA	NA	NA	-	-	-	-	4.1687	4.1938	5.0409	5.4426	5.5609	4.6664	3.987	3.9337	4.2778	3.9992	4.0144	3.9908	4.9314	3.6638	3.8157	4.0133	4.5981	3.9312	4.8463	5.9213	4.7557	3.5649	4.116	4.2409	5.4373	4.511	3.7631	5.0929
17200695	NA	NA	NA	-	-	-	-	4.4383	4.4406	4.5456	4.4754	5.1951	4.908	3.7754	4.1713	3.7637	4.2409	5.2476	3.8219	4.0994	3.2326	4.6019	3.9392	4.1926	3.8975	4.0886	4.7541	4.0693	3.8016	4.3669	4.4649	4.1604	4.153	3.4896	4.2503
17200697	NA	NA	NA	-	-	-	-	4.46	4.7314	5.6799	4.9726	5.0437	4.8553	5.5864	5.0253	4.1164	4.1898	4.0221	4.1893	4.0034	5.0935	4.9633	4.2857	4.6577	4.0311	4.5557	4.6403	4.1827	4.1174	4.0293	4.0518	4.7066	5.0164	4.6194	4.9855
17200699	NA	NA	NA	-	-	-	-	4.0846	3.4744	4.6917	4.8966	4.5404	4.156	3.6996	4.3811	3.6092	3.6796	3.7027	3.4319	3.5492	3.5344	3.8238	3.4702	3.8724	3.8155	3.7762	4.4501	4.0583	3.6408	3.4364	3.6356	3.8023	3.6991	3.2536	4.1007
17200701	NA	NA	NA	-	-	-	-	2.9708	3.1596	3.0243	2.9393	3.0807	3.0339	2.9113	2.8665	3.0658	2.9955	3.0958	3.0899	3.1405	3.0068	3.002	3.0918	2.9258	3.0747	2.8665	2.9258	2.9305	3.2598	2.9973	3.1703	2.9997	3.0918	3.3109	3.0691
17200703	NA	NA	NA	-	-	-	-	3.2226	3.1139	3.2196	3.4531	3.424	3.4098	3.2316	3.9244	3.4579	3.424	3.2961	3.4124	3.5442	3.3202	3.4083	3.2795	3.5008	3.4685	3.2037	3.6024	3.3067	3.3742	3.2404	3.4973	3.781	3.5862	3.2737	3.5948
17200705	NA	NA	NA	-	-	-	-	4.9584	5.3272	5.8007	5.0938	5.1707	5.4998	4.7158	5.1109	4.4304	5.0812	5.2915	5.5179	4.4801	3.8877	4.9369	5.2457	5.0253	5.0883	4.9291	5.8017	4.4919	5.0855	5.251	5.9764	4.7611	4.5861	4.4297	5.3168
17200707	NA	NA	NA	-	-	-	-	3.6805	3.5392	4.7433	3.6536	4.8004	4.6588	4.3866	3.823	3.5816	3.6722	3.4509	3.2326	4.863	3.7909	4.1755	3.3852	3.7556	3.6783	3.8567	5.0895	4.7015	3.514	3.7298	4.0028	3.7454	4.0442	3.9897	4.2634
17200709	NA	NA	NA	-	-	-	-	5.4925	5.9911	5.8358	5.0129	5.9372	6.3644	6.3857	5.5666	6.0069	4.7543	5.8342	4.9672	5.7027	4.8396	5.7526	5.3191	5.7275	5.8505	5.911	6.6842	5.516	4.6481	5.2213	5.6333	6.5432	5.5523	5.3356	6.3607
17200711	NA	NA	NA	-	-	-	-	3.5514	3.4789	4.0422	4.3419	4.6738	3.4669	3.2914	3.809	3.6594	3.6002	3.896	3.5581	3.5242	3.682	4.0869	3.829	4.0206	4.4447	3.4197	4.721	4.7097	3.7986	3.6816	4.18	4.0355	4.3142	3.8229	3.69
17200713	NA	NA	NA	-	-	-	-	4.0658	4.0927	4.2888	4.2746	3.9092	4.2737	3.6537	4.814	4.0839	4.3911	3.7153	4.2595	3.4775	3.7285	5.0324	3.8488	4.0381	4.6103	4.2182	4.5247	4.1531	3.6701	4.2908	4.5373	4.1285	4.639	4.3096	4.0835
17200715	NA	NA	NA	-	-	-	-	4.5268	4.9986	5.4634	4.9492	5.0604	5.4214	5.1717	4.8176	4.6097	3.673	4.9244	4.5563	5.1483	5.5015	4.563	4.7751	5.1965	5.4113	5.0466	4.4579	4.7489	4.1151	4.3084	4.276	5.1433	5.94	5.4702	4.2194
17200717	NA	NA	NA	-	-	-	-	3.9844	3.8014	4.5932	4.5928	4.9434	3.4865	4.0509	3.6894	3.4859	3.5712	3.8993	3.3696	3.6625	3.2309	3.9081	3.3001	3.3985	3.5861	3.9552	4.1664	4.114	3.3961	3.6395	3.6137	4.2816	4.4983	3.4332	3.5835
17200719	NA	NA	NA	-	-	-	-	3.8623	3.758	5.2037	4.5272	4.1208	3.6974	3.3212	3.4946	3.4137	3.6521	3.4264	3.3483	3.7132	3.4773	3.5127	3.5871	3.2983	3.8243	3.6581	3.8397	3.9616	3.0923	3.6295	3.6071	3.274	4.3277	3.6396	4.0229
17200721	NA	NA	NA	-	-	-	-	3.525	3.2753	3.4234	3.2873	4.0208	3.5758	3.5953	3.6053	3.6551	3.3201	3.4352	3.115	3.597	3.4892	3.3598	3.6072	3.4055	3.37	3.3526	3.738	3.6883	3.3163	3.1798	3.4908	3.27	3.5377	3.4259	3.5755
17200723	NA	NA	NA	-	-	-	-	4.3259	4.0582	4.0304	4.1016	4.0255	3.636	4.1036	3.725	3.5514	3.7107	3.8945	3.3859	3.7294	3.7374	3.9934	3.5448	3.5599	3.7055	4.4231	4.0886	3.6029	3.5391	3.7818	3.947	3.676	3.4703	3.809	3.6742
17200725	NA	NA	NA	-	-	-	-	3.1638	3.0316	3.1016	3.0784	3.0802	3.0905	3.0124	2.9426	3.102	3.0451	2.9526	3.0078	3.0447	3.1159	3.1343	2.9957	3.0002	3.111	3.0894	3.1681	3.0895	3.0655	3.1353	3.0979	2.9785	3.2233	3.1113	2.9739
17200727	NA	NA	NA	-	-	-	-	4.2417	3.9128	3.6128	3.9635	4.2172	3.7945	4.0258	4.0355	4.3043	4.0411	4.5388	4.1959	4.0278	3.9821	4.3781	3.8626	4.6082	4.768	4.3782	4.0226	4.4095	4.7493	3.906	4.2669	4.3367	5.0463	4.5108	4.3192
17200729	NA	NA	NA	-	-	-	-	4.8061	4.626	5.1653	4.8558	5.0088	4.4938	4.7451	5.3586	4.6938	4.4532	4.3233	4.3334	4.278	5.1725	4.8256	4.6051	5.111	4.9299	5.3382	4.0524	4.7381	4.801	5.2977	4.4618	4.4586	4.7209	4.997	4.7518
17200731	NA	NA	NA	-	-	-	-	3.1804	3.2752	3.4909	3.1156	3.5027	3.455	3.0748	3.1365	3.2223	3.133	3.1803	3.2928	3.3703	3.1355	3.2674	3.0504	3.0874	3.2781	3.0121	3.5466	3.2363	3.0175	3.171	3.253	3.195	3.0665	3.13	3.321
17200733	NA	NA	NA	-	-	-	-	3.4565	3.2661	3.9066	3.5827	4.1285	3.5835	3.2121	3.3745	3.3039	3.184	3.7913	3.297	3.1535	3.2051	3.5037	3.1934	3.2321	3.3501	3.4573	3.6515	3.4866	3.0124	3.2078	3.5659	3.5982	3.3471	3.4511	3.4518
17200735	NA	NA	NA	-	-	-	-	3.8888	4.4973	4.2491	4.9183	4.3023	4.5021	4.4327	3.6448	4.241	4.2452	3.977	3.5381	3.7607	3.6213	3.8436	3.4876	3.8961	3.7232	4.0226	4.1884	3.8782	3.3515	3.8374	3.9594	3.6147	3.7217	3.7551	4.2811
17200737	NA	NA	NA	-	-	-	-	3.2128	3.4746	3.1718	3.4722	3.168	3.3406	3.0003	3.4772	3.2326	3.2949	3.1233	3.1142	3.2077	3.1771	3.0666	3.1208	3.4679	3.2507	3.2407	3.41	3.2694	3.0909	3.379	3.2022	3.4341	3.4559	3.2023	3.2781
17200739	NA	NA	NA	-	-	-	-	4.305	4.5098	5.4647	5.3203	5.4712	4.5373	5.2045	5.4268	5.6472	4.5407	4.9965	4.6469	4.7467	5.2917	4.3182	4.9591	4.3656	5.144	4.7901	5.1075	5.2367	4.4618	5.8532	4.5431	4.5525	5.1577	4.5513	4.9274
17200741	NA	NA	NA	-	-	-	-	4.3261	4.5503	4.4618	4.1458	4.8428	4.2482	3.8304	4.4378	4.2866	3.6133	4.4911	4.2937	3.9334	3.6499	3.7988	4.0162	3.8489	4.6996	3.618	4.8212	4.5423	3.599	3.9148	3.996	4.3618	4.6584	3.7967	4.3799
17200743	NA	NA	NA	-	-	-	-	3.7533	3.4292	3.4655	3.3981	3.9943	3.4088	3.4502	4.044	3.372	3.4081	3.2235	3.5333	3.4067	3.1583	3.6316	3.6138	3.2321	3.8344	3.3275	4.0594	3.6446	3.4687	3.248	3.4038	3.2158	3.7196	3.2486	3.4298
17200745	NA	NA	NA	-	-	-	-	3.6319	3.4752	4.2834	3.8125	3.5908	3.5572	3.297	4.0379	3.6416	3.7592	3.3361	3.8672	3.6539	3.3253	4.1817	3.5879	4.0342	3.4362	3.6448	3.8434	3.9846	3.2892	3.4153	3.6871	3.5074	3.7146	3.3553	3.8333
17200747	NA	NA	NA	-	-	-	-	3.5121	4.0417	4.1425	4.7736	4.2818	4.0315	3.6798	3.5631	3.6838	3.5157	3.5179	3.3337	3.5048	4.738	3.5192	3.6601	3.3498	3.8607	3.357	3.4657	4.063	3.6062	3.924	3.569	3.9354	3.0926	3.9696	3.5718
17200749	NA	NA	NA	-	-	-	-	7.2252	6.5071	7.7692	7.5321	7.1185	6.7978	7.0415	6.9404	7.306	7.0704	6.8017	7.5486	6.9292	7.33	7.5161	7.5178	7.4703	7.0698	6.992	7.0216	6.5147	6.6668	7.5036	7.2358	7.3209	7.1428	6.9438	7.2407
17200751	NA	NA	NA	-	-	-	-	3.069	3.1274	3.1886	3.2919	3.3845	3.1093	3.2913	3.2283	2.9993	3.1533	3.06	3.0259	2.994	3.0941	3.1205	3.126	3.1439	3.0914	3.1205	3.5138	3.108	3.3319	3.2744	3.0505	3.3332	3.5194	3.029	3.1464
17200753	NA	NA	NA	-	-	-	-	3.359	3.2299	3.493	3.3316	3.5813	3.376	3.2926	4.1734	3.1589	3.2846	3.1727	3.1899	3.1484	3.5599	3.1506	3.1211	3.1995	3.2663	3.2231	3.4041	3.4722	3.2404	3.347	3.2324	3.1297	3.7813	3.129	3.4147
17200755	NA	NA	NA	-	-	-	-	2.9683	2.9535	3.0499	2.9944	3.0103	3.005	3.0077	3.0918	3.0725	3.0117	2.9086	2.9353	3.1403	3.1886	2.9853	3.0568	3.0619	3.0117	2.9277	3.1424	3.0266	3.009	3.0376	2.9442	2.9654	3.0174	3.1032	3.0103
17200757	NA	NA	NA	-	-	-	-	3.13	3.0844	3.1723	3.705	3.1854	3.0353	3.573	3.2059	3.7551	3.4375	3.2333	3.3508	3.3058	3.2	3.3454	3.2504	3.3607	3.1012	3.3857	3.1214	3.2562	3.1272	3.5775	3.2927	3.2306	3.4511	3.3495	3.3223
17200759	NA	NA	NA	-	-	-	-	3.5041	3.5823	4.6646	3.6981	4.0961	4.6264	3.8502	3.6877	3.3327	3.5149	3.6452	3.315	4.1478	3.9007	3.6116	3.6785	3.5383	3.8218	3.449	4.5123	3.9208	3.6153	4.017	3.6133	4.51	3.6535	3.7797	3.4221
17200761	NA	NA	NA	-	-	-	-	3.4027	3.5709	3.4735	3.5696	3.4862	3.4069	3.1227	3.2077	3.2727	3.2332	3.3034	3.6035	3.4986	3.1572	3.3041	3.1941	3.3647	3.2203	3.4548	3.5247	3.331	3.1302	3.2386	3.0177	3.3057	3.6326	3.3428	3.3748
17200763	NA	NA	NA	-	-	-	-	3.4267	3.1316	3.6901	3.1311	3.9457	3.2024	3.3662	3.2568	3.1101	3.6852	3.4957	3.2935	3.293	3.3385	3.2436	3.2094	3.1406	3.1711	3.2598	3.3965	3.2922	3.289	3.3435	3.0779	3.3677	3.2557	3.2619	3.4034
17200765	NA	NA	NA	-	-	-	-	3.599	3.8286	4.1668	3.8123	4.0846	4.2283	3.6325	3.5081	3.5192	3.6099	3.4576	3.4465	4.0153	3.5758	3.4597	3.6064	3.3844	3.5076	3.68	4.1565	3.8749	3.8455	3.2842	3.4928	3.5178	3.8193	3.2724	3.6409
17200767	NA	NA	NA	-	-	-	-	3.6561	4.0477	4.0565	3.6382	4.224	3.7091	3.53	3.6776	3.1627	3.273	3.7514	3.2145	3.6101	3.4553	3.5589	3.3188	3.3166	3.5879	3.3313	3.5067	3.5036	3.3467	3.4567	3.1095	3.3107	3.5046	3.4551	3.5431
17200769	NA	NA	NA	-	-	-	-	3.6191	3.2506	3.6536	3.2074	3.3252	3.3783	3.3178	3.5377	3.1697	3.3195	3.1579	3.1903	3.2438	3.433	3.3342	3.3039	3.307	3.3225	3.2263	3.4834	3.1525	3.5309	3.3569	3.1918	3.2173	3.4437	3.2113	3.3274
17200771	NA	NA	NA	-	-	-	-	4.1147	3.8301	4.3528	4.8515	4.8234	3.8376	3.6621	4.0796	3.5984	4.3381	3.9995	3.8838	3.8181	3.8642	3.505	3.7246	3.8256	3.6926	3.611	4.8645	3.7531	4.1322	4.1577	3.6632	3.6928	4.0643	4.3401	3.9519
17200773	NA	NA	NA	-	-	-	-	5.6654	5.0943	7.3495	6.5104	6.6081	6.3632	5.5738	6.4329	6.4423	5.6955	4.9832	5.382	6.0772	4.9991	6.0848	5.6974	6.4054	5.5488	5.906	7.0485	6.7272	5.6506	6.3338	5.3602	5.9206	6.5517	5.4165	6.5375
17200775	NA	NA	NA	-	-	-	-	3.9676	3.9543	4.0819	4.4529	4.9284	3.7178	4.2704	3.5328	3.2874	3.4043	3.5583	3.4899	3.7829	3.4757	3.5711	3.3531	3.4384	3.3324	3.4533	4.851	4.0575	3.5648	3.8139	3.6227	4.0056	3.7469	3.58	3.9582
17200777	NA	NA	NA	-	-	-	-	4.7815	4.3817	5.539	5.2263	6.1752	4.6123	4.8594	4.875	4.7021	4.5254	4.388	4.0399	4.5971	4.246	5.2497	4.1896	4.7776	3.8325	4.8176	5.3265	4.7544	4.3192	4.3352	4.2246	5.6906	5.3401	4.2975	3.9916
17200779	NA	NA	NA	-	-	-	-	3.4701	3.1916	3.2064	3.2751	3.3212	3.1512	3.2934	2.9973	3.0854	3.0699	3.1188	3.0669	3.2973	2.9324	3.1472	3.0145	3.5176	2.9535	3.1067	3.7442	3.0153	3.113	3.5693	3.2207	3.2383	3.3929	3.0664	3.8661
17200781	NA	NA	NA	-	-	-	-	3.4827	3.593	3.7414	3.5928	3.9994	3.3202	3.8732	3.451	3.3951	3.3091	3.6789	3.1943	3.3538	3.1859	3.5967	3.2043	3.5234	3.4929	3.3968	3.9546	3.3294	3.4656	3.6492	3.5641	3.3594	3.9272	3.5795	3.4748
17200783	NA	NA	NA	-	-	-	-	3.3177	3.878	4.8983	4.5906	5.3283	3.9621	3.9255	3.7179	3.7276	3.5262	4.0036	3.1907	3.8959	2.9731	3.4213	3.2028	3.5473	3.6806	3.4591	4.3918	3.8006	3.5221	4.2566	3.4489	3.8316	4.1641	3.6348	3.8267
17200785	NA	NA	NA	-	-	-	-	3.8746	3.612	4.3779	3.4026	4.9522	3.5771	4.4327	3.7994	3.5958	3.6698	3.4527	3.459	3.8918	2.9548	3.7655	4.0785	3.8443	3.7122	3.8891	4.4974	3.764	3.3862	4.4609	3.7588	3.611	4.6211	3.765	4.5352
17200787	NA	NA	NA	-	-	-	-	4.1309	3.7546	5.423	5.4373	5.2482	5.3898	3.9038	4.4327	4.6116	4.018	3.8986	4.58	4.3901	4.1783	4.3206	3.9169	4.2851	4.6009	4.2665	5.3652	4.1118	4.4891	4.6453	4.0508	4.173	4.9216	3.7474	5.0306
17200789	NA	NA	NA	-	-	-	-	4.5596	4.6013	4.1838	4.3622	5.2209	4.0349	4.2703	4.7557	3.7733	3.7197	3.7168	3.6597	3.4771	4.1071	4.2739	3.8343	4.1168	4.028	4.0439	4.8045	4.0196	4.6123	4.9557	4.4395	3.6916	4.7803	4.9729	4.2449
17200791	NA	NA	NA	-	-	-	-	3.738	3.6835	4.1786	4.9492	4.5591	3.1769	3.2811	3.5714	3.3794	3.6521	3.1695	3.5623	3.4103	3.3887	3.8953	3.1183	3.3058	3.6179	3.8532	4.2074	3.189	3.6412	4.1081	3.22	3.6876	4.2812	3.5443	4.1317
17200793	NA	NA	NA	-	-	-	-	3.6587	4.2615	4.9192	5.3465	5.4456	4.0767	4.8262	4.0819	3.7596	3.8277	3.521	3.6427	3.7965	3.4187	3.6309	3.544	3.581	4.1362	4.4173	5.145	3.8075	3.5168	4.1326	3.495	4.0189	4.2125	3.7796	3.9134
17200795	NA	NA	NA	-	-	-	-	4.1642	5.1797	5.4187	4.8099	5.9728	4.2226	4.4138	3.7446	4.0611	4.0225	3.8426	3.7834	4.0304	3.5986	3.9301	3.9183	4.2353	4.2405	4.4227	5.0362	4.2525	4.2653	4.0436	3.6998	4.197	4.6035	4.3103	4.2008
17200797	NA	NA	NA	-	-	-	-	6.3418	6.9019	7.7296	7.3752	7.3936	7.5956	6.6429	6.9032	7.367	6.3118	7.3433	6.0211	6.766	5.4069	6.7423	6.6453	7.3908	6.6597	7.2594	7.7927	7.2338	6.4547	6.8083	6.9771	7.0366	6.9074	5.6344	6.7806
17200799	NA	NA	NA	-	-	-	-	4.2778	3.4168	3.4767	4.4868	4.39	3.8612	3.5426	4.3036	3.7267	3.5593	3.6056	3.3825	3.8086	4.1482	3.2795	3.6312	3.5868	3.522	3.7306	3.9492	3.5369	4.1813	3.6817	3.9504	3.7724	3.7694	3.4859	3.8553
17200801	NA	NA	NA	-	-	-	-	4.7918	4.2118	6.0219	6.148	5.6545	5.985	5.27	4.451	4.2275	4.3062	4.5042	4.2756	4.1403	3.6238	4.5939	4.7097	4.2024	4.7937	5.3037	6.621	5.8104	3.9979	4.6322	4.8056	5.5408	5.8253	4.1481	5.1983
17200803	NA	NA	NA	-	-	-	-	3.24	3.0284	3.1067	3.1513	3.1581	3.0647	3.0328	3.555	3.2576	3.0971	3.0079	3.1022	3.4073	3.3957	3.1886	3.1384	3.2027	3.0857	3.2499	3.1891	3.0795	3.1615	3.268	3.1671	3.132	3.2575	3.2075	3.1061
17200805	NA	NA	NA	-	-	-	-	3.3538	3.0768	3.2492	3.4684	3.4767	3.4	3.2807	3.4933	3.4462	3.1667	3.3764	3.2426	3.1764	3.208	3.1921	3.2794	3.2458	3.2356	3.5498	3.3875	3.4334	3.2878	3.508	3.3454	3.6532	3.5207	3.2209	3.3854
17200807	NA	NA	NA	-	-	-	-	5.1753	4.6585	5.2934	5.4084	6.4994	6.2607	4.2496	5.0732	4.8169	4.131	4.0212	4.5386	5.0583	4.8147	4.9246	4.2327	4.7535	4.1755	4.3448	5.8086	4.9213	4.9053	5.1018	4.2899	4.9352	5.8757	4.4846	5.0503
17200809	NA	NA	NA	-	-	-	-	3.1498	2.9426	3.1201	3.1858	3.5735	3.7534	3.3478	3.185	3.1641	3.0781	2.9812	3.0853	3.2947	3.0781	3.2978	3.1207	3.1638	3.1741	3.1381	3.1014	3.2655	3.0207	3.2407	3.1983	3.1509	3.493	3.187	3.4482
17200811	NA	NA	NA	-	-	-	-	3.8388	4.2466	4.1752	5.1362	4.8203	3.9112	3.8586	3.5258	3.8026	3.6538	4.0699	3.9041	4.4038	3.6817	4.2964	3.9495	3.8502	3.762	4.2197	4.5218	4.0624	4.0496	4.4339	3.5302	3.7143	3.514	3.728	3.9543
17200813	NA	NA	NA	-	-	-	-	5.3056	4.9744	5.6333	5.6619	5.6516	6.5017	6.1752	5.4978	6.1909	5.67	5.999	5.4084	5.4096	5.9141	5.7622	5.2817	5.846	4.9784	5.9026	5.6687	6.0245	5.1375	5.5523	4.8571	5.3557	5.7639	4.7855	5.2609
17200815	NA	NA	NA	-	-	-	-	3.3159	3.4517	3.2267	3.8635	3.4411	3.2808	3.3647	3.0185	3.2518	3.3109	3.588	3.4515	3.4267	3.2678	3.3166	3.197	3.2969	3.1711	3.2272	3.7109	3.4619	3.5393	3.2577	3.3969	3.3338	3.5234	3.0977	3.3595
17200817	NA	NA	NA	-	-	-	-	6.1668	5.6552	6.2699	6.4076	6.6571	6.1153	5.9302	5.604	5.2681	5.4415	6.2933	5.8491	5.9444	4.4035	5.9629	5.0226	5.5217	5.2547	5.0046	6.3934	5.8478	5.0119	6.1105	4.9204	6.1441	6.2311	5.5394	5.9559
17200819	NA	NA	NA	-	-	-	-	3.1345	3.0215	3.1418	3.113	3.1046	3.0966	3.5405	2.9847	3.1072	2.9641	3.006	3.0505	3.2896	2.9438	3.0623	3.0223	3.0923	2.9801	3.0447	3.172	3.0725	3.0508	3.0167	3.0345	3.0124	3.2183	3.1274	2.9086
17200821	NA	NA	NA	-	-	-	-	4.3064	3.6945	4.9255	4.6667	5.0861	4.1006	3.8059	3.6335	3.5012	3.5358	3.2953	3.4179	3.742	3.2901	3.6929	3.1842	3.7509	3.9605	3.3698	4.5859	3.7131	3.584	4.3258	3.5079	4.0172	3.9748	3.5569	3.7794
17200823	NA	NA	NA	-	-	-	-	4.4825	3.8215	3.9593	4.2913	3.6837	3.8921	3.5947	3.635	3.4725	3.4151	4.0062	3.5401	3.63	4.2649	3.6184	3.477	3.6557	3.8279	3.7245	3.847	3.9883	3.6985	3.8816	3.7428	3.8661	3.7512	3.4222	4.0114
17200827	NA	NA	NA	-	-	-	-	4.0735	3.9353	5.9713	4.5571	4.5366	4.0421	4.4441	4.5091	3.9815	3.8029	4.1158	3.7096	4.2573	3.8311	4.0717	4.1838	3.7758	4.0338	3.8656	4.9438	4.269	3.7262	3.5974	4.8628	4.7627	4.3337	3.8555	3.9988
17200829	NA	NA	NA	-	-	-	-	3.3174	3.4273	4.0481	3.6468	4.2393	3.7525	3.3362	3.1251	3.7231	3.6047	3.3543	3.3421	3.5315	3.2353	3.211	3.677	3.2674	3.4191	3.6528	3.4703	3.4088	3.6328	3.2838	3.3653	3.6042	4.0331	3.0759	3.669
17200831	NA	NA	NA	-	-	-	-	3.969	4.0135	4.1291	4.139	4.9629	3.6233	3.7679	4.1887	3.884	3.5527	3.4703	3.6416	3.7138	3.4843	3.3624	3.3324	3.6048	3.4211	4.3069	4.625	3.5032	3.583	3.6561	3.8009	3.7101	4.3452	3.6825	4.736
17200833	NA	NA	NA	-	-	-	-	3.6429	3.7225	4.7299	4.7392	4.1257	3.984	3.7908	4.0567	3.8284	3.5803	3.9899	3.9329	4.383	3.7383	4.0917	3.7344	3.903	4.4347	4.4272	4.3363	4.5043	3.5989	4.0912	5.0306	4.5256	4.7044	3.5953	4.2991
17200835	NA	NA	NA	-	-	-	-	3.3927	3.2612	3.6677	3.6151	4.0737	4.0649	3.2559	3.079	3.4495	3.2458	3.2683	3.184	3.6684	3.0871	3.7128	3.5764	3.318	3.8231	3.5271	3.4911	3.5178	3.3681	3.6789	3.4661	3.3045	3.7096	3.5852	3.2225
17200837	NA	NA	NA	-	-	-	-	3.5409	3.5275	4.7437	4.3224	4.8702	3.7084	3.9702	3.6986	3.855	3.451	4.5245	3.5602	4.0153	3.6352	3.4122	3.6694	3.8885	3.7786	3.871	4.338	4.0661	3.5492	3.8607	3.3607	4.2883	3.908	3.6061	3.5991
17200839	NA	NA	NA	-	-	-	-	3.8987	3.6496	5.5794	5.954	4.7387	4.7879	4.754	4.3829	4.3496	3.6969	3.9017	3.459	4.5431	4.0664	4.5137	4.3563	4.3259	4.7095	4.7212	5.8852	5.2453	3.9807	4.6654	3.6716	4.0368	5.4771	3.3582	3.9942
17200843	NA	NA	NA	-	-	-	-	3.9486	3.2038	3.5508	3.3145	4.0256	3.7419	3.5426	3.2034	3.6691	3.2154	3.197	3.2509	3.2849	3.6076	3.3287	3.3754	3.2121	3.3322	3.5581	3.5581	3.3598	3.5379	3.337	3.2784	3.2007	3.4605	3.2756	3.3265
17200845	NA	NA	NA	-	-	-	-	3.377	3.5038	4.0958	4.363	4.5814	3.7236	3.3344	3.4064	3.3798	3.2807	3.4728	3.3241	3.4296	3.8404	3.5642	3.2454	3.1965	3.5786	3.4489	3.6795	4.1339	3.1474	3.9873	3.8329	3.7072	3.6784	4.2008	3.3111
17200847	NA	NA	NA	-	-	-	-	4.9678	4.8811	6.0568	5.2739	5.2514	5.2966	5.2769	5.045	5.6173	5.9785	5.5835	5.0812	5.1206	5.447	6.1342	5.8945	5.5805	5.5805	4.7904	5.9638	4.9693	5.4135	5.4667	4.9221	5.3449	4.5864	5.45	5.6647
17200849	NA	NA	NA	-	-	-	-	3.3171	3.4791	3.9301	3.3315	3.7937	3.479	3.2941	3.7957	3.8408	3.7799	3.5727	3.6906	3.5719	3.4218	3.7418	3.7829	3.5057	3.9244	3.5615	3.7177	3.8849	3.8728	3.5118	3.7337	3.6196	3.8084	3.5885	3.8513
17200851	NA	NA	NA	-	-	-	-	3.9683	3.3647	4.3256	4.0214	3.9495	3.6023	3.7096	3.6558	3.3408	3.5043	3.8884	3.7695	3.5587	3.4687	3.5119	3.5761	3.76	3.643	3.9117	3.7757	3.8229	3.5514	3.8576	3.5908	3.6167	3.734	3.3645	3.6888
17200853	NA	NA	NA	-	-	-	-	4.0994	4.6649	4.8894	4.5024	4.2543	3.7238	4.0553	4.2625	4.3738	4.5268	4.5535	4.0267	4.2377	3.697	4.6976	4.108	4.5885	4.3143	4.3266	5.7657	4.1841	3.9792	4.9104	4.6711	5.1058	4.9397	3.5078	4.1832
17200855	NA	NA	NA	-	-	-	-	5.7167	5.8062	5.0674	4.9183	4.9426	4.7515	4.9552	5.6617	5.7034	6.2863	4.1351	6.7324	3.4756	5.0351	6.3539	4.3933	5.4601	5.1513	4.2498	3.4404	4.7489	6.2138	5.5279	5.278	4.4267	4.1511	5.5215	3.9372
17200857	NA	NA	NA	-	-	-	-	3.4092	3.3535	4.4586	3.3051	3.6824	3.5106	3.6733	4.0254	3.2379	3.5797	3.2262	3.2463	3.543	3.0595	3.5059	3.3644	3.1105	3.4454	3.2754	3.4103	3.7362	3.1239	3.3415	3.3088	3.3208	3.6405	3.3242	3.719
17200859	NA	NA	NA	-	-	-	-	3.3414	3.5231	3.5069	3.418	3.3795	3.0799	3.2154	3.1292	3.1957	3.2262	3.2175	3.19	3.2934	3.1787	3.3423	3.4096	3.2398	3.2081	3.4998	3.5392	3.5187	3.3344	3.3023	3.1871	3.3365	3.3093	3.1886	3.2488
17200861	NA	NA	NA	-	-	-	-	2.9748	3.0356	3.0983	3.0931	2.9903	2.9245	3.2934	2.9386	2.9003	2.9898	3.0096	2.9464	3.1112	2.9548	2.9668	2.9003	2.8847	3.1204	2.9324	2.936	3.0996	2.9402	3.1554	2.9753	2.9065	2.9866	2.9177	3.1457
17200863	NA	NA	NA	-	-	-	-	3.4647	4.1636	4.2141	4.127	3.9935	4.1449	3.7291	3.3462	3.6004	3.6853	3.346	3.4693	3.7953	3.097	3.2649	3.5992	3.3936	3.5098	3.5188	3.913	3.7438	3.5906	3.8782	3.5657	3.6912	3.4579	4.0134	3.682
17200865	NA	NA	NA	-	-	-	-	3.7822	4.1157	4.624	4.4969	4.6255	4.0825	4.123	4.1067	4.4006	4.3239	4.1282	4.1939	4.0029	4.6282	4.5656	4.9828	3.8984	4.4804	4.0399	4.5384	4.7033	3.811	4.3992	4.4052	4.8338	4.0988	4.1478	3.6475
17200867	NA	NA	NA	-	-	-	-	3.1065	3.1219	3.1161	3.0028	3.0027	2.9828	3.1073	3.0417	3.0091	3.0028	3.0807	3.0038	3.0852	2.9402	2.997	2.9177	2.9672	2.9739	3.0666	3.2352	2.9468	2.986	3.0401	2.9503	2.9204	3.0032	3.0083	3.2089
17200869	NA	NA	NA	-	-	-	-	3.2983	3.2608	3.8895	3.611	3.4392	3.341	3.2879	3.4183	3.1906	3.1816	3.4347	3.4745	3.4596	3.5132	3.3164	3.2965	3.2295	3.3039	3.4705	3.3487	3.4546	3.2813	3.3506	3.3584	3.2456	3.5631	3.2075	3.3301
17200871	NA	NA	NA	-	-	-	-	3.558	3.5948	3.4057	3.61	3.3355	3.2505	3.6271	3.4101	3.2218	3.5004	3.3209	3.2478	3.3719	3.3161	3.4669	3.7746	3.2131	3.4331	3.3689	3.7622	3.4751	3.5362	3.3158	3.6173	3.5412	3.3674	3.6972	3.6651
17200873	NA	NA	NA	-	-	-	-	3.8639	3.8762	4.1465	3.9845	5.0207	5.1307	4.6692	4.1774	3.4882	3.7743	3.4989	3.7755	3.7168	3.8155	3.8849	3.2866	4.1683	3.9165	3.6919	4.9945	4.2207	3.7599	4.3762	3.9524	4.2667	4.2276	4.2218	4.1005
17200875	NA	NA	NA	-	-	-	-	5.5097	5.7184	6.1056	6.4901	6.1797	6.2033	5.7789	6.4006	5.9903	6.1728	6.6185	5.2442	6.5962	5.9795	5.9975	5.9107	6.4416	5.4843	6.3251	7.2808	6.1764	6.1518	6.3137	6.8348	6.4112	6.3686	6.0803	6.0428
17200877	NA	NA	NA	-	-	-	-	4.015	4.2748	3.7931	3.8166	4.0376	3.841	3.9674	4.1533	3.6713	3.875	3.8783	3.8586	3.5229	4.3878	3.9506	3.6902	3.9309	3.5957	4.3138	4.2088	4.4443	4.0447	3.435	3.8797	4.6427	3.6357	3.6006	3.9551
17200879	NA	NA	NA	-	-	-	-	5.1031	4.3302	4.9111	5.6303	4.4627	4.7316	5.0594	4.8195	5.3812	4.5834	3.9535	4.338	4.3626	4.1883	4.3432	3.5999	5.2632	4.6507	4.9222	6.0912	5.3933	4.7878	4.3018	4.5082	4.3454	5.1749	5.1891	5.5428
17200881	NA	NA	NA	-	-	-	-	4.3013	4.6443	4.7795	5.8729	4.4986	4.6174	4.0726	3.9242	5.7101	4.3401	4.6578	4.2452	4.4173	3.8804	4.1357	5.2919	4.3381	5.2503	4.8439	4.3649	4.8642	4.7725	4.6031	5.9062	5.6836	4.4443	4.4535	5.2977
17200883	NA	NA	NA	-	-	-	-	3.7434	4.2708	4.0203	4.3528	4.0927	3.9867	4.009	4.5591	4.0332	4.006	3.6591	3.7308	3.8636	3.5532	4.0505	3.5283	4.1536	3.6943	4.1302	4.3767	3.5525	4.1194	3.9322	3.8871	3.9834	4.1559	3.6473	4.0734
17200885	NA	NA	NA	-	-	-	-	4.0187	4.0598	4.4273	4.4699	3.9669	4.1301	3.6013	4.1985	4.0427	3.6023	4.0619	3.524	3.878	4.1732	3.9562	3.6233	3.6653	3.9495	3.612	3.9596	3.5157	3.4149	3.8631	3.6299	4.1335	4.2325	3.7646	3.9298
17200887	NA	NA	NA	-	-	-	-	3.4422	3.1548	3.7355	3.5275	3.6049	4.1988	3.4238	4.3846	3.4244	3.2266	3.1728	3.3136	3.6488	3.4368	3.2112	3.4126	3.455	3.4205	3.2316	3.3435	3.4507	3.4312	3.7091	3.4091	3.5149	3.3746	3.5083	3.5131
17200889	NA	NA	NA	-	-	-	-	4.8919	5.7947	5.9009	5.148	6.2308	7.0887	5.4103	5.925	5.9623	5.9817	4.107	5.0114	6.3974	6.5515	5.7671	6.3849	5.5589	5.8974	5.2008	5.7503	6.1049	5.2393	6.249	6.3166	6.6799	7.1902	6.9843	5.9092
17200891	NA	NA	NA	-	-	-	-	3.5299	3.383	4.1341	3.4946	3.6794	4.1831	3.5973	3.3477	3.3881	3.7057	3.6533	3.455	3.7325	3.4746	3.4842	3.5915	3.3361	3.4014	3.4704	4.0397	3.5316	3.3723	3.923	3.4312	3.5961	3.7473	3.4439	3.5208
17200893	NA	NA	NA	-	-	-	-	4.2086	3.9518	4.9877	4.7534	5.1828	5.5037	4.6396	5.1241	5.4983	4.0157	4.7757	3.7506	4.9531	4.6681	3.9486	5.2225	5.8271	4.7768	4.7749	5.4727	4.9026	4.4767	5.256	4.0929	5.468	4.7343	3.7663	5.1501
17200895	NA	NA	NA	-	-	-	-	3.4754	4.003	4.5428	4.3598	4.0324	4.1815	3.2963	3.9816	3.4419	3.6488	3.1585	3.2064	3.5623	3.4267	3.4677	3.6825	3.564	3.5771	3.3757	3.4996	3.5577	3.8863	4.1807	3.4507	3.7383	3.2998	3.4048	3.7394
17200897	NA	NA	NA	-	-	-	-	3.2747	3.5024	4.6876	3.474	3.5878	3.3158	3.1049	3.3253	3.1819	3.138	3.31	3.5555	3.586	3.1893	3.5531	3.3258	3.2928	3.2786	3.6104	3.6558	3.2771	3.2311	3.3423	3.3497	3.3045	3.4976	3.6086	3.4027
17200899	NA	NA	NA	-	-	-	-	4.0104	3.8772	5.1259	3.5953	4.6491	3.7662	3.9299	4.4475	3.7337	3.5378	4.0889	3.6292	3.9284	3.6613	3.5929	3.4298	3.8826	3.807	3.942	3.7922	3.9731	3.5218	3.5886	3.2778	4.4551	3.7114	3.9971	4.07
17200901	NA	NA	NA	-	-	-	-	3.0621	3.2531	3.3332	3.0869	3.3725	3.3806	3.2063	3.0815	3.1858	3.1037	3.0703	3.2071	2.9908	3.0506	3.012	3.0356	3.036	2.8756	3.3835	3.1199	3.3051	3.1649	3.1195	3.011	3.1852	3.1734	2.8847	3.035
17200903	NA	NA	NA	-	-	-	-	3.1989	3.0863	3.2761	3.4109	3.7721	3.5323	3.0783	3.5017	3.2789	2.9847	3.3164	3.3026	3.2597	3.1911	3.1341	2.9713	3.1394	3.1367	3.1996	3.1309	3.2019	3.101	3.322	3.0254	3.2563	3.262	3.1708	3.7337
17200905	NA	NA	NA	-	-	-	-	4.8543	4.4801	6.1916	5.0569	5.6654	4.9054	4.991	4.0172	4.7045	5.1896	5.0302	3.8778	3.9311	5.6735	5.5182	5.0463	5.1718	5.236	5.2921	4.8275	5.4803	5.2067	5.3421	5.1985	5.3081	5.8204	5.3914	5.347
17200907	NA	NA	NA	-	-	-	-	3.2597	3.0437	3.2716	3.1861	3.614	3.4411	3.0254	3.2238	3.1688	2.9697	3.1816	3.1818	3.0539	3.207	3.2612	3.3034	3.0581	3.4515	2.9177	3.1966	3.0038	3.0484	3.1583	3.0903	3.4278	3.2517	3.1549	3.4501
17200909	NA	NA	NA	-	-	-	-	3.306	3.0764	3.957	3.5026	4.0454	3.1382	3.5818	3.2523	3.2058	3.2103	3.4112	3.1412	3.4322	3.2746	3.1853	3.2813	3.2531	3.2277	3.3779	3.0491	3.2256	3.475	3.2381	3.4324	3.3164	3.4087	3.1581	3.4087
17200911	NA	NA	NA	-	-	-	-	3.2087	3.4495	4.1877	3.6024	4.1283	3.2868	3.2204	3.4085	3.386	3.1173	3.6813	3.4266	3.4005	3.1919	3.2866	3.3623	3.8058	3.561	3.3329	4.2796	3.5375	3.1619	3.4825	3.2764	3.7366	3.6624	3.3725	3.5239
17200913	NA	NA	NA	-	-	-	-	4.4342	4.9532	6.2448	5.522	6.5139	4.7813	4.6557	5.3078	5.0295	3.9794	4.1147	3.8137	5.3514	4.5025	4.4469	4.7159	4.5653	5.6067	4.2855	5.6372	4.8157	4.513	4.7529	5.2086	5.2693	5.2539	5.5344	4.6737
17200915	NA	NA	NA	-	-	-	-	3.9294	3.4656	4.815	4.3503	4.7657	3.6991	3.7834	4.3758	3.4833	3.4656	3.5817	3.3104	3.4316	3.208	3.9921	3.4217	3.6358	3.5041	3.6747	3.4444	3.8002	3.384	3.4393	3.7068	3.8871	4.0703	3.4444	4.119
17200917	NA	NA	NA	-	-	-	-	3.7816	3.5404	3.8246	4.171	4.0531	5.0536	4.2753	4.2962	4.2281	3.6909	4.1487	3.8367	4.0665	4.1686	4.855	3.9057	4.0519	4.0808	4.2419	5.3478	4.0643	4.2794	4.0964	4.1676	4.6831	5.1574	4.3316	4.7269
17200919	NA	NA	NA	-	-	-	-	3.9279	4.0965	5.0617	4.4667	5.2263	4.8322	4.2864	4.8172	4.2804	3.7493	4.5765	4.461	4.3782	3.839	4.147	4.0157	4.1423	4.2392	4.1219	4.4384	4.079	4.1572	4.4186	3.8922	4.469	4.2343	3.7621	4.8855
17200921	NA	NA	NA	-	-	-	-	4.0735	4.0063	6.0147	5.3605	5.7352	4.165	4.4887	4.0853	4.0085	3.6182	3.7959	3.7479	4.249	3.672	3.735	3.7289	3.8864	4.0181	3.5108	4.7348	4.6404	3.8402	3.8136	3.6958	4.6896	4.3947	4.216	4.4356
17200923	NA	NA	NA	-	-	-	-	3.9517	3.6826	4.593	4.6535	4.0885	4.295	3.5174	3.7386	4.9163	3.5098	4.097	3.5753	3.6504	4.2231	3.7538	3.7579	3.6523	4.143	3.8106	4.4994	4.913	3.4849	4.5415	4.14	4.0781	4.0983	3.701	4.0266
17200925	NA	NA	NA	-	-	-	-	4.5589	5.0478	5.6374	5.7567	5.8314	4.8119	5.4766	4.3895	5.6032	4.687	4.6108	3.711	4.4861	4.1675	4.6007	3.9397	4.6999	4.257	4.2104	5.6893	4.6034	4.1215	4.8803	4.2076	5.1879	5.0715	3.9762	4.759
17200927	NA	NA	NA	-	-	-	-	4.7783	5.0324	6.2995	5.4905	5.808	4.4364	4.5023	5.1083	5.2229	3.7006	4.1026	4.3689	4.6114	4.089	4.5516	4.1656	4.9713	4.0461	4.4571	5.1658	4.75	3.8006	4.0052	5.083	5.0207	5.0322	4.0911	4.3051
17200929	NA	NA	NA	-	-	-	-	3.2231	3.6713	3.9564	3.9383	3.9272	3.8209	3.2946	3.1543	3.2924	3.1198	3.0453	3.0285	3.3302	3.3146	3.0443	3.2152	3.1778	3.5772	3.1695	3.4932	3.2488	3.0275	3.2659	3.1885	3.2192	3.1706	3.0958	3.4044
17200931	NA	NA	NA	-	-	-	-	3.5698	3.6309	5.4798	4.7511	4.9724	4.8117	4.6101	4.4352	4.5966	3.6594	3.572	4.0789	4.26	4.053	3.9691	3.5847	3.9482	3.9783	3.5722	4.9067	3.7596	3.7178	4.1215	4.0232	4.6861	4.2444	3.561	4.398
17200933	NA	NA	NA	-	-	-	-	3.3716	3.7097	4.0617	4.1413	4.7522	3.4589	3.5401	3.6681	3.4067	3.4908	3.2915	3.2562	3.6911	3.0631	3.2624	3.0704	3.4738	3.8438	3.6652	3.963	3.3889	3.1939	3.4967	3.7431	4.0212	3.5032	3.4991	3.2784
17200935	NA	NA	NA	-	-	-	-	4.1013	3.9079	5.1397	4.4314	4.4347	4.4273	3.5858	3.3217	3.489	3.7442	3.2562	3.2782	3.9516	3.2287	3.6186	3.5186	3.7954	3.8992	3.7228	4.1964	3.0826	3.1973	3.6858	4.0293	4.057	4.0427	3.652	3.684
17200937	NA	NA	NA	-	-	-	-	3.2793	3.1085	3.9558	3.2481	3.6089	3.6448	3.2817	3.4291	3.2054	3.0013	3.0908	3.3859	3.3258	3.0041	3.3003	3.0834	3.2519	3.0828	3.1705	3.0819	3.0958	3.2938	3.2224	3.3345	3.1083	3.25	3.0502	3.419
17200939	NA	NA	NA	-	-	-	-	3.2917	3.3666	4.3519	3.4437	4.1133	3.5719	3.6809	3.2537	3.3318	3.28	3.1638	3.4462	3.7589	3.646	3.4242	3.1149	3.2369	3.6445	3.3618	3.4305	3.5129	3.7247	3.3018	3.2768	3.568	3.7006	3.3053	3.7102
17200941	NA	NA	NA	-	-	-	-	3.1434	3.1438	3.4845	3.4312	3.6082	3.299	3.2956	2.9871	2.9718	3.0017	3.0293	3.0797	2.9726	3.0617	3.0689	3.0331	3.0555	3.0669	3.0621	3.1097	3.0349	3.0191	3.4265	3.3174	3.5625	3.2456	3.0978	3.2614
17200943	NA	NA	NA	-	-	-	-	4.6231	4.6458	4.6375	4.4204	4.409	5.1216	4.4668	4.154	4.8811	4.5911	4.2681	4.5844	4.9797	4.6395	4.7814	4.3755	4.4242	4.4054	4.3253	4.6129	4.4861	4.8114	4.7996	4.5475	3.9892	4.9513	4.8597	4.5571
17200945	NA	NA	NA	-	-	-	-	3.6519	3.6828	4.1693	3.8035	3.5934	3.7708	3.5441	3.7208	3.4953	3.1739	3.1818	3.3285	3.4243	3.3635	3.5459	3.4803	3.3621	3.0899	3.2043	4.6142	3.6218	3.337	3.9111	3.9721	3.771	4.1496	3.3244	3.8138
17200947	NA	NA	NA	-	-	-	-	3.7295	3.3667	4.3798	4.4258	4.1838	3.6605	3.5517	3.4538	3.6533	3.6193	3.4729	3.9387	3.7472	3.6896	3.8002	3.2003	3.6013	3.4205	3.6863	4.3997	4.0938	3.4319	3.583	3.5869	3.6058	3.9132	3.5374	4.2409
17200949	NA	NA	NA	-	-	-	-	3.5958	3.2414	3.7168	3.3551	3.6543	3.9936	3.8393	3.8403	3.9585	3.4955	3.4871	3.2893	3.4173	3.2942	3.4994	3.3443	3.4236	3.5795	3.4201	4.1385	3.6715	3.4486	3.2092	3.9453	3.5281	3.2591	3.3186	3.4753
17200951	NA	NA	NA	-	-	-	-	5.1638	5.7224	5.9343	6.1603	6.8808	5.7315	5.0423	5.9756	4.7072	4.7069	5.4565	4.0205	4.801	4.3329	5.0463	4.6915	5.5762	5.4423	5.6628	6.559	5.4562	4.9907	5.5373	4.5388	5.561	6.1086	5.0017	5.52
17200953	NA	NA	NA	-	-	-	-	5.1407	4.4125	5.1261	4.8475	5.4244	5.3229	4.5879	4.3323	5.2624	4.9205	4.1605	4.1767	4.4674	4.4585	3.8564	4.2825	5.0394	4.1206	4.7193	5.4833	4.3002	4.6726	4.7618	4.1374	4.7693	4.2174	5.015	4.8477
17200955	NA	NA	NA	-	-	-	-	7.3633	7.8206	8.02	8.1708	8.1247	7.8731	7.1218	7.3945	8.3201	7.4107	7.6785	7.5727	7.2906	6.7747	7.3362	6.5398	8.2435	7.1983	8.1355	8.6444	7.4334	7.0114	8.0955	8.2935	7.8547	7.9554	7.2717	8.0219
17200957	NA	NA	NA	-	-	-	-	6.6056	6.7809	5.6654	6.1856	6.6942	5.5936	5.5799	6.3049	6.7258	7.0235	5.8524	5.7033	6.1487	6.9373	6.6034	6.6668	6.7629	6.7275	6.4626	5.7931	6.4835	6.1961	6.249	6.7049	6.6118	5.7345	6.1534	6.5894
17200959	NA	NA	NA	-	-	-	-	4.4097	4.7392	4.9797	5.67	4.9812	4.8294	4.4289	4.7171	4.3837	4.3249	4.7726	4.4013	3.9936	4.3771	4.0873	4.1863	3.9916	4.0943	4.6844	4.9823	4.404	4.3679	4.3787	4.8234	4.3103	5.0585	4.851	4.3149
17200961	NA	NA	NA	-	-	-	-	3.8112	4.1039	4.2136	4.1755	4.0045	3.6472	3.8701	3.5764	3.6559	3.737	3.5886	3.7089	3.8667	3.7896	3.5966	4.0561	3.6346	3.4053	3.6546	3.8078	3.7179	3.8764	3.5357	4.1513	4.3383	3.6328	3.7475	3.8229
17200963	NA	NA	NA	-	-	-	-	4.6835	5.1403	6.0123	5.7523	5.7812	4.9415	3.5024	4.5776	4.712	4.349	4.4172	4.6661	4.6729	4.0101	4.1758	4.1317	4.5868	4.2624	4.8673	5.4036	4.6114	3.663	4.9535	4.7716	5.2984	6.0046	4.8211	4.2429
17200965	NA	NA	NA	-	-	-	-	3.5588	3.2879	4.4707	4.8352	3.7424	3.7616	3.8566	4.0806	3.3646	3.5169	3.6022	3.3607	3.3697	3.0881	3.1877	3.2251	3.4758	3.4301	3.3367	4.2745	3.33	3.6512	3.4132	3.5123	3.7466	4.3164	3.672	3.6087
17200967	NA	NA	NA	-	-	-	-	3.7196	3.8823	4.5271	4.8059	4.4186	3.3743	3.4579	3.6546	3.3128	3.4453	3.2725	3.0545	3.9961	3.0606	3.5631	3.4092	3.2499	3.4541	3.8566	4.1043	3.992	3.0941	3.6906	3.349	3.6528	4.7245	3.6598	3.4984
17200969	NA	NA	NA	-	-	-	-	6.3892	5.5311	6.9966	6.7124	6.3265	5.6046	6.137	5.2977	6.1294	5.7125	5.6117	4.5048	5.583	4.8803	4.6792	5.4185	5.614	4.8594	5.7017	6.2549	6.0445	5.3014	5.7513	6.14	5.7816	6.8285	5.8248	5.8899
17200971	NA	NA	NA	-	-	-	-	5.1305	5.041	5.6825	5.4775	4.5536	5.3556	5.03	4.7351	4.5856	4.8687	4.5829	4.8076	3.8518	4.622	4.9143	4.9982	5.0634	4.5781	4.9779	5.7292	4.973	4.4488	4.5397	4.6374	4.9746	5.1278	5.2655	5.1891
17200973	NA	NA	NA	-	-	-	-	5.4371	5.6861	6.4516	6.782	6.3354	5.5597	5.3773	5.9953	5.8497	5.8905	5.6727	5.2841	5.9136	5.5029	6.3458	5.1167	5.6432	5.6208	6.503	6.2287	6.2772	6.3524	5.8441	5.7585	6.1034	6.0543	5.9232	6.1731
17200975	NA	NA	NA	-	-	-	-	4.0819	3.7547	5.1213	5.6055	5.3938	3.9291	4.362	5.0106	3.9	3.5422	3.46	3.851	4.2011	3.9341	4.2123	3.9116	4.0882	3.9164	3.5861	4.7321	4.4987	3.5039	4.4268	3.7537	4.5153	5.1715	3.8574	4.6392
17200977	NA	NA	NA	-	-	-	-	3.6581	4.0144	3.947	4.5586	4.1808	3.8994	4.3156	3.99	3.6661	3.9982	3.7673	3.361	4.0819	3.8361	4.0487	3.3727	3.6593	3.654	3.8909	4.1898	4.5411	3.8675	4.1114	3.7682	3.6569	4.0859	4.2976	3.8029
17200979	NA	NA	NA	-	-	-	-	3.5374	3.4969	4.2025	3.3992	3.2291	3.6733	3.0331	3.3554	3.259	3.3334	3.077	3.2871	3.3679	3.0816	3.7173	3.4313	3.1897	2.9952	3.0916	3.215	3.0056	3.6228	3.1921	3.1347	3.1769	3.8257	3.5004	3.3948
17200981	NA	NA	NA	-	-	-	-	3.7437	3.7112	3.8325	4.2513	4.3308	4.1302	3.6463	3.9809	4.3458	3.3394	3.1617	3.6091	3.7066	3.1559	3.6803	3.2649	4.2677	3.4349	4.0606	5.1226	3.4521	3.7042	3.4168	4.545	3.7926	3.38	3.3427	3.9663
17200983	NA	NA	NA	-	-	-	-	3.1092	3.0343	3.0532	3.0852	3.1072	3.1708	3.1549	3.0667	3.0536	3.2158	2.914	3.0065	3.1651	3.106	3.012	3.0686	3.0164	3.0134	3.0361	2.9618	3.2052	2.9324	3.0302	3.3282	3.1184	3.1268	3.0566	3.1191
17200985	NA	NA	NA	-	-	-	-	5.0538	5.6608	5.3959	6.2734	5.2721	6.3481	6.0083	5.3378	5.6839	5.055	5.403	5.9684	6.148	5.9326	6.2208	5.8998	5.6175	5.8226	5.8031	4.6434	5.1927	5.327	5.5501	5.17	5.5353	6.0904	5.365	6.1633
17200987	NA	NA	NA	-	-	-	-	3.8719	3.2866	4.322	3.5293	3.7597	3.5193	3.3696	3.2581	3.6725	3.28	3.5954	3.619	3.2409	3.9493	3.8426	3.641	3.6203	3.7005	3.3367	3.9492	3.3755	3.3011	3.5776	3.2252	3.5168	3.5949	3.3786	3.598
17200989	NA	NA	NA	-	-	-	-	5.1808	4.5541	4.5244	4.5415	4.8048	4.279	4.5894	4.7997	4.2187	4.4294	3.8598	4.2169	4.9341	3.9157	5.2649	3.832	4.3653	4.5627	3.7959	4.9875	4.7829	4.4823	4.2032	3.9873	4.5308	4.7558	3.9211	4.4724
17200991	NA	NA	NA	-	-	-	-	3.8559	4.0909	4.1224	3.6155	4.2392	3.8177	3.567	3.3441	3.9719	4.4235	3.9649	3.8858	3.6893	3.7328	3.8319	3.8034	4.0505	4.1393	4.2062	3.6777	3.7378	3.4943	3.6016	4.3535	4.013	3.8932	3.6861	3.9596
17200993	NA	NA	NA	-	-	-	-	4.1235	3.9655	4.1201	3.773	4.7568	4.2117	3.879	4.3271	4.4233	4.7106	4.7797	4.9063	3.7616	4.7791	3.8915	4.8622	4.723	4.3559	4.7101	4.3276	4.2359	4.6737	4.5945	3.9082	4.1775	4.3074	4.6088	4.3025
17200995	NA	NA	NA	-	-	-	-	3.3213	3.3418	3.3619	3.6599	4.2967	3.6866	3.7757	3.5917	3.4532	3.8359	3.7453	3.5838	3.8166	3.8111	3.3738	3.676	3.5423	3.6653	4.0067	3.7966	3.6216	3.3303	3.3809	3.5965	3.5346	3.6631	3.6261	4.2724
17200997	NA	NA	NA	-	-	-	-	5.6169	5.0897	6.6496	6.595	5.9224	5.5741	5.7104	5.0844	5.7489	5.0701	6.1615	6.4247	5.3157	5.334	5.9702	5.7143	6.175	6.6298	4.555	6.0172	4.4425	5.8635	5.5873	5.6963	5.2959	6.2802	5.6624	6.3941
17200999	NA	NA	NA	-	-	-	-	3.7572	3.7097	3.4967	3.7051	3.813	3.4101	3.2408	3.3197	3.2775	3.3358	3.4213	3.7699	3.2356	3.4566	3.6518	3.5587	3.4622	3.7472	3.3616	3.3823	3.4813	3.5201	3.454	3.9549	3.4933	3.6161	3.4791	3.6832
17201001	NA	NA	NA	-	-	-	-	3.665	3.4869	3.213	4.3051	3.4694	4.0099	3.2958	3.1064	3.4842	3.2996	3.2918	3.3386	3.1664	3.3059	3.3353	3.1648	3.3174	3.4538	3.1728	3.6321	3.6961	3.2682	3.4156	3.3451	3.6361	3.8491	3.3778	3.9225
17201003	NA	NA	NA	-	-	-	-	5.7125	5.9964	5.4417	5.9307	5.1725	5.6684	5.5577	6.361	5.9101	6.0461	6.3357	6.0766	6.3635	7.0754	6.2855	5.4863	5.8355	5.7	6.7325	6.0723	6.1823	5.7949	5.4485	6.4812	4.4634	5.7918	6.5743	5.7212
17201005	NA	NA	NA	-	-	-	-	3.1203	2.9224	3.1798	3.1273	2.9528	3.0356	3.0358	3.0796	2.9224	2.8665	3.0703	3.0514	3.3381	3.1383	3.0103	3.0898	2.9771	3.1161	3.074	2.9849	3.1587	3.0232	2.9814	2.9324	2.9527	2.8665	2.9847	3.081
17201007	NA	NA	NA	-	-	-	-	4.0661	3.7499	4.2214	4.085	4.5421	3.6993	3.8358	3.7736	3.5993	3.5836	3.2459	3.2786	3.5025	3.3738	3.8416	3.5772	3.7446	3.8393	3.4477	4.3013	3.5483	3.725	3.5899	3.6698	4.7629	3.6672	3.6275	3.9064
17201009	NA	NA	NA	-	-	-	-	5.1284	4.595	5.1642	5.2628	5.2802	4.5878	4.8438	4.6465	4.7693	4.2933	4.6429	4.3849	4.4607	4.0552	4.2492	4.463	4.6098	5.0375	4.6113	5.737	5.8385	5.081	4.4554	5.2307	4.734	4.8229	4.2708	4.7959
17201011	NA	NA	NA	-	-	-	-	8.0305	8.5062	8.1995	8.5464	8.5105	8.3179	8.0004	8.3269	8.3951	8.2015	7.4884	7.7379	8.5264	8.3811	8.6155	8.043	8.6588	8.2882	8.1663	8.3229	7.9087	7.7166	8.1912	8.4307	8.1872	8.4155	8.1297	8.2385
17201013	NA	NA	NA	-	-	-	-	3.5857	3.399	5.5579	4.7007	4.7462	3.5215	3.7833	3.9727	3.7159	3.3727	3.7054	3.32	4.0861	3.526	3.4786	3.4597	3.9359	4.042	3.8457	3.657	3.7922	3.4746	3.5628	3.6341	4.1414	3.6729	3.6145	3.553
17201015	NA	NA	NA	-	-	-	-	3.3896	3.5199	3.2331	3.167	3.3483	3.2461	3.3182	3.3726	3.3565	3.1158	3.477	3.3981	3.0618	3.0397	3.2821	3.0787	3.1573	3.0579	3.1732	3.4857	3.1548	3.3545	3.311	3.0788	3.4182	3.3881	3.4576	3.2694
17201017	NA	NA	NA	-	-	-	-	3.3309	3.0608	3.5041	3.4395	3.4547	3.4296	3.2453	3.6827	3.0809	3.074	3.1604	3.0474	3.1907	3.0682	3.2974	3.162	3.3493	3.4116	3.2807	3.2652	3.2337	3.02	3.3098	3.3322	3.3327	3.1491	3.2803	3.3903
17201019	NA	NA	NA	-	-	-	-	3.3189	3.2979	3.7747	4.3563	4.3176	4.5221	3.8388	4.2732	3.5781	3.8844	3.3261	3.8257	3.4635	3.6144	3.6873	3.4289	3.8761	3.8311	3.9197	3.8566	3.8296	3.9977	3.7756	3.5027	3.3724	4.1357	3.4265	4.1535
17201021	NA	NA	NA	-	-	-	-	3.6771	3.4872	4.5465	3.5567	4.686	3.9115	3.5466	3.7117	3.8699	3.7426	3.5766	3.4557	3.434	3.4457	3.6011	3.518	3.5007	3.551	3.1651	4.082	3.8639	3.4664	3.6432	3.6259	3.5941	3.8654	3.4334	3.4253
17201023	NA	NA	NA	-	-	-	-	8.8124	8.9408	9.6953	9.5176	8.975	8.2517	8.0733	8.5476	8.4881	8.6764	8.6093	8.7087	8.6247	9.243	8.7283	8.9058	8.3229	9.1252	8.5128	8.4551	8.4638	7.9966	8.9776	8.4825	8.6276	9.1558	9.144	8.4895
17201025	NA	NA	NA	-	-	-	-	6.1086	5.5739	6.5435	5.9766	6.2306	6.0126	6.0835	4.4717	5.4068	5.6558	6.7769	5.9032	5.7202	3.7365	5.3682	6.2198	4.7496	6.2103	4.6285	6.9713	5.9767	5.79	6.3887	6.0754	6.2033	6.4071	5.3114	5.854
17201027	NA	NA	NA	-	-	-	-	5.4034	5.5981	5.8574	6.0914	5.4902	5.4516	5.6709	6.1603	5.888	5.1514	5.5851	4.8492	5.4067	6.1153	6.0007	5.3076	5.8725	5.7292	5.4434	5.8355	5.9039	5.6584	5.0701	5.7172	5.1353	6.0029	5.1831	5.391
17201029	NA	NA	NA	-	-	-	-	4.1264	4.184	5.4211	5.2503	4.9271	4.8983	4.1895	4.3341	3.5297	4.0952	3.6904	3.4939	4.0598	3.9824	4.2011	3.6651	4.7296	5.0955	3.9437	5.5593	3.9247	4.4887	4.8229	4.126	4.3026	3.8487	3.8357	4.3111
17201031	NA	NA	NA	-	-	-	-	3.3945	3.6338	4.0177	3.8697	3.8438	3.9697	3.4869	3.5043	3.5911	3.2328	3.4086	3.461	3.4669	3.4691	3.4929	3.3172	3.6963	3.6855	3.4242	4.1138	3.451	3.1904	3.7127	3.4915	3.6654	3.1397	3.3608	3.4499
17201033	NA	NA	NA	-	-	-	-	4.5699	5.111	5.7861	5.294	4.7917	4.5898	5.3551	4.0168	5.1661	4.4673	5.29	3.7559	4.2704	4.9784	4.812	4.7936	4.8824	4.8866	4.4564	5.7758	4.6146	4.6888	4.8983	4.8146	4.6453	4.5014	4.4466	5.5716
17201037	NA	NA	NA	-	-	-	-	3.4986	3.5986	3.7496	4.0477	4.5211	3.3752	3.9203	4.4006	3.7524	3.8087	3.7492	3.873	4.2044	3.6835	3.8721	3.6384	3.3659	4.3399	3.9359	3.9892	3.6561	3.5854	4.1138	3.8218	3.9749	3.7942	3.9675	3.991
17201039	NA	NA	NA	-	-	-	-	4.3805	4.1167	4.2725	4.3721	4.087	4.05	3.9997	5.0418	4.0605	3.7897	3.925	3.88	4.4457	3.4496	4.1274	4.2842	4.6698	3.924	4.1144	4.4118	4.6555	3.9866	4.7486	4.2785	4.3667	4.3734	3.8412	3.816
17201041	NA	NA	NA	-	-	-	-	3.4123	3.3737	3.4101	3.3921	3.498	3.371	3.5596	3.6428	3.4887	3.3956	3.5087	3.5397	3.1826	3.2845	3.2054	3.4834	3.464	3.3477	3.2849	3.5694	3.5928	3.0812	3.7248	3.3085	3.2629	3.1955	3.7857	3.2279
17201043	NA	NA	NA	-	-	-	-	4.0185	4.1057	4.1006	4.6252	4.6697	4.8561	3.7578	3.7418	3.6253	4.1371	4.7145	3.9044	3.8503	3.6687	4.1808	3.7657	4.2307	3.7604	4.3722	4.6089	4.3935	4.147	3.8734	4.4648	4.2732	3.6984	4.1452	4.908
17201045	NA	NA	NA	-	-	-	-	3.2236	3.2632	3.6243	3.4724	3.6145	3.681	2.9984	3.3545	3.3549	3.1318	3.4276	3.4168	3.117	3.3681	3.3907	3.4281	3.3093	3.5638	3.4103	4.2334	3.4128	3.4434	3.4739	3.3295	3.3395	4.0545	3.3396	3.2694
17201047	NA	NA	NA	-	-	-	-	4.073	3.8279	4.9334	4.6764	5.3873	4.705	4.0035	4.6607	3.5283	3.3029	4.0073	3.9363	3.7489	3.5373	3.8309	3.6437	3.8411	3.4444	3.4541	4.8117	3.7386	3.5971	4.0662	4.2611	4.9588	4.4837	3.0664	4.3018
17201049	NA	NA	NA	-	-	-	-	3.6406	3.5427	3.6463	3.7814	3.8696	3.7359	3.7808	3.6017	3.3129	3.3697	3.1665	3.1348	3.3262	3.24	3.4931	3.3951	3.5126	3.2956	3.2185	4.1738	3.8897	3.3289	3.4602	3.3315	3.5606	3.3006	3.1978	3.4761
17201051	NA	NA	NA	-	-	-	-	3.4392	3.2181	3.3139	4.1416	4.0628	3.4085	3.2366	3.8776	3.1639	3.3617	3.2601	3.2626	3.3321	2.9862	3.1785	3.287	3.4027	3.3743	3.307	3.7245	3.3105	3.3534	3.1208	3.1822	3.3006	3.2229	3.1759	3.1685
17201053	NA	NA	NA	-	-	-	-	3.2552	3.4483	3.5068	4.2774	3.5185	3.6456	3.4172	3.4871	3.6471	3.6423	3.98	3.5714	3.5256	3.4408	3.2933	3.5262	3.7351	3.9519	3.469	4.6356	3.7375	3.2533	3.5218	3.4864	3.7766	3.4803	3.8246	3.8963
17201055	NA	NA	NA	-	-	-	-	5.7492	6.3794	5.9246	6.4724	6.2049	5.0881	5.4564	6.5667	6.3849	5.1873	6.0214	6.4	6.3805	5.8827	6.6526	6.8414	6.4189	6.5633	5.5443	6.4036	6.0516	6.174	6.5495	6.3824	6.2112	6.7299	6.6174	6.2063
17201057	NA	NA	NA	-	-	-	-	3.3292	3.163	3.6534	3.3939	3.2931	4.1361	3.0488	3.3966	3.4002	3.2473	3.0308	3.0891	3.1205	3.3172	3.1934	3.3286	3.1164	3.499	3.2281	3.1701	3.3504	3.2307	3.8354	3.1838	3.2749	3.5364	3.1931	3.2615
17201059	NA	NA	NA	-	-	-	-	3.4628	3.3415	4.0678	3.7101	4.3821	3.5885	3.6162	4.1864	3.5842	3.3306	3.1974	3.3741	3.5346	3.7686	3.8545	3.5461	3.7545	3.7966	3.7875	4.5288	3.6645	3.3967	3.7235	3.6771	3.6018	3.754	3.7424	4.1615
17201061	NA	NA	NA	-	-	-	-	4.2909	3.7552	4.9519	3.7805	5.1	3.9179	4.1529	3.8219	4.0083	3.674	4.4037	3.5147	3.931	3.5319	4.1943	4.0942	3.9342	4.0967	3.6007	4.1581	4.2695	3.9688	3.8083	3.784	4.1266	3.8251	4.1324	4.1148
17201063	NA	NA	NA	-	-	-	-	5.1217	4.5604	6.7347	5.8694	6.3514	6.006	4.8609	5.7184	6.2678	5.1377	4.6109	5.6511	5.1267	4.9207	4.8136	6.6892	5.3577	5.2979	6.6272	6.844	6.0189	5.2999	5.4045	5.1583	5.4202	5.7143	5.8324	5.5203
17201065	NA	NA	NA	-	-	-	-	3.4038	3.6753	3.16	4.3363	3.5986	3.5373	3.2624	3.552	3.4478	3.1846	3.5626	3.2837	3.4346	3.2218	3.3263	3.1863	3.5091	3.0884	3.3039	3.5199	3.4238	3.2793	3.2063	3.2304	3.8319	4.5082	3.4011	3.6688
17201067	NA	NA	NA	-	-	-	-	4.7946	4.4322	5.7963	5.1316	5.4143	4.1822	4.4996	4.0655	4.0925	4.177	4.1984	3.7661	4.1744	3.8444	4.4286	4.2869	4.6444	4.5409	4.6831	5.6704	5.4793	4.5094	3.9698	4.9297	4.7706	4.7896	3.9082	5.0988
17201069	NA	NA	NA	-	-	-	-	6.283	5.3613	7.933	7.8447	7.4107	7.5873	6.3867	6.766	6.8836	5.6675	7.0165	5.9933	6.3677	5.5095	6.229	5.102	6.3537	6.7354	6.5481	7.2486	6.319	5.7437	6.5711	6.6782	6.7558	6.7816	6.7511	6.7986
17201071	NA	NA	NA	-	-	-	-	4.6554	3.6911	5.2823	5.6794	5.5849	4.8275	3.9106	3.963	4.6026	4.5574	4.9491	3.5921	3.7649	3.5906	3.9768	4.1272	4.0695	4.4292	4.1282	5.6827	4.4344	4.0952	4.1585	4.1489	4.7633	3.9351	3.5688	5.0028
17201073	NA	NA	NA	-	-	-	-	4.1868	4.588	5.9415	4.9641	5.6316	4.003	4.0439	5.5394	4.156	3.541	4.528	3.7646	4.0402	4.0189	3.7933	4.1074	4.9249	3.9456	3.9849	4.7964	4.457	4.0393	4.2743	4.4973	3.8556	4.5515	3.3713	4.7255
17201075	NA	NA	NA	-	-	-	-	3.837	3.9128	5.4058	4.7118	4.3443	4.9697	4.2119	4.7793	3.8979	4.138	4.3589	3.5544	3.9011	3.367	3.4991	3.8906	3.8578	3.8369	3.996	4.4239	4.2179	4.0943	4.2058	4.1777	4.0063	3.4499	3.3953	4.1941
17201077	NA	NA	NA	-	-	-	-	3.3503	3.2147	3.3814	3.4293	3.7487	3.4515	3.4267	3.7552	3.2394	3.4025	3.4589	3.2723	3.5648	3.2214	3.3159	3.3239	3.6172	3.446	3.6653	3.6794	3.2712	3.6136	3.3278	3.1672	3.339	3.2539	3.389	3.3219
17201079	NA	NA	NA	-	-	-	-	6.1692	6.4607	7.1649	7.4856	7.1586	6.6668	6.9963	7.2797	6.8642	6.446	6.7538	6.8144	6.1477	6.6489	6.4529	6.461	7.0137	6.029	6.5263	7.2695	6.693	6.1108	6.862	6.5214	6.4107	6.3003	5.3645	6.9858
17201081	NA	NA	NA	-	-	-	-	7.1659	7.5941	8.7256	8.5844	8.6099	8.0659	7.7885	7.6478	7.6064	7.0453	7.8361	7.3182	7.478	7.4595	8.2529	7.7136	8.1313	7.409	8.0418	8.7227	8.2304	6.9435	7.8421	8.07	8.0164	7.8994	7.5022	7.9114
17201083	NA	NA	NA	-	-	-	-	3.9187	3.641	4.3639	4.5842	3.8234	3.844	3.9941	3.5539	3.8998	4.0066	4.1556	3.7812	4.1189	3.9622	3.9293	4.8193	3.8184	3.7864	3.8904	4.1911	3.9468	4.0433	3.5232	4.2117	3.9044	3.5453	3.7753	4.0987
17201085	NA	NA	NA	-	-	-	-	3.2205	3.0856	3.5793	4.1951	4.3601	4.5173	3.7871	4.1564	3.3989	3.266	3.5863	3.342	3.9093	3.4497	3.3595	3.4891	3.805	3.4423	3.7991	4.5414	3.8276	3.6158	3.4235	3.7843	3.7707	3.4035	3.5621	3.6886
17201087	NA	NA	NA	-	-	-	-	4.3367	3.7057	5.1455	6.2293	6.5281	5.32	5.0687	5.0197	4.4803	3.7901	4.9789	3.8782	4.753	3.5965	3.8727	4.5692	5.1134	4.2489	4.0683	5.1424	5.4401	4.4987	4.6216	4.7417	4.7206	4.4161	4.6973	5.003
17201089	NA	NA	NA	-	-	-	-	5.7097	4.8654	5.5996	6.6328	5.8616	4.3598	4.3219	5.1919	5.9377	5.474	5.7632	4.9733	4.8528	5.5678	5.0622	5.8156	4.7731	5.0493	5.7027	5.6356	5.6032	4.4136	5.9942	5.9133	5.9664	5.6022	4.1363	5.5122
17201091	NA	NA	NA	-	-	-	-	5.7699	6.5014	7.1915	6.9626	7.2669	6.8574	5.7379	5.2131	6.5953	5.4094	6.7838	5.377	5.7855	5.7384	6.2715	6.0178	6.2546	5.7694	6.5659	6.8034	6.6453	5.1833	5.5616	6.7954	6.4334	6.7185	5.6199	6.0217
17201093	NA	NA	NA	-	-	-	-	3.5942	3.5215	3.8662	4.4278	4.1047	3.8935	3.6782	3.5523	3.806	3.8388	3.5698	3.3932	4.0372	4.5707	3.9236	3.997	3.6247	3.6107	3.4834	3.727	3.8259	3.7248	4.3791	3.8851	4.0305	4.3356	3.9372	3.6617
17201095	NA	NA	NA	-	-	-	-	4.6067	3.9643	5.7972	5.9101	6.1248	5.4709	5.546	4.9542	5.5835	3.8646	4.7661	4.2218	5.0275	4.0246	5.4609	5.5034	4.9063	4.6529	4.123	5.8223	6.14	3.993	4.9963	4.7675	5.3846	5.7247	4.2848	5.0576
17201097	NA	NA	NA	-	-	-	-	4.3074	4.298	6.2783	5.9977	6.2936	5.1186	5.0715	4.471	4.223	4.1026	5.1391	3.8304	3.9383	3.4677	4.2382	4.3374	5.123	4.1861	5.4218	5.6252	5.1401	5.0332	5.5603	4.3278	5.4588	5.1989	3.49	5.5373
17201099	NA	NA	NA	-	-	-	-	5.3654	4.1344	6.961	6.4936	6.8831	5.5193	6.3657	5.4915	4.5098	4.5885	4.0701	3.9426	4.9685	3.8872	5.5782	4.1479	5.9805	5.2757	4.9415	5.5409	5.1314	5.4685	5.9945	5.7737	5.03	6.2405	3.9521	5.5055
17201101	NA	NA	NA	-	-	-	-	4.1123	3.6645	4.8828	4.125	4.315	3.6317	4.2041	3.9883	4.1188	3.7037	3.5243	3.8959	3.8415	3.8323	3.8123	3.6045	4.4025	3.4405	4.3903	4.6965	3.9399	4.1642	4.2551	3.4837	3.6636	3.8899	3.6941	3.8209
17201103	NA	NA	NA	-	-	-	-	3.2876	3.629	3.7135	3.2707	3.3492	3.2448	3.5176	3.771	3.3774	3.3519	3.6253	3.6251	3.3639	3.1042	3.2553	3.2011	3.4853	3.4298	3.3475	3.6396	3.7683	3.5489	3.9504	3.5154	3.5196	3.714	3.4355	3.4281
17201105	NA	NA	NA	-	-	-	-	4.2172	3.9819	4.6056	4.0228	4.9219	5.5445	4.1935	4.01	4.4847	4.2114	3.6627	4.0823	4.0178	3.9653	4.7957	3.9844	4.0798	3.587	4.2506	4.9399	4.0485	3.574	4.4364	4.1107	3.9681	4.3491	4.7055	4.5822
17201107	NA	NA	NA	-	-	-	-	3.4612	3.229	3.3534	3.4875	3.4264	3.5938	3.3757	3.2383	3.1763	3.3548	3.0552	3.1905	3.3727	2.988	3.2807	3.1292	3.3161	3.283	3.2858	3.1115	3.201	3.1593	3.2755	3.1143	3.1334	3.3311	3.2444	3.5238
17201109	NA	NA	NA	-	-	-	-	3.2264	3.654	3.6215	3.4052	3.8639	4.403	3.3778	3.5704	3.5668	3.1993	3.4874	3.6042	3.6673	3.7036	3.1783	3.3548	3.3555	3.3106	3.3512	3.6698	3.349	3.5652	3.4895	3.2612	3.6895	3.6317	3.4097	3.7659
17201111	NA	NA	NA	-	-	-	-	3.1746	3.1147	2.9576	3.4564	3.0348	3.1797	3.0786	3.236	3.156	3.1762	3.1003	3.1378	3.106	3.3107	3.05	3.1883	3.2951	2.9984	3.0339	3.2767	3.1057	3.109	2.9685	3.1229	3.1353	3.2795	3.6875	3.1268
17201113	NA	NA	NA	-	-	-	-	3.2613	3.6248	3.5134	3.3079	3.4208	3.7061	3.3083	3.6067	3.1696	3.3489	3.4686	3.4622	3.3495	3.4419	3.4598	3.2563	3.3799	3.3932	3.5925	3.5324	3.3222	3.5897	3.1543	3.1903	3.3924	3.6065	3.3483	3.1634
17201115	NA	NA	NA	-	-	-	-	3.9901	3.8698	4.3386	4.403	4.6374	4.7269	3.9326	5.4283	4.1448	3.8549	4.6037	3.8265	4.3962	2.9641	4.1303	3.9772	3.5302	3.4989	3.8163	4.4173	4.18	3.9276	3.7336	3.7767	3.6465	3.6965	3.6485	3.7606
17201117	NA	NA	NA	-	-	-	-	4.3146	3.668	3.9576	3.7051	4.251	3.9939	3.7945	4.1996	3.9528	3.4146	3.5962	3.5817	3.7655	3.5607	3.5113	3.6655	3.5634	3.8843	3.6102	3.8529	3.733	3.5554	3.3642	3.3441	3.7102	3.723	3.4872	4.295
17201119	NA	NA	NA	-	-	-	-	4.1001	4.304	5.1855	5.2311	4.5685	5.2362	3.7618	4.3417	3.4997	3.7385	3.8468	3.6506	4.2247	3.6946	3.7958	3.446	4.2868	3.8808	4.4299	4.7265	4.2327	4.3359	4.505	3.3845	4.092	4.1178	4.0125	4.0854
17201121	NA	NA	NA	-	-	-	-	3.6801	3.155	3.064	3.421	3.357	3.5598	3.2025	3.5657	3.1453	3.2905	3.1759	3.1808	3.2432	3.1472	3.1989	3.0965	3.4025	3.1026	3.1859	3.0408	3.2384	3.2825	3.2333	3.1755	3.2245	2.9917	3.3179	3.3254
17201123	NA	NA	NA	-	-	-	-	4.3285	4.5042	4.8415	5.6971	5.3652	5.8004	4.8016	3.6741	4.4728	4.4407	4.5266	3.9788	4.5045	4.448	4.2969	4.0304	4.3561	5.0806	4.6194	5.4182	5.2152	4.1946	4.6136	4.5447	5.2695	6.0315	4.4369	5.4567
17201125	NA	NA	NA	-	-	-	-	3.5846	3.2343	3.1569	3.2766	3.1256	3.6718	3.2525	3.1432	3.2732	3.3453	3.1271	3.1511	3.579	3.124	3.2672	3.16	3.2563	3.2425	3.1839	3.1644	3.5151	3.1026	3.1713	3.152	3.2136	3.3245	3.4502	3.4334
17201127	NA	NA	NA	-	-	-	-	5.0405	5.4074	4.8655	5.7803	6.5667	6.4221	5.544	5.798	4.7104	5.0574	5.1742	4.3803	4.2753	5.1138	4.8117	5.2592	5.9185	4.6831	5.1786	6.501	5.1571	4.5312	5.7409	5.4185	4.9657	5.6946	4.2958	5.2604
17201129	NA	NA	NA	-	-	-	-	5.5193	3.9856	5.3331	5.7549	5.6996	5.2324	4.9184	5.3295	5.366	4.3961	5.5666	4.1066	6.1068	4.8029	4.5831	5.134	4.6907	4.8754	4.728	6.3263	5.1007	4.3383	4.8147	5.1335	5.1938	4.9384	4.6271	5.134
17201131	NA	NA	NA	-	-	-	-	4.289	4.6297	5.2772	5.4034	5.8047	5.1054	4.568	4.8836	4.8981	4.6401	4.3924	4.0818	4.4736	4.0622	4.8009	4.4047	4.3999	4.8012	5.0767	6.1744	5.7295	4.4994	4.9773	4.2861	5.1403	5.8453	5.2612	4.8498
17201133	NA	NA	NA	-	-	-	-	4.5992	5.2338	4.9588	5.0889	5.9968	6.0393	4.631	5.2763	5.4085	5.906	5.4266	3.9824	5.3782	5.3929	5.4525	4.6697	4.5314	5.7328	4.9819	6.3127	5.6535	5.5385	5.8556	5.0594	5.4688	5.5166	5.2554	5.4264
17201135	NA	NA	NA	-	-	-	-	4.3996	3.9706	4.6438	4.3416	5.0365	5.6325	4.5941	5.0814	4.0133	3.3989	3.8565	4.1825	4.4991	4.4983	4.1818	3.9332	4.1179	3.8356	4.2918	5.2065	4.8588	3.8819	3.6308	3.8288	4.1412	4.3251	3.5194	4.6022
17201137	NA	NA	NA	-	-	-	-	3.3797	3.4143	3.7261	4.0003	3.7594	3.8009	3.6832	3.4908	3.5374	3.4676	3.3438	3.439	3.7998	3.5949	3.2965	3.7077	3.658	3.5606	3.9546	3.7929	3.6143	3.403	3.5214	3.4296	3.3678	3.3643	3.4155	3.61
17201139	NA	NA	NA	-	-	-	-	4.0508	3.4827	5.3835	5.0043	4.3914	4.7337	3.4109	3.5297	3.2993	3.3438	3.5882	3.3151	3.5364	3.2648	3.4072	3.7182	3.5758	4.4007	3.6042	4.3818	3.6079	3.3519	3.6358	3.897	3.902	3.5946	3.4092	3.5204
17201141	NA	NA	NA	-	-	-	-	3.7646	3.371	3.9275	4.0423	4.1269	3.7798	4.8577	3.4904	3.6135	3.5385	3.6167	3.4499	3.8571	3.704	4.2373	4.316	3.5201	3.786	3.4535	4.0143	3.763	3.9325	3.4902	3.6171	3.774	4.7218	3.996	3.6302
17201143	NA	NA	NA	-	-	-	-	2.965	3.0073	3.1391	3.0915	3.127	3.1702	2.9576	3.0505	3.0888	3.0085	3.0533	2.9821	3.018	3.0023	2.9998	3.0532	3.033	2.9998	3.1055	2.9937	3.102	3.1595	3.0946	3.0962	3.0608	3.0881	3.0621	3.1088
17201145	NA	NA	NA	-	-	-	-	4.4537	4.873	6.1728	6.1518	5.9917	5.4621	4.2806	5.0214	5.1509	5.5577	4.9911	4.1995	5.2895	4.2674	4.5576	3.8054	4.551	4.5706	5.2582	5.4577	5.7731	5.3801	4.7176	4.549	4.8771	5.3397	4.7567	5.7373
17201147	NA	NA	NA	-	-	-	-	4.0358	4.2352	5.5108	5.2519	5.5111	5.657	3.85	4.0889	3.7844	3.6855	4.0137	3.5992	3.862	3.6496	4.3285	3.6166	3.9666	3.8183	4.4723	4.6833	4.9989	3.5443	5.0069	3.6877	4.3214	4.8543	4.4531	4.6496
17201149	NA	NA	NA	-	-	-	-	5.7758	5.6108	7.6594	6.3772	6.2811	6.1981	5.9728	6.8202	6.0305	5.1571	4.6143	5.2923	6.1554	5.9866	6.674	5.9441	6.0098	5.9707	6.2225	6.7405	5.9958	6.4227	5.8223	5.2596	5.6516	5.3818	5.6411	6.2877
17201151	NA	NA	NA	-	-	-	-	3.4938	3.4368	3.5812	3.313	3.4615	3.8164	3.2121	3.7111	3.2347	3.2804	3.0948	3.2575	3.1865	3.4255	3.3709	3.3579	3.2664	3.081	3.2284	3.1941	3.1954	3.1681	3.1925	3.0405	3.2277	3.4652	3.4152	3.3052
17201153	NA	NA	NA	-	-	-	-	3.4106	3.2285	3.7949	3.5624	3.7406	3.8224	3.4753	3.5544	3.6046	3.2632	3.5904	3.5375	3.5293	3.52	3.5381	3.4087	3.5729	3.5084	3.4197	3.5227	3.5883	4.1471	3.767	3.2358	3.6951	4.5428	3.8714	3.2669
17201155	NA	NA	NA	-	-	-	-	5.9454	5.0529	6.3801	5.5089	5.886	6.181	6.0197	5.1421	6.5187	6.3105	6.5708	6.3766	5.6545	5.8412	6.3809	6.7335	6.0888	6.2314	5.8661	6.6028	5.3435	5.2688	5.7949	7.1145	5.6944	6.0826	5.5	5.5562
17201157	NA	NA	NA	-	-	-	-	3.6093	3.2345	3.324	3.6049	3.2	3.7022	3.409	3.4127	3.2572	3.4862	3.4172	3.5171	3.4865	3.6327	3.3382	3.2577	3.4177	3.2605	3.4069	3.8055	3.2549	3.2768	3.2345	3.41	3.5187	3.2761	3.2536	3.6453
17201159	NA	NA	NA	-	-	-	-	3.6278	4.183	3.8478	4.9768	4.2244	3.7702	3.5157	4.1623	3.5262	3.6374	3.3271	3.6516	3.9651	3.8981	3.8422	4.2199	3.7214	3.4658	3.6447	3.8996	3.8883	3.7065	3.5286	3.59	3.6714	4.0644	3.8152	4.1219
17201161	NA	NA	NA	-	-	-	-	3.1937	3.0331	3.2827	3.7818	3.1276	3.3526	3.3827	3.183	3.2204	3.0974	3.1333	3.0946	2.9868	3.0224	3.0755	3.1235	3.1886	3.1561	3.167	3.3872	3.1179	3.0272	3.0961	3.0574	3.018	3.122	3.126	3.1608
17201163	NA	NA	NA	-	-	-	-	3.1251	3.0395	3.1801	3.1449	3.1461	3.1698	3.0515	3.1538	3.1774	3.2237	3.1761	3.0617	3.2835	3.1833	3.2911	3.1339	3.1296	3.1731	3.1407	3.1694	3.0563	3.1242	3.1615	3.1693	3.3513	3.2602	3.0411	3.1323
17201165	NA	NA	NA	-	-	-	-	3.0781	3.2319	3.2436	3.2579	3.4617	3.3996	3.2204	3.1416	3.3416	3.3484	3.0267	3.1134	3.1854	3.2865	3.3435	3.5636	3.2824	3.3424	2.97	3.2805	3.2935	3.3516	3.2778	3.2425	3.1785	3.2696	3.6218	3.1755
17201167	NA	NA	NA	-	-	-	-	3.5295	3.4514	3.6323	3.8936	3.6757	3.4499	3.5547	3.7896	3.9031	3.4093	3.4766	3.5126	3.6312	3.4324	3.7177	3.7925	3.8348	4.0242	3.2357	3.8806	3.759	4.2012	3.3263	3.4643	3.8128	4.1376	3.7008	3.5929
17201169	NA	NA	NA	-	-	-	-	3.1318	3.3371	3.2266	3.3165	3.2206	3.2624	3.5013	3.2685	3.3998	3.2465	3.4754	3.3263	3.2564	3.2174	3.432	2.9805	3.7088	3.4534	3.1989	3.2697	3.3507	3.4787	3.2957	3.4764	3.2383	3.2148	3.0664	3.4212
17201171	NA	NA	NA	-	-	-	-	3.1044	2.9905	3.1688	3.0892	3.0011	3.0693	3.1585	3.1473	3.0945	3.1804	3.1086	3.024	3.1609	3.0913	3.0388	3.0086	3.1787	2.9426	3.0864	2.948	3.1065	3.0881	3.0294	3.0636	3.0813	2.956	3.075	3.0065
17201173	NA	NA	NA	-	-	-	-	3.1984	3.0203	3.3151	3.1755	3.3763	3.0503	3.0211	3.0636	3.0373	3.0759	3.3282	3.2011	3.0837	3.1423	3.5425	3.0415	3.2363	3.0341	3.0803	3.2161	3.2966	3.0706	3.2094	3.1108	3.1887	3.1891	3.3198	3.2987
17201175	NA	NA	NA	-	-	-	-	5.3311	5.7888	6.3715	5.7571	5.7903	6.1646	6.4506	5.0995	6.3478	5.4147	5.2233	6.8004	5.6279	6.4555	6.4924	6.3574	5.5494	6.9181	6.148	5.6196	5.5045	6.4803	6.4251	6.0985	5.7632	7.1417	6.0667	6.1683
17201177	NA	NA	NA	-	-	-	-	3.0296	3.1687	3.0857	3.0409	3.1605	3.5244	3.0053	3.1877	3.0027	3.1091	3.0518	3.0824	3.2429	3.1083	3.0753	3.2859	3.0554	3.0916	3.2717	3.0742	3.1257	3.143	3.3011	3.0742	3.0201	3.1381	3.1523	3.0765
17201179	NA	NA	NA	-	-	-	-	2.9224	2.8961	2.9926	2.8847	2.8961	3.1403	2.9245	2.9668	3.0079	2.9905	2.9718	3.0129	2.9785	3.036	2.9791	2.9368	2.9974	3.0103	3.0132	2.8665	3.0368	3.0189	2.9402	2.9277	2.9602	2.9662	2.9776	2.956
17201181	NA	NA	NA	-	-	-	-	3.4364	3.0689	3.0724	3.192	3.2849	3.3219	3.1695	2.97	2.9553	3.3044	2.9915	2.9594	3.0738	3.0387	3.0833	2.9659	3.0657	3.0896	3.0826	3.1379	3.0879	3.2205	2.9988	3.0364	3.0549	3.0003	3.0644	2.9937
17201183	NA	NA	NA	-	-	-	-	3.4359	3.3075	3.2516	3.7373	3.574	3.7333	3.2647	3.7196	3.6097	3.1905	3.2739	3.1602	3.6644	3.257	3.162	3.2812	3.1682	3.3195	3.3199	3.3578	3.3047	3.1456	3.3058	3.4787	3.3214	3.4822	3.6761	3.2863
17201185	NA	NA	NA	-	-	-	-	3.9579	3.4195	5.7101	5.1968	6.0501	4.5332	3.8911	4.1824	4.4848	3.462	3.6492	3.4482	4.8119	3.6895	3.7541	3.3033	3.8449	4.2221	3.7463	4.9154	3.5256	4.03	3.7601	4.2784	4.8804	5.8734	3.7263	4.0265
17201187	NA	NA	NA	-	-	-	-	5.8722	5.2839	7.703	7.3498	7.3055	6.3597	6.2936	5.9092	5.7824	5.0935	6.5165	4.7132	5.4968	4.8817	5.1721	5.1607	5.7617	5.6069	6.0114	7.1244	6.2888	5.9259	5.8336	5.6749	6.2786	6.8007	4.7555	6.2707
17201189	NA	NA	NA	-	-	-	-	3.8772	3.815	4.3203	4.2195	4.294	3.5123	3.3236	3.4393	3.3464	3.4209	3.2733	3.1621	3.8541	3.6515	3.5793	3.4748	3.3859	3.3691	3.6148	4.0933	3.5654	3.6518	3.4787	3.6616	3.6616	3.6381	3.2787	3.988
17201191	NA	NA	NA	-	-	-	-	3.719	3.4905	5.5985	4.9616	5.3729	4.6824	3.5634	3.2486	4.0438	3.2359	3.7018	3.4921	3.7499	3.2447	3.959	3.5006	3.556	3.4761	3.415	4.6908	4.1747	3.6183	3.9634	3.5954	4.035	4.5902	3.4651	3.6824
17201193	NA	NA	NA	-	-	-	-	5.3438	4.8645	6.2405	6.0432	6.257	6.0605	5.8922	5.25	6.1863	5.414	5.0675	5.462	5.258	4.8576	5.2161	4.2226	5.8902	5.8509	5.7856	5.5458	5.708	5.1692	6.5425	6.1416	5.0432	5.279	5.4793	5.2461
17201195	NA	NA	NA	-	-	-	-	4.9178	5.7612	4.7572	5.1094	5.6156	5.1735	4.3558	5.43	4.9538	5.3146	5.1955	4.8804	4.7849	6.2001	5.5589	5.7621	5.9498	4.1266	5.1061	5.1574	5.4085	5.1257	6.1073	5.8752	5.4327	4.61	4.2182	5.3358
17201197	NA	NA	NA	-	-	-	-	4.364	4.5851	6.6093	5.128	5.8427	5.5084	4.7427	4.3926	3.9105	4.2158	3.8799	4.0297	4.0803	4.069	4.2505	4.3883	4.5003	4.1329	4.1846	5.4869	4.4839	4.0373	4.6654	3.9594	5.174	5.2801	4.6516	4.3121
17201199	NA	NA	NA	-	-	-	-	6.9424	6.1549	7.6456	7.584	7.7999	7.1044	7.295	7.0605	6.8098	6.7201	6.6306	7.0698	7.0673	6.4319	6.9131	6.9424	7.0216	7.4175	7.3179	7.5795	7.0798	6.8891	7.3542	6.798	7.6681	7.7288	6.5631	6.8136
17201201	NA	NA	NA	-	-	-	-	5.2219	3.9611	5.6577	5.0479	4.9609	4.5684	4.3101	4.8707	4.8952	4.5053	4.2104	3.5854	3.9348	3.8626	3.985	4.4111	4.1919	4.6932	3.8421	5.016	4.6316	4.5957	5.0676	4.7433	4.9116	5.0443	5.0619	4.3259
17201203	NA	NA	NA	-	-	-	-	3.7963	3.5712	4.4903	3.9182	4.9202	3.7592	3.7427	3.5236	3.9284	3.4783	3.5558	3.6247	3.9265	3.6675	3.8172	3.6622	3.5738	3.4075	3.4905	3.8964	3.6502	4.1189	3.9426	3.6432	3.6766	4.9003	3.6111	3.7957
17201205	NA	NA	NA	-	-	-	-	9.229	9.4785	10.3055	9.9294	9.576	9.4221	9.739	9.9952	9.8944	9.6495	9.994	9.8823	9.7021	10.1052	10.1705	9.8299	10.3123	10.0692	9.709	9.8159	9.7004	9.3439	9.971	10.2192	9.7339	10.2318	9.8441	10.025
17201207	NA	NA	NA	-	-	-	-	3	3.0251	2.9557	2.9868	3.1836	3.2019	3.0096	3.1488	2.9837	2.9847	3.0799	3.0825	2.9402	3.0163	3.0386	3.0812	2.9837	3.07	2.9702	3.2073	2.9965	3.1412	2.9958	3.0874	3.0182	3.106	3.2204	3.0145
17201209	NA	NA	NA	-	-	-	-	3.5161	3.5846	4.4734	4.3808	5.1128	3.9766	3.2944	3.3515	3.4179	3.3712	3.5798	3.4934	3.7537	3.5583	3.7592	3.5269	3.3511	3.7202	3.33	4.328	3.6796	3.4873	3.6458	3.4314	3.7129	3.921	3.1905	4.1395
17201211	NA	NA	NA	-	-	-	-	4.3481	4.0119	6.4526	5.0669	4.5207	4.0704	4.1821	4.5802	3.8313	3.8605	3.9968	3.9922	3.8196	3.6524	4.2911	3.7061	4.0836	3.7417	3.7942	4.8865	3.9924	4.3581	4.1644	4.0763	3.9085	3.7982	3.791	3.9139
17201213	NA	NA	NA	-	-	-	-	3.2307	3.1451	3.2151	3.5488	4.0073	3.2183	3.2311	3.1912	3.4717	3.0612	3.2808	3.2443	3.2702	3.0712	3.2347	3.1934	3.2482	3.2831	3.4043	3.1941	3.2439	3.4344	3.3993	3.0469	3.3115	3.2229	3.183	3.2653
17201215	NA	NA	NA	-	-	-	-	4.2801	4.7882	5.0796	4.941	4.8868	4.6878	3.867	4.2115	4.5351	4.7376	4.3537	4.6032	4.5299	3.7694	3.6181	3.7383	4.8259	3.5917	4.7959	4.3332	4.6915	3.9819	3.9451	4.6372	4.3606	4.1691	4.0163	5.3634
17201217	NA	NA	NA	-	-	-	-	3.4965	3.1357	3.5425	3.2228	3.4696	3.1506	3.1747	3.1898	3.253	3.0094	3.3331	3.4027	3.0838	3.1441	3.2841	3.1584	3.1826	3.2038	3.1893	3.425	3.3269	3.3228	3.2706	3.0695	3.2402	3.3951	3.0355	3.1833
17201219	NA	NA	NA	-	-	-	-	5.4032	5.4332	6.5994	7.0716	6.452	5.5777	4.9611	4.5994	4.8181	5.502	3.8523	4.8304	4.9003	4.5799	4.1731	4.8172	4.6052	5.9242	4.5422	5.7017	4.8547	4.552	5.6858	4.0696	4.9288	5.6652	4.393	5.1496
17201221	NA	NA	NA	-	-	-	-	3.4814	3.4442	3.987	4.4305	3.8013	4.4242	3.5563	3.3782	3.7496	3.5338	3.4205	3.3212	3.7813	3.2077	3.5726	3.5153	3.6715	3.8068	3.0297	4.0388	3.711	3.61	3.7028	3.5957	3.7307	3.9686	3.3838	3.5729
17201223	NA	NA	NA	-	-	-	-	4.0502	4.2825	5.6414	5.6878	5.3253	4.504	4.3125	4.5414	3.2709	4.1694	3.6599	4.5024	5.0708	4.177	4.4962	4.1864	4.6823	5.7784	4.2765	4.3191	4.4613	4.546	4.3861	4.0611	4.7533	4.7426	5.6879	4.3957
17201225	NA	NA	NA	-	-	-	-	3.9082	4.2878	5.2214	5.7792	4.9304	4.3763	3.8757	3.3257	4.8231	3.2285	4.0563	3.7516	3.7493	4.0589	3.772	4.2803	3.5364	4.347	3.3918	4.6328	4.568	4.0155	3.7877	3.2532	3.9884	4.3975	3.5012	3.8113
17201227	NA	NA	NA	-	-	-	-	3.295	3.1586	3.3381	3.5219	3.9182	3.7924	3.2694	4.0162	3.2932	3.2503	3.2646	2.9608	3.3519	3.11	3.0447	3.0449	3.2054	3.2539	3.1031	3.6661	3.4246	3.4474	3.2748	3.0193	3.4039	3.4187	3.193	3.3302
17201229	NA	NA	NA	-	-	-	-	3.7149	3.9952	4.3497	4.475	5.202	4.4573	4.2985	3.6769	4.0437	4.4821	4.763	3.7089	4.025	3.7914	4.2099	4.0483	3.922	4.0839	4.3289	4.4866	3.8911	4.3611	4.0206	3.8637	4.147	6.1896	3.7522	4.1894
17201231	NA	NA	NA	-	-	-	-	3.8217	4.0215	4.2836	4.3989	5.1638	4.2002	3.9037	4.6067	4.1189	3.9008	4.1106	4.1996	3.9649	3.9108	3.4603	3.9383	3.8458	3.7006	3.9276	6.4405	4.5	3.9516	4.4517	4.1553	5.1637	5.5832	4.0402	4.9922
17201233	NA	NA	NA	-	-	-	-	3.4019	3.2327	3.4744	3.0719	3.564	3.0812	3.0453	3.9592	3.4273	3.2204	3.1093	3.2317	3.0389	3.108	3.4703	3.0638	3.0471	3.0968	3.0581	3.6486	3.2532	3.1522	3.3914	3.1233	3.1949	3.4062	3.1936	3.4321
17201235	NA	NA	NA	-	-	-	-	3.6274	3.4024	3.9451	3.6582	3.9363	3.7269	3.3435	3.7856	3.2964	3.1346	3.1747	3.2975	3.423	3.227	3.5476	3.18	3.4168	3.7641	3.2152	4.0327	3.4699	3.2965	3.7059	3.0723	3.3869	3.3659	3.2345	3.4919
17201237	NA	NA	NA	-	-	-	-	6.197	5.7357	7.8384	7.2045	6.8999	7.5113	6.2652	6.8655	6.9968	6.0904	6.4592	6.1226	7.1718	6.4189	6.6753	6.2648	6.33	6.8645	6.7676	7.1695	6.0661	6.7131	7.1402	7.4961	6.0454	7.931	6.8211	6.6075
17201239	NA	NA	NA	-	-	-	-	3.6217	4.5346	4.5048	3.7032	4.7111	3.7725	4.8242	4.427	6.4638	5.1391	4.9731	4.0541	4.6237	5.9896	5.607	6.4303	5.4954	5.0154	3.7685	3.7815	3.5328	3.5149	4.2215	4.3618	5.3078	5.3297	3.7887	4.7246
17201241	NA	NA	NA	-	-	-	-	4.9636	5.5319	4.0964	4.7677	3.8171	3.8125	3.8476	4.7541	5.4694	4.5441	4.3551	6.0667	3.9368	5.38	4.6991	5.8966	4.3595	4.6668	4.1723	4.4106	3.6852	5.0981	6.5859	4.6016	4.9827	4.3302	6.0892	4.1142
17201245	NA	NA	NA	-	-	-	-	6.0661	5.5718	5.2794	5.2955	5.4486	5.6491	5.2708	5.5065	6.0543	5.5275	6.0795	5.8974	5.8955	6.3163	5.1844	5.9285	6.4479	6.246	5.4342	5.5322	5.4922	5.7434	5.0804	6.5425	5.2432	6.8023	6.0742	5.9054
17201247	NA	NA	NA	-	-	-	-	3.1093	3.1097	4.2221	3.2152	3.3615	3.3207	3.5364	3.1583	3.2857	3.5053	3.4769	3.4952	3.2094	3.4179	3.3823	3.1779	3.3273	3.3256	3.2234	3.4219	3.3021	3.0693	3.2177	3.4017	3.3837	3.2516	3.3416	3.4017
17201249	NA	NA	NA	-	-	-	-	3.2707	3.4144	3.4117	3.6091	3.5048	3.6943	3.6473	3.4999	3.5751	3.2096	3.6607	3.4134	3.4952	3.6538	3.5928	3.3526	3.2384	3.4971	3.5199	3.3508	3.572	3.3685	3.3887	3.3829	3.7252	3.5891	3.4894	3.5447
17201251	NA	NA	NA	-	-	-	-	3.3565	3.308	3.4045	3.2991	3.4111	4.1783	4.2026	3.2073	3.4503	3.4722	3.1938	3.5245	3.6213	4.3493	3.3621	3.3492	3.4121	3.2452	3.3098	3.3135	3.2009	3.4406	3.2772	3.2223	3.5453	3.3379	3.4041	3.3149
17201253	NA	NA	NA	-	-	-	-	5.3272	6.3219	6.3517	6.4595	5.4888	6.503	6.6957	5.7323	5.9285	6.0554	5.6608	6.0631	5.7885	5.8372	6.1848	6.6075	6.1996	6.7432	6.3394	5.3078	5.9645	5.8901	6.6118	5.7206	5.5423	6.4982	6.5831	6.0445
17201255	NA	NA	NA	-	-	-	-	3.8537	4.4997	3.7579	3.9021	4.2219	3.5555	3.6692	3.7035	3.7692	4.4016	3.7878	4.0204	3.9825	4.169	3.7018	3.7954	4.0721	4.6264	3.9544	3.5843	4.0024	4.2967	4.6166	3.7971	4.571	3.4996	4.09	4.0166
17201257	NA	NA	NA	-	-	-	-	4.0767	4.3062	4.3473	3.6032	3.9301	3.7291	3.8138	3.5049	3.9927	4.0209	3.901	4.2115	4.0125	3.9945	3.9309	4.3591	4.0157	3.7725	4.218	4.0046	4.1153	3.7216	4.2058	4.9426	4.1396	4.0615	4.2893	4.4876
17201259	NA	NA	NA	-	-	-	-	5.6594	5.1523	5.8509	5.4043	5.475	4.7845	5.0747	5.3648	5.3289	5.2309	5.8722	4.4188	5.1211	4.1711	6.2613	4.7466	5.5332	5.9576	5.1548	6.163	4.5006	5.6735	5.9626	5.8578	5.2723	5.9616	5.2997	5.4738
17201261	NA	NA	NA	-	-	-	-	3.9503	3.7974	4.3418	3.4562	3.6693	4.0434	3.3158	3.745	3.4301	3.5213	3.6454	3.3458	3.502	3.5119	3.445	3.4139	3.5687	3.8652	3.346	3.3482	3.9679	3.591	3.622	3.2755	3.4212	3.5646	3.5469	3.627
17201263	NA	NA	NA	-	-	-	-	3.3206	3.5043	3.4022	3.7353	3.3774	3.1	3.5457	3.4802	3.3153	3.5374	3.1846	3.3889	3.6946	3.1487	3.0601	3.38	3.2944	3.4779	3.1401	3.2127	3.1608	3.6167	3.3392	3.491	3.3363	3.3621	3.3824	3.2204
17201265	NA	NA	NA	-	-	-	-	7.5615	7.3494	7.4635	7.2589	6.7672	7.2792	7.424	7.5924	7.4163	7.477	7.5798	7.6981	7.6783	8.0729	7.7112	7.588	7.5732	7.3386	7.0911	7.4837	7.3241	7.3018	7.3785	7.7249	7.3848	7.5857	7.6742	7.2821
17201267	NA	NA	NA	-	-	-	-	4.2996	5.2011	4.8345	4.1859	4.4607	5.0121	4.9134	4.4746	4.0615	4.0937	4.672	5.1802	4.3109	5.5329	3.8547	4.5737	4.4414	4.8147	4.3657	4.2868	3.8558	3.8869	4.1681	5.4094	4.0618	4.5049	4.3382	3.7501
17201269	NA	NA	NA	-	-	-	-	4.3807	4.4726	4.6276	4.5294	4.1719	4.4691	3.7909	4.367	4.0342	3.6673	4.2679	3.8634	4.3239	4.1588	3.9951	3.7973	3.9646	4.1995	4.2832	4.1323	3.7449	4.7733	4.3965	3.8796	4.8506	4.4574	4.6915	4.053
17201271	NA	NA	NA	-	-	-	-	3.8644	4.3136	4.4742	3.9825	4.7419	4.3655	3.7721	4.1024	3.8341	4.1929	3.9443	4.0686	3.9446	3.2833	4.0909	3.7185	3.7464	4.4288	4.2143	3.6985	4.0916	3.7541	4.6473	4.296	3.782	4.4958	4.2936	3.8695
17201273	NA	NA	NA	-	-	-	-	3.7305	3.5029	3.474	3.8856	3.7969	3.511	3.4355	3.6236	3.3553	3.6879	3.4134	3.4991	3.7004	3.754	3.6572	3.6281	3.4857	3.4603	3.7458	3.3245	3.4806	3.6275	3.5171	3.4601	3.7264	3.6258	3.5149	3.8516
17201275	NA	NA	NA	-	-	-	-	3.718	3.724	4.0301	3.7959	3.6759	3.6013	3.7812	3.462	3.6492	3.7753	4.174	4.1881	3.5745	4.0242	3.8817	4.2493	3.5627	4.1103	3.7927	3.5802	3.9412	3.9218	3.6665	3.6769	3.6823	3.6015	3.3546	3.6877
17201277	NA	NA	NA	-	-	-	-	3.5738	3.3775	3.9543	3.7765	3.6846	3.6239	3.6436	3.6756	3.5393	3.5757	3.7597	3.5915	3.833	3.4325	3.5941	3.3466	3.5166	3.5761	3.3684	3.5901	3.604	3.6049	3.5955	3.8099	3.6786	3.6228	3.699	3.617
17201279	NA	NA	NA	-	-	-	-	6.4585	6.4815	7.1905	6.5199	7.0216	6.3565	6.607	5.7538	6.8592	7.0295	6.6728	7.0406	5.5873	6.7347	6.6645	7.1172	6.7137	6.9454	6.9446	6.383	6.154	6.4264	6.724	6.9601	6.7411	6.8218	7.2009	6.4367
17201281	NA	NA	NA	-	-	-	-	4.2098	4.3124	4.501	4.5442	4.5638	4.6927	4.3206	3.7435	4.3657	3.8051	3.9655	3.8465	4.6097	5.5176	4.2274	4.3041	4.1123	4.9744	3.9371	4.4052	4.1461	4.5355	4.1822	4.2546	4.5355	4.4607	3.9747	4.3922
17201283	NA	NA	NA	-	-	-	-	5.0244	5.4209	4.627	4.4592	4.7874	4.0544	5.5034	4.5034	4.3707	5.5363	5.1668	4.5282	4.3835	4.045	4.3827	3.9716	4.8632	4.9864	5.2969	4.0196	5.2147	4.9764	4.9909	4.573	4.9233	4.5894	5.0981	4.5476
17201285	NA	NA	NA	-	-	-	-	3.8261	4.4209	5.0871	4.5953	4.7983	4.6282	4.7019	4.767	5.0136	4.6776	5.3766	4.436	4.2232	4.8862	3.8813	4.1361	3.8666	4.4302	4.3634	4.0851	4.4209	4.4079	4.4271	4.0801	4.6925	4.4955	5.1974	4.5589
17201287	NA	NA	NA	-	-	-	-	3.5011	3.3398	3.69	3.1799	3.1931	3.4453	3.6975	3.7432	3.7438	3.4651	3.7607	3.2808	3.5267	3.953	3.7133	3.4544	3.6796	3.4705	4.4126	3.3182	3.3785	3.6076	3.349	3.5566	3.321	3.5414	3.858	3.6034
17201289	NA	NA	NA	-	-	-	-	4.5342	4.5362	4.5911	5.5642	4.3002	5.3573	4.8794	4.8994	4.4204	4.0838	5.4272	5.2181	4.7742	5.3152	4.7878	4.3869	4.0214	4.6552	4.2294	4.0773	4.1174	4.5271	4.8796	4.4788	4.3861	4.7931	4.0004	4.125
17201291	NA	NA	NA	-	-	-	-	4.3412	4.7147	4.5936	4.4778	4.792	3.7027	4.8024	3.9112	3.6524	4.741	3.7819	5.017	4.6959	4.3381	5.1301	4.4131	4.6735	4.8673	4.6025	4.1585	4.7106	4.0784	5.0635	4.3857	4.4764	5.2643	4.3979	4.4638
17201293	NA	NA	NA	-	-	-	-	4.1027	3.727	3.8952	3.964	4.0755	4.4642	3.4543	4.2534	3.579	3.8117	3.765	4.4658	3.8392	3.4416	4.0939	3.713	3.5006	3.4325	3.5239	3.867	3.7433	3.4676	3.9369	3.5764	3.6835	3.8174	3.8455	3.6583
17201295	NA	NA	NA	-	-	-	-	4.4022	4.063	5.2417	5.3073	6.7032	4.3866	4.1123	4.7116	5.0118	4.5184	5.5346	4.6423	5.0302	4.9832	4.2544	5.7018	4.812	5.1816	5.8079	5.8433	6.0015	5.752	6.0725	3.9827	6.3411	6.7874	4.6026	4.4564
17201297	NA	NA	NA	-	-	-	-	3.0705	3.2201	3.1988	3.104	3.2346	2.9831	3.1283	3.1679	3.2038	3.0211	3.0782	3.2752	3.0745	3.1378	3.0586	3.0082	3.1971	3.0823	3.0961	3.2438	3.2553	3.108	3.0536	3.0566	3.0797	3.044	3.2468	3.0829
17201299	NA	NA	NA	-	-	-	-	4.5014	4.0594	4.3485	4.0244	3.9867	4.0552	3.9037	4.0486	4.65	4.815	4.8006	4.7963	4.098	4.6113	4.977	4.533	4.5006	4.8868	4.2123	4.6246	4.1843	4.2083	4.2891	4.1337	3.881	4.4656	3.8737	4.1566
17201301	NA	NA	NA	-	-	-	-	4.3555	4.4615	5.5084	4.8606	5.4196	3.4114	4.1442	3.4598	3.3165	3.915	3.5152	4.2235	3.385	3.7534	4.4097	3.3182	4.6263	3.8184	3.9533	3.5865	3.901	3.3604	4.2381	4.4178	4.5265	5.1711	3.516	4.6163
17201303	NA	NA	NA	-	-	-	-	3.5033	3.5142	3.8379	3.9989	3.6791	3.4575	3.8676	3.7466	3.5394	3.357	3.4559	3.4261	3.6399	3.2397	3.3668	3.6481	3.5358	3.6607	3.4275	3.95	3.439	3.5273	3.4654	3.7141	3.4048	3.3138	3.2919	3.4489
17201305	NA	NA	NA	-	-	-	-	3.2238	3.2614	3.0961	3.3192	3.3361	3.2122	3.3802	3.224	3.5528	3.4206	3.3902	3.3355	3.1312	3.2799	3.6623	3.6483	3.4546	3.4442	3.1693	3.4705	3.1693	3.4657	3.2563	3.4222	3.3863	3.2506	3.5479	3.3638
17201307	NA	NA	NA	-	-	-	-	4.851	4.6487	4.605	4.5459	4.6043	4.0751	5.136	4.9147	4.5334	5.0474	4.142	4.2788	4.4785	5.4258	4.6928	4.5706	4.9528	4.8813	4.6139	4.9814	4.1376	5.1435	5.1228	4.502	4.5566	5.0371	4.0548	4.4368
17201309	NA	NA	NA	-	-	-	-	3.6437	3.8164	3.1519	3.3845	3.3445	3.2888	3.3572	3.3824	3.4868	3.4139	3.3499	3.496	3.3683	3.0802	3.1722	3.7118	3.7292	3.357	3.7831	4.6617	3.3194	3.4579	3.3135	3.3158	3.9853	3.8867	3.4571	3.8342
17201311	NA	NA	NA	-	-	-	-	3.6217	2.999	3.1622	3.7032	3.1236	3.6525	3.5426	3.0815	3.5958	3.4732	3.0703	3.1602	2.9474	2.9368	3.0299	3.2113	2.8847	3.5146	2.9453	3.1441	3.2098	3.2438	3.0879	3.2059	3.0471	3.0773	3.6037	3.0985
17201313	NA	NA	NA	-	-	-	-	3.167	3.1777	3.1192	3.1614	3.2105	3.3188	3.0206	2.9528	3.035	3.0054	3.2262	3.0374	2.9353	2.9979	3.0232	2.9641	2.9697	3.2422	2.981	3.0905	2.9542	3.2409	3.0091	3.0495	2.9659	3.098	3.099	3.0114
17201315	NA	NA	NA	-	-	-	-	4.4362	4.3623	4.9211	4.2828	4.6599	3.7521	4.5491	5.292	5.4055	5.0082	5.7292	4.4322	5.1832	4.572	4.655	4.6234	5.1544	5.6122	4.6235	5.3267	4.9508	4.5942	5.405	4.5942	5.2181	4.6082	4.8673	5.2995
17201317	NA	NA	NA	-	-	-	-	3.3794	3.3828	3.1969	3.1673	3.1	3.1873	3.2926	3.1321	3.1017	3.1243	3.0987	3.257	3.1457	2.9761	3.3435	3.1494	3.0886	3.1025	3.0094	3.0563	3.1128	3.2967	3.0454	3.1453	3.3392	3.1514	3.1254	3.0461
17201319	NA	NA	NA	-	-	-	-	4.7073	4.171	4.1124	4.2013	4.1418	4.4578	3.8364	4.299	4.0458	3.9345	4.3473	3.7414	4.0845	4.189	3.9652	3.8354	4.1358	4.7895	4.0701	5.0066	4.1124	3.9562	3.9085	3.9582	4.055	4.3877	4.5236	4.0943
17201321	NA	NA	NA	-	-	-	-	5.0851	4.9167	5.3592	5.0532	4.3053	5.3768	5.2836	5.4743	5.233	5.3133	5.0657	6.0935	5.1919	5.1539	5.727	6.029	5.225	5.3902	6.233	4.8368	5.1921	4.4492	4.4926	6.1888	5.2396	5.8845	4.751	5.7203
17201323	NA	NA	NA	-	-	-	-	3.7161	3.726	3.5219	3.5459	3.1782	4.2251	4.3469	3.6327	3.9511	3.7282	3.8471	4.3531	3.9533	3.855	3.394	3.6835	4.0369	3.724	3.5024	3.2603	3.5664	4.0286	3.5869	3.9303	3.5069	3.6785	3.6513	3.5808
17201325	NA	NA	NA	-	-	-	-	3.605	3.7593	3.1961	3.2303	3.4481	3.3208	3.3873	3.4246	3.8016	3.6528	3.3136	3.7499	3.229	3.8933	3.3703	3.3583	3.4068	3.3424	4.1591	3.3662	3.8422	3.6637	3.6717	3.6046	3.4795	3.3264	3.2525	3.2633
17201327	NA	NA	NA	-	-	-	-	6.2016	5.5562	4.8479	5.6125	5.1362	6.1877	5.5122	6.227	5.7078	6.529	5.7742	6.1696	6.2361	6.0055	5.7136	6.2737	6.179	5.3168	5.083	6.2	5.2108	5.5346	5.3784	6.262	5.0129	6.1374	5.0685	5.1444
17201329	NA	NA	NA	-	-	-	-	5.6392	5.2214	4.3691	4.6547	4.8059	6.5838	5.2535	6.02	4.9189	5.8777	5.294	5.2173	5.7483	5.9841	5.5501	5.3494	5.8892	4.9931	4.7948	4.6843	4.9674	5.8611	4.5936	4.3939	4.4168	4.7039	5.5704	4.9549
17201331	NA	NA	NA	-	-	-	-	4.5619	3.4535	3.765	3.6825	3.8166	3.3901	4.5798	4.0735	3.8074	3.7484	3.5151	4.6069	3.8504	4.3546	4.0792	3.8102	3.7383	3.9666	3.7046	3.8134	3.9685	3.4214	4.6022	4.5152	4.2575	3.5451	3.5891	3.7926
17201333	NA	NA	NA	-	-	-	-	3.0281	3.0534	3.026	3.0373	3.1316	3.0639	3.2183	3.0225	3.027	3.018	3.0748	3.0723	3.0843	3.0548	2.982	2.9791	2.9741	3.1083	2.9624	3.0344	2.9905	2.9576	2.9788	2.9305	2.9678	3.064	3.116	2.9731
17201335	NA	NA	NA	-	-	-	-	3.4122	3.691	3.1429	3.4731	3.8939	3.3279	3.6223	3.261	3.9973	3.5028	3.3044	3.9757	3.6415	3.48	3.4261	3.8534	3.53	3.6554	3.7307	3.627	3.8817	3.5439	3.8636	3.7644	3.6494	3.5781	3.7457	3.523
17201337	NA	NA	NA	-	-	-	-	3.4555	3.4775	3.2237	3.0402	3.3111	3.0861	3.5936	3.1096	3.5657	3.8556	4.2525	3.5104	3.6329	3.5393	3.4598	3.9304	3.4942	3.8198	3.6706	3.0335	3.4544	3.3881	3.5577	3.5729	3.7437	3.1663	3.2548	3.3276
17201339	NA	NA	NA	-	-	-	-	3.5711	3.4121	3.3839	3.208	3.6112	3.7352	3.4758	3.3677	3.3948	3.3567	3.4972	3.7463	3.9286	3.5385	3.5518	3.434	3.391	3.26	3.5451	3.9824	3.1961	3.3647	3.7278	4.146	3.5812	3.6787	3.2482	3.6511
17201341	NA	NA	NA	-	-	-	-	4.0163	3.3202	3.3124	3.3262	3.3818	3.3371	3.3885	3.6288	3.5645	3.7299	3.6542	3.4652	3.5502	4.1219	3.3902	3.6629	3.3598	3.4158	3.5921	3.548	3.6139	3.4341	3.4989	3.77	3.3253	3.5817	3.6306	3.6626
17201343	NA	NA	NA	-	-	-	-	5.2045	4.7354	4.0986	4.8455	5.1607	4.2966	5.0319	5.7203	4.5221	4.8927	5.4617	4.3934	5.8176	4.4365	4.917	4.9261	5.4812	4.7845	4.7821	5.2176	4.6898	5.1332	5.4985	5.2353	4.7548	4.8945	4.7796	4.7747
17201345	NA	NA	NA	-	-	-	-	3.389	3.6224	3.2384	3.4843	3.5364	3.7439	3.6607	3.3782	3.5245	3.4402	3.7429	3.3743	3.7431	3.6863	3.6102	3.4735	3.6163	3.495	3.3653	3.7893	3.4366	3.8842	3.7742	3.6358	3.4684	3.3829	4.1048	3.4586
17201347	NA	NA	NA	-	-	-	-	3.7396	3.9371	4.3681	3.5546	4.0171	3.9869	4.0146	3.458	3.5984	4.017	3.791	3.6551	3.493	3.72	3.926	3.4531	3.4185	3.7587	3.4604	3.5011	3.6867	3.7468	3.8367	3.6696	3.917	3.7382	3.8381	4.2318
17201349	NA	NA	NA	-	-	-	-	5.3209	6.114	5.5076	6.2591	5.4179	6.5914	6.0978	6.7237	6.1077	6.4233	6.3801	5.7054	5.8367	6.736	6.272	6.5789	6.7405	6.1039	6.3481	6.2385	6.6849	6.5324	6.5838	6.0435	5.7409	5.9984	6.5899	6.452
17201351	NA	NA	NA	-	-	-	-	3.3455	3.9374	3.4101	3.3901	3.5734	3.1918	3.3562	3.6053	3.4183	3.862	3.4606	3.7688	3.7909	3.4911	3.6203	3.7793	3.799	3.3889	3.9253	3.8261	3.6462	3.2337	3.4292	3.6746	3.5169	3.9072	3.3013	3.4795
17201353	NA	NA	NA	-	-	-	-	7.6443	7.7876	7.7725	8.4014	8.2531	8.4146	8.2958	8.1725	8.3564	8.178	8.4054	8.4373	8.0375	8.527	7.9004	8.4298	8.0072	8.4717	8.3392	8.2082	7.8279	8.2931	7.7973	8.2494	7.5038	8.0695	8.1435	7.9408
17201355	NA	NA	NA	-	-	-	-	7.8121	7.9698	7.9881	8.1546	7.6305	7.3949	7.2947	7.8699	7.9283	8.1617	7.864	8.2333	7.6376	8.3826	8.3494	7.8483	8.176	8.144	8.1569	7.753	7.1325	7.8101	7.9958	8.6608	7.4531	8.1955	8.3523	7.3455
17201357	NA	NA	NA	-	-	-	-	3.9739	3.4531	4.0149	3.6546	3.8014	4.4162	3.4056	3.8505	4.0096	3.991	3.2784	3.5294	4.1077	3.8703	3.7857	3.5238	3.5684	3.7952	3.5059	3.7553	3.3676	3.6671	3.7846	3.5551	3.8819	3.5541	3.6523	3.5953
17201359	NA	NA	NA	-	-	-	-	3.1528	3.2906	3.2263	3.4627	3.3274	3.5093	3.6539	3.4727	3.3388	3.4525	3.3279	3.2952	3.0688	3.2437	3.5165	3.5026	3.551	3.6957	3.2978	3.3247	3.5501	3.0828	3.1845	3.448	3.4064	3.227	3.1135	3.2661
17201361	NA	NA	NA	-	-	-	-	3.459	3.3784	3.5181	3.4503	3.4406	3.509	3.1106	3.3167	3.3437	3.4626	3.0378	3.1756	3.2301	3.3499	3.2359	3.2146	3.6637	3.1767	3.5119	3.3364	3.3887	3.7444	3.4826	3.2312	3.2935	3.2931	3.2148	3.4317
17201363	NA	NA	NA	-	-	-	-	4.7269	5.4447	5.569	5.8199	5.5506	5.9299	4.3487	5.8667	5.7701	5.8097	5.8945	5.7203	5.076	6.8302	5.2051	5.5481	5.7963	5.7806	4.8137	5.027	5.2525	4.7192	5.0885	5.2887	4.8571	6.5352	5.8438	5.6359
17201365	NA	NA	NA	-	-	-	-	3.9797	3.8321	3.6829	3.7698	4.3891	3.9858	4.0168	3.5885	4.3963	4.02	3.9671	3.5924	4.2946	3.6555	3.6623	4.2428	4.0101	4.405	3.9836	4.1973	4.3779	3.7473	4.2898	4.2038	3.9891	3.6705	3.8578	3.6461
17201367	NA	NA	NA	-	-	-	-	4.7953	4.1692	4.325	4.0123	4.4869	4.6481	4.9456	4.0904	5.183	4.3196	5.6417	5.5913	4.741	4.1887	4.4258	4.9399	5.0371	4.1327	4.7104	4.8317	4.5472	4.2699	4.5967	4.9022	4.9423	4.4839	4.7759	4.4343
17201369	NA	NA	NA	-	-	-	-	3.0693	3.6325	3.5742	3.4339	3.1637	3.1547	3.5145	3.6996	3.1875	3.2765	3.3076	3.4203	3.2679	3.4612	3.6854	3.2641	3.3182	3.1895	3.3705	3.4267	3.2248	3.2769	3.1732	3.325	3.2263	3.3893	3.2912	3.1153
17201371	NA	NA	NA	-	-	-	-	3.6315	3.8775	3.8881	3.4943	3.9059	4.6807	3.8871	4.1766	4.0229	3.5444	3.6306	3.8259	3.7881	3.3803	3.5023	3.7451	3.8174	3.5531	3.6451	3.4846	3.5887	4.0067	4.3744	3.9192	3.8282	4.2878	3.5492	3.7183
17201373	NA	NA	NA	-	-	-	-	3.0819	3.0699	3.1932	3.1329	3.3175	3.1781	3.0145	3.1338	3.1599	3.2348	3.1465	3.2189	3.0759	3.1158	3.1693	2.949	3.0453	3.2053	3.1223	3.2405	3.2043	3.0753	3.3089	3.2448	3.0616	3.2012	3.0652	3.0384
17201375	NA	NA	NA	-	-	-	-	3.0659	3.1462	3.3398	3.1439	3.2621	3.5901	3.2292	3.0949	3.3906	3.2691	3.1889	3.357	3.1994	3.5653	3.5843	3.1681	3.4282	3.1955	3.1918	3.2433	3.2493	3.205	3.1609	3.1304	3.1648	3.2642	3.2628	3.1851
17201377	NA	NA	NA	-	-	-	-	3.181	3.3497	3.447	3.1732	3.3233	3.2427	3.0981	3.198	3.3634	3.3006	3.4448	3.3649	3.4353	3.1117	3.2206	3.2612	3.1774	3.4013	3.2996	3.408	3.4756	3.5323	3.1688	3.274	3.3368	3.4063	3.1711	3.1845
17201379	NA	NA	NA	-	-	-	-	3.3629	3.2908	3.0607	3.2803	3.1524	3.2511	3.0834	3.24	3.4329	3.5092	3.276	3.349	3.2373	3.1292	3.2492	3.2034	3.2293	3.37	3.6317	3.2847	3.3483	3.1554	3.4013	3.1927	3.1896	3.2711	3.2471	3.1718
17201381	NA	NA	NA	-	-	-	-	5.7557	5.7975	5.9841	4.884	6.222	5.8543	6.0049	5.9856	5.9981	5.915	6.153	6.2356	5.774	6.0667	6.43	6.0798	6.4727	6.7121	6.2259	5.5045	6.2423	5.8414	6.7744	5.9753	6.3949	6.1388	5.7784	6.7456
17201383	NA	NA	NA	-	-	-	-	3.7471	5.2966	3.8049	4.1559	3.4729	3.8125	3.9833	3.7284	4.0183	3.7316	3.3983	3.5332	4.1519	4.1022	4.0817	3.4841	3.7762	3.9196	3.3685	3.3354	3.507	4.0456	3.7922	3.7447	3.7266	3.5523	3.63	3.3508
17201385	NA	NA	NA	-	-	-	-	3.2462	3.2497	3.3551	3.1708	3.1914	3.1318	2.981	3.3005	3.1103	3.0687	3.0424	3.227	3.0615	3.2364	3.1446	3.0152	3.2535	3.2863	3.2737	3.0666	3.2054	3.2184	3.149	3.1845	3.2478	3.2309	3.1014	3.3195
17201387	NA	NA	NA	-	-	-	-	3.4048	3.4968	3.4506	3.571	3.8441	3.4181	3.6688	3.7569	3.3239	3.5256	3.4943	3.4805	3.3641	3.5814	3.9776	3.2921	3.6029	3.4752	3.6871	3.3705	3.5817	3.3474	3.5081	3.4557	3.6787	3.1746	3.4268	3.2582
17201389	NA	NA	NA	-	-	-	-	3.106	3.1381	3.1191	3.0073	3.2633	3.0797	3.1801	3.0753	3.0195	3.2253	3.0981	3.1104	3.0344	3.286	3.1088	3.0862	2.9548	3.1188	3.1095	2.9977	3.1826	3.0393	3.0887	3.1046	3.0458	3.225	3.0462	3.2258
17201391	NA	NA	NA	-	-	-	-	4.2409	4.1372	4.1353	4.1502	4.2951	3.9812	4.4212	4.2741	4.1118	4.0333	4.5636	4.5356	4.3966	4.2882	4.2229	4.0989	3.9606	4.2008	5.3287	4.3345	4.326	3.88	3.934	4.7755	3.9928	4.4134	4.4147	3.7581
17201393	NA	NA	NA	-	-	-	-	3.523	4.1296	3.9368	3.5201	3.5262	3.3651	3.7383	3.6344	3.3682	3.6563	3.7132	3.7968	3.7739	3.6955	3.5498	3.5176	3.8211	3.6846	4.2001	3.7621	3.5551	3.4447	3.5104	4.5409	3.4712	3.2657	3.7747	3.682
17201395	NA	NA	NA	-	-	-	-	5.0092	5.3827	5.2388	5.4381	5.9172	5.5827	5.4084	5.0375	5.587	5.4325	4.6693	4.752	5.0673	6.4697	5.7349	5.0902	5.0144	5.0875	5.9731	4.4603	5.9831	6.0535	5.9584	5.0164	5.3643	5.3925	5.5584	5.7101
17201397	NA	NA	NA	-	-	-	-	8.3259	8.7087	9.3116	8.9725	8.7376	8.3578	8.8669	8.6601	9.4119	8.6106	8.9412	8.9096	8.7212	8.8614	9.0672	8.891	9.4452	8.8308	8.5794	8.4305	8.6347	8.3175	9.229	9.3804	8.8044	9.5532	9.2401	8.8721
17201401	NA	NA	NA	-	-	-	-	3.0354	3.086	3.0381	3.0634	3.0039	3.0157	3.0396	3.0487	2.9086	3.0591	2.9708	2.965	3.0439	3.0487	3.0528	2.9932	3.0715	3.1397	2.9528	3.0518	2.9628	2.9747	3.0107	3.0657	2.9768	2.9798	2.9509	2.9044
17201403	NA	NA	NA	-	-	-	-	3.2661	3.7243	3.1837	3.7032	3.4137	3.3946	3.0082	3.3538	3.1858	3.3924	3.4319	3.5002	3.4659	3.1644	3.1826	3.3614	3.1035	3.1582	3.4787	3.0442	3.0996	3.1317	3.3985	3.2406	3.4552	3.506	3.4648	3.3981
17201405	NA	NA	NA	-	-	-	-	3.5121	4.2477	4.127	3.5928	3.378	3.5613	3.5284	4.427	3.4518	3.8134	4.6236	4.4447	3.6489	4.7201	4.1788	3.8451	4.029	3.7709	4.0825	3.3031	4.0249	3.9101	3.7842	3.8147	3.4501	3.5523	3.2696	3.5103
17201407	NA	NA	NA	-	-	-	-	3.1929	3.0874	3.0639	3.0595	3.253	3.1535	3.2205	3.0996	3.3465	3.2793	3.0421	3.1969	3.3607	3.2522	3.2769	3.3275	3.2891	3.2248	3.3914	3.1704	3.0921	3.1213	3.1801	3.0149	3.1179	3.1301	3.1962	3.276
17201409	NA	NA	NA	-	-	-	-	4.9013	4.8151	5.3142	4.4001	4.0349	4.5264	5.4067	5.3133	5.2547	5.0929	5.5095	5.6586	5.6668	5.7531	4.3891	5.7603	5.627	6.2528	5.2147	5.1189	5.1428	5.5727	5.366	5.172	4.9268	4.5455	6.5139	4.3099
17201411	NA	NA	NA	-	-	-	-	5.9823	6.386	6.6595	6.3895	5.6925	6.0428	5.8588	5.979	6.6548	6.0635	6.302	6.9074	6.5571	7.0553	7.1367	6.2167	6.257	5.8856	6.7121	5.5636	6.4552	6.219	6.807	6.8544	4.9573	6.5144	6.2359	6.2916
17201413	NA	NA	NA	-	-	-	-	6.1491	6.3375	6.1918	5.6252	6.1731	6.595	6.5135	6.7368	6.9748	6.814	6.2564	6.915	6.2418	7.0166	6.9983	6.6459	6.4259	6.7049	6.4209	6.5446	6.2702	6.574	6.3247	6.9074	6.605	6.955	6.8701	6.2006
17201415	NA	NA	NA	-	-	-	-	5.3717	5.6401	5.8534	5.7875	5.4602	5.8711	5.2313	5.8715	6.8044	5.9774	5.5168	5.4213	5.9383	6.1454	6.2255	5.6958	5.3463	5.9699	6.0901	5.1619	6.0312	5.0365	5.7725	6.0993	5.2412	5.6364	5.9383	5.7219
17201417	NA	NA	NA	-	-	-	-	4.8133	4.6229	5.121	4.2693	4.4545	4.0886	3.8154	3.8049	4.4149	5.0401	4.1518	4.6598	4.1635	4.1061	4.6204	3.655	4.1878	3.9945	4.2791	5.4567	4.3742	3.8892	3.6973	4.2127	4.8832	4.5601	4.8571	4.4668
17201419	NA	NA	NA	-	-	-	-	4.3671	4.0152	4.2123	5.4353	4.6281	5.0594	3.8541	4.394	4.0681	4.2632	3.8952	4.0969	4.2832	3.8354	4.0862	3.8743	4.0173	4.0631	3.7378	4.2993	4.0562	3.7705	4.2979	3.7022	4.621	4.0163	3.7837	4.2646
17201421	NA	NA	NA	-	-	-	-	3.1598	3.0652	3.11	3.2433	2.9993	2.9747	3.2313	3.1576	3.2215	3.1929	3.0517	3.0882	3.2774	3.0916	3.1061	3.0631	3.3164	3.1324	3.2492	3.3417	3.3925	3.2938	3.0497	3.1677	3.0565	3.088	3.1583	3.2762
17201423	NA	NA	NA	-	-	-	-	3.1475	3.2158	3.0353	3.1544	3.0592	3.2595	3.1889	3.259	3.0554	3.1424	3.1079	3.1645	3.0578	3.3009	3.6868	3.1708	3.0518	3.1735	3.0601	3.2659	3.0958	3.037	3.1571	3.1985	3.1244	3.1048	3.0308	3.4442
17201425	NA	NA	NA	-	-	-	-	5.0747	3.7742	4.943	4.6632	3.8553	3.9781	5.0931	5.2966	3.7775	4.4122	3.5997	4.4077	3.9071	4.7919	3.8229	4.0296	4.1657	4.4719	3.7695	3.6216	4.0343	4.1951	3.6942	4.2168	3.7097	4.5151	4.2668	3.7218
17201427	NA	NA	NA	-	-	-	-	4.1785	3.5711	3.8859	3.9959	3.9549	3.6399	4.3947	3.8155	4.0257	3.9716	4.1182	4.5719	4.1346	3.9546	3.9812	4.1614	3.6526	4.0231	4.8827	3.7712	4.1562	3.741	4.0773	3.757	3.8646	3.603	4.3713	4.0832
17201429	NA	NA	NA	-	-	-	-	5.8174	5.6668	4.6491	5.6359	5.7362	6.3499	6.2267	6.9818	5.4662	5.6495	5.8612	5.708	5.9964	5.6407	5.5765	6.1886	6.1201	6.4896	5.7054	5.0816	5.8909	6.1472	5.3557	5.9268	4.9676	5.9314	5.4004	6.0098
17201431	NA	NA	NA	-	-	-	-	3.6176	3.4359	3.3083	3.1609	3.2512	3.2005	3.294	3.2886	3.2649	3.3099	3.3725	3.2331	3.2005	3.3514	3.3805	3.4989	3.3474	3.15	3.4893	3.3449	3.1467	3.3831	3.1316	3.2932	3.2863	3.2357	3.2217	3.2956
17201433	NA	NA	NA	-	-	-	-	4.1592	4.8742	4.7888	4.8291	4.3079	5.0277	4.8996	5.5908	5.7647	4.9035	4.9535	4.9489	4.6384	5.5903	5.4202	5.0938	5.5642	4.5798	5.8447	4.9605	5.2176	5.899	5.1345	4.1404	5.4564	4.3959	4.6392	4.5791
17201435	NA	NA	NA	-	-	-	-	4.3978	3.7546	3.3447	4.0417	3.516	3.4165	3.7196	3.5511	3.6074	3.3871	3.3975	3.3008	4.0284	3.2339	3.1198	3.0836	3.6509	3.2089	3.7897	3.9698	3.2718	3.6174	3.345	3.5545	3.5031	3.5888	3.602	3.5273
17201437	NA	NA	NA	-	-	-	-	6.6185	6.0092	6.7233	7.4148	6.6114	6.6537	6.6918	7.131	6.5316	6.3803	6.2471	7.6385	6.5472	7.7628	7.1716	6.9311	7.0011	6.3705	7.1051	6.7682	7.2313	6.8677	6.249	7.1012	6.956	6.7103	6.6626	6.1699
17201439	NA	NA	NA	-	-	-	-	3.5491	3.9924	3.8268	4.1044	3.7409	4.5683	3.7046	4.5127	5.2008	4.5764	4.6804	3.8949	3.7078	4.0895	3.6756	4.1274	4.3967	4.3286	4.0934	3.805	4.0174	3.6679	4.3821	4.3116	3.8161	4.0807	3.8092	4.653
17201441	NA	NA	NA	-	-	-	-	4.146	3.9428	3.9762	3.6815	3.5948	3.8918	4.0668	3.7861	4.0087	4.3202	3.9905	3.8169	4.2563	3.7684	3.9094	3.9018	3.961	3.7158	4.0915	3.8677	4.0267	4.0432	3.6387	3.7171	4.0187	4.2761	3.5733	3.6543
17201443	NA	NA	NA	-	-	-	-	3.7454	4.8129	3.4546	3.6909	3.4381	4.2839	3.8561	3.7548	3.6465	3.703	3.7864	4.2186	3.6163	3.7977	3.7599	3.835	3.7122	3.8484	3.8593	3.7421	3.4628	4.0123	4.1662	3.9396	4.1918	4.3082	3.8509	3.4239
17201445	NA	NA	NA	-	-	-	-	3.6645	3.202	3.5623	3.6149	3.8022	3.5334	3.8824	3.4928	3.4584	3.4482	3.6797	3.413	3.7062	3.6287	3.5281	4.0555	3.2738	3.5424	3.2663	3.352	3.4654	3.5352	3.7301	3.6603	3.6269	3.448	4.0725	3.4417
17201447	NA	NA	NA	-	-	-	-	3.5749	3.3078	3.4001	4.2908	3.4437	3.2236	3.4994	3.2782	3.6734	3.5157	3.8285	3.8482	3.4924	3.8007	3.5128	3.7231	3.4798	3.2901	3.5577	3.9632	3.4834	3.3619	3.6525	3.3951	3.7337	3.4151	3.0935	4.0421
17201449	NA	NA	NA	-	-	-	-	5.6306	6.5191	6.4908	6.8795	6.2998	6.6241	5.4327	6.2495	5.6558	6.1612	5.5683	6.3274	6.3286	5.9396	6.1353	6.2132	7.2093	6.1633	6.6004	6.7621	6.5558	6.1651	6.4887	6.6496	6.0647	6.9736	6.0396	6.2432
17201451	NA	NA	NA	-	-	-	-	4.62	4.0513	4.6093	4.2657	4.414	4.7239	4.4807	4.5515	5.5558	4.5233	5.2604	5.2748	4.7507	4.9691	4.8557	4.9125	4.7342	4.4376	4.5168	5.2027	4.1352	5.2156	4.2876	4.5332	4.9814	4.6587	4.6614	4.5055
17201453	NA	NA	NA	-	-	-	-	4.6418	4.011	4.3819	5.6464	4.7653	5.303	4.5859	5.3537	4.3703	4.4801	4.359	4.0541	4.0428	4.6446	4.5939	4.096	3.744	4.5608	3.9488	4.5659	4.5784	4.4434	4.6675	4.1417	3.8863	4.6506	4.9836	3.608
17201455	NA	NA	NA	-	-	-	-	4.3202	4.0929	4.4849	4.5943	4.7508	4.0091	4.9816	4.502	4.5343	4.0783	4.2679	4.2072	4.4163	4.433	5.1044	4.473	4.3221	4.0192	4.9549	4.633	4.418	4.4916	4.7663	4.9074	5.0878	4.8219	4.8101	4.5371
17201457	NA	NA	NA	-	-	-	-	3.1453	3.4321	3.1072	3.2372	3.4101	3.189	3.3088	3.2685	3.1816	3.2639	3.2489	3.2591	3.3547	3.4179	3.1661	3.35	3.2762	3.2864	3.3095	3.2798	3.2143	3.4142	3.2118	3.2172	3.2723	3.1063	3.2419	3.2512
17201459	NA	NA	NA	-	-	-	-	3.93	3.5774	4.876	4.6515	5.4332	4.2281	3.8347	3.8083	3.9669	3.7546	4.6989	3.9644	4.0773	3.5945	4.3018	4.1288	4.0185	5.0114	4.1416	5.034	4.0635	3.6612	3.8099	3.7953	4.0951	4.7597	3.7319	4.6237
17201461	NA	NA	NA	-	-	-	-	3.0191	3.0847	3.0034	2.9875	3.043	2.9816	2.948	3.0537	2.9668	3.0234	2.9875	3.0601	2.9995	2.9808	3.0479	3.1271	3.0135	3.0243	3.0494	2.9602	3.1101	3.0891	3.0145	3.0526	2.9413	3.1267	2.9333	2.9535
17201463	NA	NA	NA	-	-	-	-	4.0538	3.9955	3.5913	3.495	3.6185	3.3462	3.506	3.5533	4.0135	3.6104	3.9601	3.8433	3.5564	3.1984	3.5295	3.6188	3.5049	3.8307	3.8757	3.8658	4.1431	3.6571	4.266	3.7818	4.5532	3.8683	4.0173	3.7557
17201465	NA	NA	NA	-	-	-	-	3.3853	3.0925	3.4056	3.1016	3.0142	3.3256	3.1213	2.9794	3.0658	2.9553	3.147	3.3859	3.0077	3.6213	3.392	3.2113	2.9605	2.9258	3.0902	3.0974	3.0574	2.9771	3.2045	2.9907	2.9847	3.1179	3.3376	3.1109
17201467	NA	NA	NA	-	-	-	-	3.2566	3.2544	3.1683	3.324	3.1695	3.1293	3.0508	3.2083	3.1138	3.2567	3.1558	3.3013	3.3126	3.2422	3.1896	3.2386	3.3529	3.0807	3.3601	3.1537	3.0509	3.2269	3.0437	3.1883	3.2082	3.3089	3.1141	3.1459
17201469	NA	NA	NA	-	-	-	-	3.9355	3.7482	3.7569	3.7375	3.9723	3.7834	3.3647	3.8017	3.8347	3.4697	3.2487	4.0618	3.47	4.1027	3.5869	3.6489	3.3672	3.6482	3.6087	3.6067	3.4974	3.7976	3.5408	3.5281	3.4013	3.4841	4.1251	3.7004
17201471	NA	NA	NA	-	-	-	-	4.5319	4.1736	5.2309	4.5366	4.3895	4.5354	4.3605	4.28	4.7262	4.012	4.1438	4.5051	4.2443	3.6479	4.1367	4.2787	3.8762	4.3651	3.9635	4.0943	3.984	4.4468	4.9983	4.0308	4.2637	4.1172	4.2481	3.8867
17201473	NA	NA	NA	-	-	-	-	4.1419	4.1893	4.1569	4.6173	4.4701	4.3421	4.1068	4.7306	4.3716	3.8134	4.4796	4.833	4.3215	5.0142	4.7802	4.4821	4.9941	4.4263	4.9304	3.5912	4.7156	5.751	4.3652	5.1838	3.7511	5.2123	5.5215	4.4361
17201475	NA	NA	NA	-	-	-	-	6.5811	6.2418	6.8411	7.291	7.5592	7.2556	7.5835	7.6048	7.2687	7.301	7.9293	7.9487	7.0474	7.3071	6.8379	7.2516	7.9906	7.8139	8.105	7.9424	6.9972	7.34	7.7093	7.9698	8.153	7.9033	7.314	7.3678
17201477	NA	NA	NA	-	-	-	-	5.2396	5.4796	5.0049	5.2342	4.868	4.4456	6.6389	6.0572	6.8443	6.3012	6.3561	7.0335	6.1266	6.9963	6.9703	6.8345	6.7816	6.463	6.3017	5.4406	6.5937	5.1643	6.0009	6.3786	5.963	5.6878	6.7197	6.1801
17201479	NA	NA	NA	-	-	-	-	7.5674	7.9928	7.6829	8.0232	7.1989	7.7109	7.3655	7.592	7.3886	7.5765	7.4403	8.4545	7.5367	8.7027	7.9123	7.5375	7.5711	7.8693	7.4151	7.3788	7.3498	7.6174	7.2965	8.1783	7.2646	8.5637	8.2666	7.5795
17201481	NA	NA	NA	-	-	-	-	4.4523	4.6453	4.1879	4.9051	4.6205	4.2534	4.2258	4.1511	4.6187	4.8399	5.0425	4.1757	3.9368	4.8862	4.8564	4.8184	4.3029	4.3621	3.9354	3.8892	4.0856	4.7826	4.3292	5.0824	4.3086	3.8962	4.2798	3.9888
17201483	NA	NA	NA	-	-	-	-	4.7543	5.2974	4.4387	4.7275	4.4998	4.2774	3.9266	3.329	5.3246	4.9248	4.0719	4.2993	4.06	4.4307	4.3449	4.2898	5.2637	4.565	5.1282	4.4892	5.2238	4.7866	4.5366	4.8588	4.7855	4.3645	4.1073	4.7753
17201485	NA	NA	NA	-	-	-	-	4.431	4.9044	4.7148	4.6459	4.4827	4.4283	4.7899	5.0194	4.4418	4.5434	5.4339	4.2085	3.549	4.1575	4.502	4.9524	4.973	4.3584	4.0483	4.5551	4.9375	4.7047	4.9044	4.4961	4.0024	4.4256	4.7281	4.0519
17201487	NA	NA	NA	-	-	-	-	3.7023	3.9227	4.1569	3.8183	3.7693	3.4645	4.1123	3.5763	4.2016	4.1694	4.3134	3.7961	4.384	3.9947	4.1788	4.0112	3.711	3.4841	3.9831	3.6829	3.8157	3.4299	3.4334	3.6676	3.5722	4.3822	3.8483	3.5833
17201489	NA	NA	NA	-	-	-	-	6.0739	6.2119	7.0428	6.9335	7.1284	7.3204	6.9741	6.4941	7.3013	6.2638	7.424	6.229	6.9554	6.8521	7.1383	7.3188	7.0034	7.0806	7.0549	7.0183	6.7841	5.9406	6.8636	7.1055	6.7636	7.4032	7.1976	6.6881
17201491	NA	NA	NA	-	-	-	-	3.9219	4.8092	3.3737	4.3389	4.2428	4.3866	3.415	4.2915	3.4376	4.7806	3.8316	5.1334	4.0428	3.763	3.4037	4.7404	3.9615	5.115	4.3878	3.3984	3.7913	3.8148	3.695	4.1417	4.1116	3.9321	4.0223	4.0964
17201493	NA	NA	NA	-	-	-	-	5.4667	6.0204	5.0154	4.8376	5.0707	5.2263	5.4521	5.6397	6.3695	4.9012	4.7158	5.1764	4.5821	5.1029	5.7394	5.4971	5.9095	5.7535	5.8308	4.646	6.7296	5.0743	5.9565	5.5072	5.6341	5.2547	4.9327	4.8971
17201495	NA	NA	NA	-	-	-	-	5.8253	5.2415	5.0324	5.2961	5.1879	5.7624	4.9766	5.6917	5.4868	5.072	5.7601	4.7755	5.8207	6.4002	5.0072	5.5766	4.8888	4.779	4.846	4.9289	5.3908	5.2376	4.5352	5.3586	5.57	5.9987	6.0469	5.9328
17201499	NA	NA	NA	-	-	-	-	6.0393	5.8226	6.0526	6.0189	6.2664	5.5357	5.8782	5.4954	6.1213	6.7838	6.0848	6.8437	6.0101	7.1632	5.8808	5.711	6.7372	5.989	6.4221	6.3293	6.0703	5.8268	6.0069	6.5722	6.2255	5.3073	6.1136	6.1534
17201501	NA	NA	NA	-	-	-	-	3.4013	3.2333	3.3829	3.0777	3.2355	3.4143	3.007	3.1963	3.3576	3.3696	3.3631	3.5904	3.3442	3.5386	3.3343	3.4809	3.3331	3.4113	3.4624	3.1134	3.2457	3.4734	3.3078	3.3255	3.4129	3.2053	3.2111	3.2992
17201503	NA	NA	NA	-	-	-	-	3.6177	3.5599	4.0727	3.4067	3.7292	3.4172	3.4491	3.5271	3.7783	3.3798	3.3993	3.5273	4.0462	4.2481	3.6654	3.9235	3.5927	3.7387	3.6059	3.3299	3.4079	3.5384	3.7239	3.563	3.7041	3.6341	3.5667	3.4255
17201505	NA	NA	NA	-	-	-	-	3.5619	4.2716	3.727	4.3609	4.1612	4.0033	3.6434	4.1919	3.622	3.5336	4.3793	3.5609	4.0615	3.9496	3.4756	3.7263	4.0141	3.6036	3.7854	3.5446	3.886	4.0113	3.8799	3.7635	3.6589	4.1305	3.4532	3.5038
17201507	NA	NA	NA	-	-	-	-	4.1826	3.5402	3.3837	3.447	3.3808	3.6498	3.8289	3.4974	3.2856	3.461	3.2988	3.454	3.2061	3.6879	3.3159	3.7721	3.2548	3.2331	3.2767	3.3512	3.3696	3.5572	3.4451	3.3535	3.535	3.5593	3.4653	3.486
17201509	NA	NA	NA	-	-	-	-	6.589	6.6766	6.7041	6.8299	5.9947	5.513	5.6713	6.8037	6.2487	6.6056	5.6915	6.3499	6.5503	7.2923	6.9722	6.9175	6.6181	7.0099	6.5857	5.7983	6.2852	6.7577	6.5463	6.9479	5.7885	7.1983	7.0713	6.1888
17201511	NA	NA	NA	-	-	-	-	4.1053	4.2702	4.7526	4.3919	4.3064	4.36	3.9698	5.4806	4.3827	5.3929	4.6905	4.0465	4.525	5.1592	4.6211	4.3011	5.4621	4.7001	4.3756	4.5979	4.6136	4.469	4.809	5.1812	5.2058	4.2879	4.4372	4.7955
17201513	NA	NA	NA	-	-	-	-	4.0507	3.4671	4.7319	3.9599	3.7485	3.6072	4.7093	3.9557	3.8541	3.9097	3.5555	3.5276	3.9113	3.465	3.9385	3.5698	3.4911	4.5186	3.9661	3.5865	3.3098	4.1501	4.028	4.0467	3.7291	3.9301	3.6637	4.1577
17201515	NA	NA	NA	-	-	-	-	3.2326	3.1756	3.1457	2.988	3.2775	2.9966	3.0667	2.9453	3.2577	3.3151	3.1056	2.9891	2.9821	3.1605	3.1581	3.07	3.0824	3.0746	3.095	3.1578	3.0858	3.0411	3.1429	3.1534	3.1576	3.1337	3.1711	3.0961
17201517	NA	NA	NA	-	-	-	-	3.6445	3.5941	3.4559	3.6889	3.5689	3.337	3.3726	3.4746	3.5353	3.3418	3.4547	3.4894	3.2106	3.0992	3.1907	3.1873	3.3217	3.4955	3.2189	3.2391	3.3645	3.5956	3.2348	3.5616	3.3925	3.5997	3.2194	3.6096
17201519	NA	NA	NA	-	-	-	-	4.0152	4.2071	4.8831	4.081	4.0887	4.0193	3.8979	3.8421	4.2354	4.1249	4.2508	4.191	3.8014	3.9057	4.1332	4.3134	3.9194	5.096	4.5281	4.1185	4.0776	3.9269	3.6557	4.0745	3.5759	4.32	3.5222	3.8035
17201521	NA	NA	NA	-	-	-	-	5.6624	4.8667	5.0469	4.9208	5.2734	4.204	4.1645	5.475	5.2364	4.6264	6.6365	4.4273	5.5119	5.7012	4.8142	4.5698	5.1352	5.3227	5.1616	5.8576	5.2774	4.9312	4.5034	4.6672	4.7021	5.3685	5.3394	4.9602
17201523	NA	NA	NA	-	-	-	-	3.6781	3.5367	3.4663	3.9695	3.4347	3.584	3.4812	3.3241	3.6233	3.5768	3.555	3.7846	3.5328	3.7908	3.5597	3.4101	3.3114	3.8618	3.4986	3.5461	3.5514	3.2601	3.6494	3.7554	3.338	3.5106	3.5685	3.2841
17201525	NA	NA	NA	-	-	-	-	3.281	3.3692	3.3417	3.3338	3.4324	3.3402	3.1066	3.2456	3.0367	3.1601	3.1974	2.9926	3.1816	3.3032	3.0578	3.2601	3.1245	3.3464	3.2947	3.0031	3.3112	3.1901	3.3936	3.3358	3.2158	3.2967	3.8039	3.5381
17201527	NA	NA	NA	-	-	-	-	5.1871	5.335	6.0288	5.9849	5.5528	5.9018	5.3318	6.1559	5.7231	5.9333	6.3989	5.7467	6.4899	6.4471	6.3268	6.3941	5.8358	6.0797	6.002	6.2584	6.3763	5.7908	5.9322	5.8993	6.1093	6.0993	5.9029	6.1053
17201529	NA	NA	NA	-	-	-	-	5.3159	6.0583	6.1236	5.3806	5.0521	5.45	6.1165	5.6896	6.2623	5.7415	5.7863	5.9594	6.151	5.9263	6.5405	6.662	5.8296	6.4599	5.2483	4.753	5.8571	6.495	6.2033	6.9385	5.7937	5.9725	5.9341	5.6794
17201531	NA	NA	NA	-	-	-	-	6.9792	6.8947	7.2344	7.0034	7.0506	7.2941	6.8467	6.7865	6.7233	7.0072	6.4064	6.8361	7.2246	6.97	7.2497	7.2252	7.2283	6.7265	7.2934	7.0599	7.0573	6.5722	6.2544	7.0802	6.9885	6.9771	7.4991	7.0125
17201533	NA	NA	NA	-	-	-	-	3.3125	3.3469	3.3794	3.1981	3.2689	3.4214	3.6023	3.3522	3.358	3.4278	3.7535	3.799	3.3856	3.5128	3.3834	3.6371	3.5246	3.5404	3.683	3.2345	3.3845	3.3749	3.3354	3.97	3.3038	3.1958	3.0803	3.1963
17201535	NA	NA	NA	-	-	-	-	3.9161	3.7332	4.0621	4.1825	3.841	4.1925	4.6035	4.2902	4.5403	4.3653	4.5407	4.6641	4.1616	3.7384	5.0713	4.5661	4.1416	4.3311	3.7836	3.77	4.2683	3.745	3.6969	4.3876	3.7508	3.9134	4.5173	4.2954
17201537	NA	NA	NA	-	-	-	-	4.0582	4.4979	3.6568	3.759	4.1756	5.1086	5.6926	5.0294	5.125	4.6354	4.958	4.6113	4.8205	3.8706	4.5382	5.398	4.7863	4.7629	4.4956	4.3606	4.5512	4.7649	4.018	4.9749	4.1648	5.1865	5.0755	4.4651
17201539	NA	NA	NA	-	-	-	-	3.5557	4.2032	3.6438	4.5761	3.6369	4.221	3.7445	3.9652	3.6651	3.5536	4.4179	4.469	3.8448	3.8294	3.8214	4.2444	4.0276	3.9323	3.8288	3.9899	3.994	4.2138	3.6449	3.7974	4.0599	4.1929	3.9115	4.119
17201541	NA	NA	NA	-	-	-	-	3.8684	3.991	3.5277	3.9529	3.5911	3.3242	4.1146	3.6545	4.4431	4.2773	4.1098	3.6426	3.9597	4.1788	3.651	4.056	4.185	3.7788	3.9843	4.3138	3.6115	4.2017	3.8041	3.8816	3.9095	3.6089	3.7912	3.8509
17201543	NA	NA	NA	-	-	-	-	4.727	6.0147	4.7026	4.907	4.6628	5.464	5.7915	5.7463	6.0481	6.0458	6.296	6.3385	6.183	6.2214	5.4241	6.5287	6.3558	6.4514	6.0667	5.9218	5.3645	6.3385	5.6072	6.1068	6.0594	5.6497	5.8501	5.9159
17201545	NA	NA	NA	-	-	-	-	4.835	3.9395	3.8805	3.9018	4.1823	3.5826	4.0551	4.2562	3.7923	4.3731	4.0416	4.4073	4.2116	4.0877	3.9109	4.9804	3.7819	3.8533	4.0142	4.372	3.8136	4.7793	4.1497	4.2717	3.6692	3.8014	4.5852	4.49
17201547	NA	NA	NA	-	-	-	-	4.8109	4.3325	4.0333	4.6354	4.6379	5.0322	5.6044	5.8958	5.8534	6.0432	5.0462	5.6785	4.9707	6.2894	5.9654	5.9296	5.8122	5.2934	5.9152	5.4917	5.0638	5.0484	5.1075	6.0516	5.072	4.346	4.546	5.239
17201549	NA	NA	NA	-	-	-	-	4.0655	3.6504	3.4169	3.8479	3.6229	3.4978	3.6738	4.3863	4.0338	3.3641	3.6785	3.7971	3.705	3.6182	3.4017	3.6177	3.8693	3.5537	3.9104	3.7044	3.7622	4.2841	3.9052	3.7792	4.3446	3.7433	3.6641	3.9233
17201551	NA	NA	NA	-	-	-	-	3.1598	3.3802	3.6212	3.2933	3.1713	3.4588	3.0289	3.4513	3.0583	3.2498	3.3734	3.1232	3.1894	3.1382	3.0036	3.2363	3.2746	3.3524	3.1118	3.2685	3.1862	3.1413	2.9438	3.2306	2.9776	3.4319	3.2235	3.1863
17201553	NA	NA	NA	-	-	-	-	3.6016	3.5629	3.6585	3.4048	3.5078	3.3701	3.2604	3.2153	3.8886	3.7166	3.8057	3.3366	3.6858	3.5492	3.6823	3.4456	3.5759	3.3318	3.4709	3.4078	3.2466	3.5962	3.2867	3.4297	3.7107	3.4252	3.2647	3.3572
17201555	NA	NA	NA	-	-	-	-	3.0621	3.1916	3.0628	3.0171	2.9847	3.0665	2.9277	2.9945	3.4119	3.0132	3.0135	2.9955	3.0637	3.2246	2.9938	3.019	3.0117	3.1325	3.0446	3.0036	2.9938	2.9771	2.9629	2.9713	2.9704	3.0048	2.9966	2.9493
17201557	NA	NA	NA	-	-	-	-	3.6371	3.5281	3.3448	3.1889	3.9272	3.0141	3.1563	3.0492	3.17	3.1353	3.0321	3.137	3.3947	3.2397	3.4001	3.0764	3.1677	3.2804	3.0683	3.1884	3.1611	3.0313	3.0504	3.1609	3.0496	3.0287	3.1148	3.0683
17201559	NA	NA	NA	-	-	-	-	4.08	4.236	4.0886	4.1844	3.9338	5.0041	4.0296	4.6469	4.3326	3.9907	3.3733	3.7373	4.6728	3.9715	3.905	4.6847	4.0136	3.7765	4.8309	3.8279	3.9801	3.7543	3.6943	3.6022	4.1616	4.3247	3.8789	3.7679
17201561	NA	NA	NA	-	-	-	-	4.3413	4.3594	3.8751	4.6022	4.4417	4.0967	4.2504	3.7961	3.6346	4.2219	3.9299	3.6133	3.4588	4.106	3.3449	3.4756	3.8068	4.2273	3.6496	3.9497	3.4733	3.6943	3.7736	3.6156	3.6693	3.8234	3.2291	4.0098
17201563	NA	NA	NA	-	-	-	-	4.3349	4.2876	4.8722	4.5062	4.297	4.2878	4.0357	3.9944	4.0619	4.4227	4.7308	4.6674	4.9372	4.3132	4.162	4.3852	4.3327	3.9875	3.8182	3.598	3.8555	4.6554	4.7166	4.6095	3.987	4.2743	4.035	4.3501
17201565	NA	NA	NA	-	-	-	-	3.3601	3.3071	3.109	3.2822	3.1911	3.0213	3.1198	3.0388	3.019	3.0855	3.1108	3.042	3.273	3.0765	3.0256	3.099	3.0733	3.1057	3.089	3.039	3.0956	3.0887	3.0954	3.1272	3.0974	2.9828	3.1685	2.9917
17201567	NA	NA	NA	-	-	-	-	3.4198	3.5899	3.5993	3.5475	3.3451	3.9855	3.4012	3.5946	3.5034	3.6071	3.7082	3.9374	3.2203	3.8053	3.9942	4.0232	3.7415	3.7404	3.6303	3.2239	3.8961	3.3953	3.6721	3.522	3.4264	3.8915	3.7062	3.5881
17201569	NA	NA	NA	-	-	-	-	6.6402	6.3718	6.9124	6.669	5.826	5.3414	6.8383	5.8742	6.526	6.7175	7.1379	6.175	5.6757	6.6432	6.7946	6.5165	5.9782	6.8041	6.283	5.9431	6.6942	6.1468	6.6543	5.8892	5.9285	6.3198	6.4848	5.9844
17201571	NA	NA	NA	-	-	-	-	3.1472	3.1374	3.5637	3.2057	3.2636	3.1632	3.1821	3.2092	3.1967	3.2459	3.1431	3.3557	3.2311	2.9948	3.2797	3.0468	3.1788	3.286	3.2061	3.2493	3.4389	3.9871	3.1255	3.193	3.3263	3.0816	3.3202	3.1583
17201573	NA	NA	NA	-	-	-	-	3.3485	3.3622	3.2956	3.144	3.3068	3.1739	3.2515	3.0215	3.1959	3.4022	3.764	3.7379	3.4149	3.2861	3.4437	3.3348	3.5465	3.2518	3.253	3.2621	3.3867	3.1699	3.7249	3.7471	3.7168	3.3897	3.4755	3.5894
17201575	NA	NA	NA	-	-	-	-	3.2903	3.3893	3.3604	3.3998	3.2326	3.2026	3.5723	3.3024	3.483	3.3085	3.8219	3.6079	3.4432	3.1918	3.463	4.064	3.1661	3.5066	3.3126	3.4991	3.3256	3.5589	3.5257	3.5372	3.0328	3.4058	3.8139	3.4306
17201577	NA	NA	NA	-	-	-	-	3.7872	3.914	3.6334	3.8518	3.6632	3.6275	3.2744	4.1169	3.6941	3.6121	3.5333	3.638	3.8012	3.2871	3.8281	3.7271	3.767	3.3471	4.3965	3.5595	3.599	3.8994	3.7095	3.7068	3.4351	3.5541	3.6076	3.383
17201579	NA	NA	NA	-	-	-	-	3.6202	3.8498	3.7005	3.6573	3.7066	3.7269	3.9391	3.3637	3.5555	3.9363	3.9321	3.5589	3.7277	3.8584	3.7762	3.5414	3.5203	3.6184	3.7385	3.4466	3.7832	3.7277	4.2397	3.723	3.682	3.5698	3.7676	3.6762
17201581	NA	NA	NA	-	-	-	-	3.4612	4.3758	3.6835	3.9977	3.9598	4.0584	3.246	3.5267	3.6726	3.7667	3.6539	3.853	3.4563	3.6022	3.4951	3.7919	3.623	3.9022	3.693	3.1165	3.2274	3.7446	3.254	3.6322	3.2627	3.4329	3.9177	3.4081
17201583	NA	NA	NA	-	-	-	-	3.1461	3.2495	3.1156	3.3267	3.0621	3.1503	3.3186	3.0198	3.1015	3.0282	3.1562	3.1532	3.1509	3.4343	2.9747	3.1809	3.1341	3.1452	3.0682	3.1167	3.2412	3.1417	3.2118	3.0235	2.9693	3.0474	3.056	3.1755
17201585	NA	NA	NA	-	-	-	-	4.0154	3.398	3.3643	3.5954	3.4639	3.5393	3.9622	3.4954	3.6109	3.332	3.3748	3.6794	3.7725	3.4086	3.4242	3.9694	3.376	3.58	3.3442	3.2382	3.4872	3.8056	3.3919	3.3519	3.4264	3.6432	3.9212	3.4431
17201587	NA	NA	NA	-	-	-	-	6.2311	5.7963	5.6661	6.3352	6.4128	5.5862	6.6453	6.2055	6.4961	6.1949	6.9385	6.8053	6.4369	6.8418	5.9795	6.7541	6.6473	6.2255	7.1816	6.6696	6.8276	5.3508	6.4985	6.1034	6.3926	6.4474	5.5841	6.175
17201589	NA	NA	NA	-	-	-	-	3.9734	4.4143	4.0735	3.5476	4.0884	3.6773	3.5693	3.9454	4.331	3.9348	3.997	3.8254	4.5371	3.9053	4.2424	3.8147	4.0568	4.0004	4.4601	5.1789	4.2091	4.5571	3.7968	3.8563	5.1567	3.3882	3.8264	4.1544
17201591	NA	NA	NA	-	-	-	-	6.0667	6.137	6.3993	5.6199	5.0156	6.0254	6.3169	5.6994	5.654	6.6154	7.0586	6.7372	6.0608	7.0348	5.7467	6.6221	6.6027	5.8294	6.7881	5.4002	6.3198	6.7633	6.3174	6.0876	6.2743	6.921	5.358	6.2586
17201593	NA	NA	NA	-	-	-	-	3.8254	4.1881	3.4147	3.6789	3.5707	3.9894	3.8887	3.9137	3.671	4.1784	3.776	4.5085	4.0023	4.4958	3.9099	4.2237	4.2882	3.8945	3.8973	4.1501	4.0207	4.2309	3.6828	4.1368	3.6223	3.7238	3.6218	3.6835
17201597	NA	NA	NA	-	-	-	-	4.183	4.6264	5.0391	5.5428	3.9573	4.4779	3.9412	4.2595	4.5926	5.0903	4.4707	4.5188	4.3019	5.2083	4.2954	4.664	4.411	4.0234	4.7647	4.4165	4.7581	4.4999	4.0505	4.6945	4.0012	3.9155	4.7164	3.894
17201599	NA	NA	NA	-	-	-	-	3.6953	3.4206	3.719	3.5726	3.383	3.4784	3.7205	4.0166	3.4473	3.5094	4.2791	3.9534	3.4503	3.828	3.7981	3.4171	3.6181	3.715	3.8529	3.6865	3.5588	3.7455	3.4207	3.5398	3.6911	3.4427	4.2369	3.624
17201601	NA	NA	NA	-	-	-	-	3.3451	3.8436	3.2953	3.7235	3.7775	3.6703	3.4128	3.9119	3.6746	3.4705	3.9354	3.5814	3.764	3.7747	3.5079	3.8001	3.6817	3.5176	3.7278	3.8073	3.7711	3.694	3.9427	3.4423	4.0375	3.6776	3.5589	3.3598
17201603	NA	NA	NA	-	-	-	-	3.4224	3.7658	3.4667	3.4772	3.4225	3.6136	3.6648	3.5288	3.4539	3.5503	3.4215	4.0105	3.7534	4.0058	3.3195	3.7104	3.3802	3.4676	3.399	3.8304	3.7466	3.9284	3.4592	3.5224	3.4755	3.4177	3.7435	3.4843
17201605	NA	NA	NA	-	-	-	-	5.7987	5.4325	5.2127	5.1586	4.6057	6.1424	6.2312	5.8415	4.8624	4.6717	6.0495	5.3148	4.9489	6.6172	4.9288	5.8393	5.8532	5.5442	4.5528	5.9101	5.6548	5.1086	6.1489	6.2549	5.1118	6.1015	5.5215	4.6807
17201607	NA	NA	NA	-	-	-	-	4.2546	3.7722	3.6883	3.3379	3.6006	4.0468	3.8744	4.1914	3.6649	3.9713	3.6005	3.7149	3.5825	3.825	3.8679	4.0193	3.8783	4.1071	3.646	3.6945	3.6011	3.7772	3.7936	3.5563	3.8432	3.687	3.2895	3.9523
17201609	NA	NA	NA	-	-	-	-	4.1981	4.3437	4.2583	4.8282	4.4658	4.9065	4.5648	4.449	4.6256	5.0489	4.588	4.6708	4.7488	4.6691	4.7042	5.7928	4.1253	4.8547	4.861	4.5584	4.7776	4.1151	5.4532	4.26	3.9853	5.0482	4.5003	4.9111
17201611	NA	NA	NA	-	-	-	-	4.4712	4.0766	3.8961	4.4167	4.4595	5.5256	3.8934	4.3968	4.1099	4.1336	4.6456	4.4276	4.0839	4.2941	4.2899	4.6698	4.7608	4.0904	4.7215	3.6734	4.4333	4.9809	3.9956	4.3714	4.4878	4.2076	4.2247	4.9408
17201613	NA	NA	NA	-	-	-	-	4.2865	4.1564	4.4115	4.6035	3.9859	3.8261	3.5348	4.1402	4.0704	4.2426	4.3642	3.9789	4.2156	4.4147	4.002	3.8869	3.6431	3.9896	3.9884	4.0191	4.4769	4.0191	4.2759	3.6847	4.0431	3.8784	3.9552	3.8885
17201615	NA	NA	NA	-	-	-	-	5.1867	5.5666	4.7446	5.3191	4.8355	4.8242	5.3541	4.7086	5.3172	6.2549	5.1729	6.3054	4.5332	5.8294	5.9457	5.8755	5.1038	5.9314	5.5667	5.2482	5.2624	5.5313	5.6917	5.3382	5.3663	5.3827	6.2552	5.0819
17201617	NA	NA	NA	-	-	-	-	4.1591	4.059	4.1518	4.4577	4.1218	3.9898	4.0147	3.8765	3.8515	3.8413	3.8083	3.9946	4.1337	4.7197	3.8033	3.7028	3.5792	3.8783	3.6863	3.4947	3.5818	4.4076	3.9189	3.9235	3.9037	3.8185	4.0211	3.6338
17201619	NA	NA	NA	-	-	-	-	3.0117	3.07	2.9581	3.0411	3.097	3.3057	3.2414	2.9842	2.9842	3.0769	3.0815	3.1195	2.9853	3.115	3.1165	3.0368	3.1358	3.2305	3.059	3.1715	2.9708	3.0341	2.948	3.0898	2.9922	3.0124	2.9453	3.0808
17201621	NA	NA	NA	-	-	-	-	4.4565	5.0766	4.8125	4.1048	4.6114	4.7095	4.6427	5.3225	4.93	5.152	4.7715	5.0242	5.0381	5.7157	5.0539	5.2094	4.6667	4.2527	5.6204	5.1735	4.9852	4.8541	4.1297	5.1149	4.6951	4.7192	5.0793	4.3168
17201623	NA	NA	NA	-	-	-	-	3.0013	2.9801	2.9628	2.9368	2.957	2.9756	2.9204	3.0309	3.0786	3.0411	2.949	2.9828	2.929	3.0598	3.0089	2.9878	3.0315	3.0911	3.0435	2.9588	2.929	3.0138	2.8961	3.0359	2.9821	3.0526	2.993	2.9913
17201625	NA	NA	NA	-	-	-	-	4.9945	4.861	5.2324	5.262	4.7922	6.0002	6.5417	5.6545	6.1875	6.5269	5.3387	5.7601	5.145	6.4901	6.1807	6.1731	6.0126	6.0489	6.6981	5.545	6.1563	6.4697	5.6716	6.0273	6.4624	6.4733	6.8312	5.3182
17201627	NA	NA	NA	-	-	-	-	3.6889	3.7083	3.6145	3.7562	3.5007	3.0665	3.6396	3.2013	3.6149	3.3924	3.9289	3.9086	4.1543	3.4141	3.5783	3.3983	3.4529	3.4712	3.9971	3.7719	3.6087	4.7649	3.7316	4.3992	3.9309	3.7333	4.0378	3.9613
17201629	NA	NA	NA	-	-	-	-	3.8548	4.0745	3.8778	3.8395	4.1237	3.4154	4.4093	4.2504	3.4593	3.7005	3.8433	3.9972	3.8378	3.4471	3.8832	3.921	3.6832	3.7886	3.746	3.4478	3.9172	3.6354	3.5238	3.5768	3.6395	3.7426	3.82	3.8099
17201631	NA	NA	NA	-	-	-	-	3.253	3.413	3.1871	3.3682	3.1658	3.3106	3.1182	3.5583	3.3324	3.403	3.3727	3.4051	3.6692	3.4028	3.4311	3.2099	3.3631	3.4346	3.2561	3.3061	3.7139	3.3526	3.4598	3.2129	3.272	3.2232	3.5161	3.4624
17201633	NA	NA	NA	-	-	-	-	3.4278	3.5504	3.7146	3.7426	3.408	3.6722	3.3545	3.2597	3.323	3.6573	3.6633	3.36	3.4238	3.6191	3.6442	3.4776	3.3881	3.3779	3.3038	3.505	3.6563	3.2958	3.7137	3.4876	3.5623	3.6588	3.9876	3.6161
17201635	NA	NA	NA	-	-	-	-	4.9286	4.5076	4.7145	5.446	4.5633	5.081	5.0394	5.3363	4.8183	6.1223	4.6578	4.9288	5.2222	4.7632	5.729	5.2519	5.2121	4.884	5.531	4.9266	5.2917	5.2176	4.4663	4.856	4.3544	4.4215	5.5232	4.6767
17201637	NA	NA	NA	-	-	-	-	7.6986	8.1274	8.2643	7.8763	7.9785	7.9505	7.8529	8.1734	8.351	8.4967	8.6704	8.7904	8.3908	8.7352	8.5672	8.5081	8.274	8.3172	8.7455	7.7816	8.0589	7.6305	8.3469	8.6379	8.2168	8.618	8.4249	8.3076
17201639	NA	NA	NA	-	-	-	-	3.2244	2.9277	3.9422	3.2362	3.3336	3.5383	4.0545	3.3315	3.965	3.3476	3.5226	3.3168	3.4158	3.763	3.591	3.2932	3.4256	3.5464	3.4621	3.972	3.3556	3.2732	3.3441	3.2701	3.8812	3.5397	3.624	3.5569
17201641	NA	NA	NA	-	-	-	-	4.8549	5.6292	4.9408	4.8927	5.0489	5.8521	5.2214	5.3711	4.4054	4.8524	5.2369	4.8133	5.088	4.7478	5.2143	5.0571	5.5962	4.1405	4.5759	4.7077	5.3643	5.3359	5.2923	5.1017	4.7075	4.4713	5.1042	5.0357
17201643	NA	NA	NA	-	-	-	-	3.6495	4.7983	4.1086	3.6764	4.6955	4.9047	3.5491	4.8857	4.0593	4.1288	4.2338	4.3888	4.0205	4.0477	4.4766	3.6123	3.7862	3.9978	3.6908	4.0194	4.0544	4.0931	4.1312	4.641	4.1179	4.1919	4.1262	4.0699
17201645	NA	NA	NA	-	-	-	-	4.764	4.8522	5.0527	4.8684	4.394	4.4275	4.0153	5.8007	5.0277	4.6587	4.9192	4.5355	4.7397	5.8819	4.7492	4.867	4.5362	5.6749	4.6092	5.3728	4.3918	5.4917	5.1078	5.0926	4.7757	6.3159	5.7665	5.3249
17201647	NA	NA	NA	-	-	-	-	3.8913	4.4532	4.3695	4.8222	4.7122	3.9061	4.6964	3.5871	3.6901	4.4606	4.6593	3.752	4.6662	4.0316	4.9231	3.7793	4.0427	3.5334	4.206	4.2249	3.9519	4.208	3.8284	4.1866	3.9842	4.4007	5.0068	4.446
17201649	NA	NA	NA	-	-	-	-	8.4949	7.8262	8.332	8.6414	8.1566	8.1174	8.2822	8.6049	8.8706	8.3564	8.9035	8.4458	8.2682	8.5111	8.7749	8.3908	8.7545	8.7297	8.9833	7.792	8.4688	8.1374	8.7904	9.0006	8.7072	8.7563	8.6636	8.5572
17201651	NA	NA	NA	-	-	-	-	4.1743	3.9814	4.2915	4.7648	4.2478	5.0446	4.6803	4.0943	4.8573	4.202	4.6201	4.6166	4.1984	4.3047	4.4379	5.0312	4.3543	4.1917	3.9026	3.7692	4.214	4.2079	4.1808	4.3013	4.1711	4.3516	4.6572	4.1105
17201653	NA	NA	NA	-	-	-	-	4.0931	4.5054	4.1932	4.2952	4.0535	3.583	4.5042	4.4132	4.3277	4.3893	4.8878	4.0045	4.7026	4.3433	4.6051	3.9932	4.6672	4.5385	4.8042	4.1574	4.8571	3.8386	4.9291	3.9545	4.4461	3.7056	4.9934	4.3557
17201655	NA	NA	NA	-	-	-	-	5.2521	5.9229	6.0478	5.9819	5.8271	7.0576	7.351	7.1412	7.622	6.7296	7.5982	6.4738	6.2126	6.8611	6.786	5.725	7.1952	7.2181	6.8013	6.9479	6.7666	6.0407	6.7255	6.9843	7.6906	6.4398	6.594	6.9854
17201657	NA	NA	NA	-	-	-	-	3.7184	3.6177	4.2041	4.6242	4.3011	3.5952	4.5986	3.9193	4.1144	4.2053	4.6183	3.4507	3.7124	3.8545	4.5303	3.9685	3.8016	4.0347	3.8186	4.2812	4.4503	4.4145	3.9725	3.9058	5.8199	3.498	4.9241	3.8904
17201659	NA	NA	NA	-	-	-	-	5.8705	5.9466	6.512	5.9131	5.6706	6.197	6.262	6.7832	6.6642	6.7386	6.664	6.6125	6.9584	6.9298	6.7286	6.6711	7.0673	6.5541	6.757	6.7997	6.5907	5.8993	6.1943	7.106	6.9518	6.3963	6.1329	6.7062
17201661	NA	NA	NA	-	-	-	-	4.1331	4.3301	4.9148	4.6272	3.5954	3.5438	4.0224	4.3664	3.5482	3.8446	3.4401	3.8304	3.8438	4.5571	4.05	4.3185	3.5258	3.7626	4.4194	3.919	3.9841	3.6975	3.9528	4.1072	3.7249	4.5148	4.3101	3.8511
17201663	NA	NA	NA	-	-	-	-	4.1667	4.0809	3.6154	4.4464	4.0033	4.9251	4.2742	5.4085	4.4916	4.5529	3.8545	4.166	4.0931	4.6124	3.9212	4.1722	4.116	4.3877	4.1205	3.7014	3.718	4.0155	4.1157	3.8405	3.7298	4.3664	3.8475	4.0635
17201665	NA	NA	NA	-	-	-	-	3.8711	4.4558	3.3623	4.1814	3.688	4.6964	4.1341	4.7233	4.1977	4.6395	4.0964	3.9023	4.8008	4.4957	4.6783	5.3078	4.5116	4.42	5.0085	3.8291	3.9856	4.1713	4.0198	4.1854	3.7546	4.1067	4.5633	4.2328
17201667	NA	NA	NA	-	-	-	-	5.076	4.2811	5.3896	4.2	4.4946	5.7725	4.5279	5.0895	5.0508	5.2643	4.8676	5.1473	5.8185	4.5378	5.571	5.051	4.6344	5.3835	4.694	4.6547	4.5394	5.1186	4.8654	5.2225	4.7304	4.2508	5.1594	4.9122
17201669	NA	NA	NA	-	-	-	-	5.9898	4.6222	6.0739	6.6047	4.8448	4.557	5.7541	4.3115	5.1751	5.5454	5.1453	6.059	5.2713	5.9785	4.894	5.2475	4.5685	6.1281	4.7557	4.6824	4.507	5.5694	6.3607	4.6428	4.6285	6.3754	5.7265	4.53
17201671	NA	NA	NA	-	-	-	-	5.9833	5.7508	5.9885	6.2938	5.8268	6.5755	6.4128	5.5265	6.4781	6.6806	7.0461	6.7551	6.6675	6.3043	5.8114	7.2772	5.9218	6.553	6.1441	7.0657	6.0258	6.4752	6.1761	5.8427	6.8108	6.3037	6.561	5.9379
17201673	NA	NA	NA	-	-	-	-	3.7022	3.4506	3.5039	3.5325	3.295	2.9683	3.2948	3.5192	3.2709	3.745	3.2475	3.4439	3.2967	3.3396	3.4265	3.215	3.6492	3.5805	3.7257	3.3491	3.8919	3.9602	3.7621	3.205	3.4273	3.6475	3.3908	3.629
17201675	NA	NA	NA	-	-	-	-	2.8665	2.999	2.9997	2.9416	2.9614	3.3256	3.0453	2.8847	3.0122	3.0132	2.9649	3.0899	2.9908	3.027	2.9982	2.9609	2.8847	2.9393	2.9908	2.8904	2.9983	3.0018	2.9044	3.0275	3.1334	3.1734	2.9177	2.965
17201677	NA	NA	NA	-	-	-	-	2.9919	2.9635	2.914	3.1691	3.2761	3.2106	3.1974	3.0834	3.192	3.256	3.5707	2.9464	3.4475	2.9044	3.3194	3.2648	3.2369	3.1614	3.0185	3.3145	3.0637	3.1189	3.0717	3.1356	3.0728	3.0263	3.0101	3.1761
17201679	NA	NA	NA	-	-	-	-	9.5996	9.9346	9.8628	9.8969	10.3011	9.7086	10.3209	10.2065	10.0374	10.0344	10.5425	10.4172	10.0888	9.8702	10.3445	10.2877	10.4718	10.3368	10.4312	10.5515	10.2657	9.7004	9.9344	10.4974	10.292	10.6703	10.1923	10.0888
17201681	NA	NA	NA	-	-	-	-	3.1073	2.9573	2.9946	3.2523	3.0056	2.9934	3.0551	3.1056	3.1748	3.0292	3.033	3.1028	3.0849	3.0729	2.9324	3.1258	3.1017	3.0968	3.08	3.0781	3.05	3.1049	3.1663	3.0881	3.0457	3.1459	3.0623	3.0041
17201683	NA	NA	NA	-	-	-	-	4.548	4.3405	5.4254	5.3085	5.6226	4.7361	3.6559	4.7323	4.5537	3.816	3.9261	3.9436	4.6396	3.5904	4.6776	4.4919	4.8338	4.6	4.9973	4.3527	4.7936	4.7172	5.0482	4.9272	4.8606	4.904	5.2525	5.0827
17201685	NA	NA	NA	-	-	-	-	4.3871	4.5066	3.996	3.9805	4.9957	4.9163	4.9202	4.1439	4.3853	4.1926	4.5608	3.7827	3.9956	3.7727	4.1366	5.0955	3.8677	4.2064	4.7358	4.4904	4.0572	3.4443	4.469	4.4222	4.8343	4.7132	4.2407	4.3323
17201687	NA	NA	NA	-	-	-	-	4.8593	3.9497	4.3605	4.1275	4.0943	4.4006	3.957	3.8685	3.6543	3.8394	3.773	3.5577	4.0894	3.8587	3.6692	3.4987	3.9504	3.8064	4.3174	3.9563	4.0063	3.6569	3.9531	4.5586	4.0336	3.8336	3.5369	3.9128
17201689	NA	NA	NA	-	-	-	-	3.6463	3.4276	3.4637	3.2454	3.7224	3.3657	3.7073	3.8234	3.4889	3.7032	4.3071	3.8127	3.4665	3.339	3.7046	3.8996	3.4997	3.4742	3.5445	3.4017	3.5505	4.5472	3.3477	3.6126	3.2901	3.54	3.3639	3.2512
17201691	NA	NA	NA	-	-	-	-	4.0485	4.6669	5.227	5.1165	4.4489	5.0844	3.5163	5.5515	5.0058	4.4208	4.113	3.7652	4.2776	4.8416	4.6183	4.3717	4.0017	4.5015	4.7782	5.672	4.1809	3.906	4.8956	5.1369	4.9868	4.3311	4.3714	4.6184
17201693	NA	NA	NA	-	-	-	-	4.6608	3.6421	4.1224	4.975	3.7572	4.2463	3.979	5.6915	4.4387	4.5559	4.1951	4.2508	3.9641	4.7305	4.8356	3.6376	3.7503	4.3721	4.6705	3.8676	3.8853	4.0522	5.0664	3.9207	4.305	4.2322	3.5833	4.2702
17201695	NA	NA	NA	-	-	-	-	3.7304	4.4871	4.7922	4.4417	4.263	4.3666	4.4416	3.9496	4.2687	4.3891	5.1371	4.0643	4.1982	3.9706	4.643	5.0822	4.2102	4.3782	4.4785	3.9353	3.9654	4.3973	4.0751	4.6366	4.7277	4.5146	3.8325	4.1703
17201697	NA	NA	NA	-	-	-	-	3.3606	3.1653	3.3345	3.3451	3.2003	3.7371	3.545	3.6378	3.3797	3.5118	3.6399	3.7029	3.2486	3.2154	3.3548	3.5784	3.5367	3.2633	3.5142	3.2104	3.4419	3.6471	3.3681	3.2708	3.3358	3.3265	3.4901	3.3182
17201699	NA	NA	NA	-	-	-	-	3.2517	3.5531	3.9937	3.3201	3.8037	3.3586	3.6936	3.0353	3.1736	3.3115	3.4217	3.3223	3.2547	3.221	3.4186	3.8515	3.2307	3.4969	4.0199	3.2615	3.742	3.5262	3.2639	3.452	3.5077	3.4529	3.2041	3.3166
17201701	NA	NA	NA	-	-	-	-	5.0655	4.2775	4.3547	4.7451	4.983	4.945	5.6117	4.3471	5.1369	4.6544	5.1974	4.3137	4.9	5.5609	4.9166	5.3122	4.1225	4.5364	4.743	4.5303	5.4334	5.1631	4.8991	4.2447	5.0548	4.2842	4.3077	4.9026
17201703	NA	NA	NA	-	-	-	-	4.9442	4.799	5.0927	5.1597	4.9935	5.4392	4.5504	4.2738	4.8065	4.5668	5.0345	4.1778	4.4665	3.9782	4.4791	4.0792	4.7401	4.1685	4.1048	5.2396	4.3629	4.1949	3.6615	4.3269	4.0225	4.6416	4.2701	5.1829
17201705	NA	NA	NA	-	-	-	-	3.8643	4.2109	4.0388	4.9651	5.4166	3.2579	4.8676	4.7116	4.5986	3.6297	4.2963	3.6554	4.9886	4.2695	4.0507	4.0656	3.8189	4.9669	4.1549	4.9797	3.7475	3.4772	4.568	4.1417	5.4327	4.2321	3.8274	4.6846
17201707	NA	NA	NA	-	-	-	-	3.7755	4.5833	5.2381	4.904	5.3325	4.1363	3.8512	4.5075	4.9838	3.5737	3.6432	3.532	5.0435	3.5768	4.0777	4.0532	4.2326	3.9911	4.0068	4.2952	4.0335	3.7962	3.9446	4.6585	4.4806	4.0492	3.7803	4.4654
17201709	NA	NA	NA	-	-	-	-	4.669	4.8235	5.962	5.7602	5.7189	3.9419	4.6657	4.3619	4.2232	4.4049	4.5445	4.4735	3.7928	4.5878	5.3943	4.2593	4.1772	4.4428	4.5113	6.0303	4.3686	4.6312	5.3722	4.7584	4.8074	4.6422	4.4196	4.6579
17201711	NA	NA	NA	-	-	-	-	5.0647	5.0095	5.2083	5.6139	5.8723	4.6232	5.631	4.5188	5.8436	5.077	5.8486	4.9312	5.2479	4.4191	4.9538	5.3404	5.4121	5.6752	5.3264	6.4235	4.3643	5.3355	4.7124	5.9289	6.3688	5.1555	4.711	5.519
17201713	NA	NA	NA	-	-	-	-	7.1394	7.2767	8.557	8.6508	8.7295	7.4117	7.4084	7.2412	7.2796	6.5588	7.679	6.2935	7.4616	7.0533	7.6098	6.9904	7.2007	7.6043	7.1331	8.0639	7.1825	7.1343	7.8719	7.9899	7.977	8.338	7.279	7.4763
17201715	NA	NA	NA	-	-	-	-	5.7854	5.086	6.2394	6.2892	6.792	5.561	5.3881	5.3943	6.2323	4.5965	6.4641	5.4408	5.7934	4.4679	6.0044	5.0449	6.1254	5.7071	6.2326	7.0469	6.1107	5.8076	6.0491	5.595	6.2647	5.2473	5.2878	6.6055
17201717	NA	NA	NA	-	-	-	-	7.1011	6.8782	7.2536	7.0998	8.0724	7.6281	7.5844	7.2372	7.3773	6.6102	7.3001	5.4334	7.5161	6.8372	6.695	7.5898	7.58	6.6835	7.5144	8.0667	7.6285	5.7197	6.4776	7.338	7.7111	7.2086	6.3991	7.6538
17201719	NA	NA	NA	-	-	-	-	3.3376	3.5086	3.7253	3.6461	4.6265	3.4232	3.4835	3.4667	3.6315	3.7056	3.77	3.3033	3.5209	3.5065	3.5833	3.2537	3.754	3.6031	3.5377	4.1572	3.5663	3.8314	3.833	3.6904	4.0772	3.5431	3.4286	4.2186
17201721	NA	NA	NA	-	-	-	-	5.4493	4.756	5.0847	5.6897	6.6511	3.7747	5.3087	5.3343	5.3498	5.2456	4.4108	4.3882	4.7829	3.7362	4.4461	5.3999	5.8764	6.234	4.554	6.3636	4.2869	4.5422	6.1583	5.5213	5.7316	6.4548	4.4239	5.0126
17201723	NA	NA	NA	-	-	-	-	5.1515	5.4526	6.331	6.4829	6.6042	6.4019	6.1033	5.2766	5.7927	4.0432	5.5041	4.6408	4.8147	5.0709	6.149	5.3388	4.8254	5.8582	6.3298	6.009	4.7046	5.44	6.1634	5.65	6.7361	5.2007	5.0818	5.5139
17201725	NA	NA	NA	-	-	-	-	12.5558	12.6615	13.4983	13.3945	13.4394	12.6835	12.6068	12.517	12.7115	11.766	12.6013	12.1062	12.6118	11.9419	12.693	12.1472	12.5672	12.698	12.517	13.0061	12.4579	11.7628	12.9684	12.774	12.9684	13.226	12.2923	12.6793
17201729	NA	NA	NA	-	-	-	-	3.884	3.7415	4.9345	4.5425	4.8731	4.0515	4.6516	4.9325	4.5381	3.5051	3.8231	3.9503	4.313	3.8638	4.6385	4.5541	4.0055	5.0559	4.3315	4.7675	3.8301	4.1305	3.6977	4.1575	4.0939	4.7318	4.0685	4.0694
17201731	NA	NA	NA	-	-	-	-	6.2164	6.7867	7.5275	7.5171	7.6496	6.6862	6.5903	7.0937	6.792	6.3026	6.2142	5.0189	6.2914	5.7616	6.5351	5.66	6.0119	6.7183	6.3936	7.3347	6.9384	6.101	7.0755	5.984	7.1172	6.854	6.5153	6.4814
17201733	NA	NA	NA	-	-	-	-	6.1919	6.5689	7.7546	7.2891	6.8968	6.6485	6.9436	7.0439	7.4393	7.4038	7.2195	7.439	7.2999	7.5297	7.7596	7.1732	7.7164	7.1358	7.4144	6.6741	7.1479	6.9258	7.8858	7.4717	6.7324	7.7495	7.5584	7.1763
17201735	NA	NA	NA	-	-	-	-	7.3078	7.7203	7.5922	7.3597	8.0626	7.522	7.506	6.7616	7.3758	6.9857	7.8479	7.266	7.4223	7.6334	7.4299	6.7568	7.8492	7.4445	7.2376	7.6891	7.6515	6.7017	7.8448	7.8803	8.1076	8.0969	7.1175	7.88
17201737	NA	NA	NA	-	-	-	-	3.9046	4.7505	4.3468	4.5524	5.8676	4.4986	4.618	4.4906	3.7959	4.2998	3.5641	3.7844	3.9706	4.2554	3.6587	4.5003	4.9114	3.4257	4.1183	5.0737	4.6321	3.425	4.394	3.8011	5.0271	3.7486	3.8576	4.9237
17201739	NA	NA	NA	-	-	-	-	7.585	7.403	8.45	8.5113	8.0891	8.1853	7.944	6.8021	7.2095	6.7381	7.8188	6.2302	7.6867	6.6048	7.2964	7.4535	7.8429	6.9331	7.7659	8.7089	7.496	7.2381	6.8317	8.1291	8.3876	7.572	6.6179	8.1507
17201741	NA	NA	NA	-	-	-	-	5.1194	4.6365	6.066	5.3406	7.134	4.1864	4.9016	5.139	6.0079	4.0732	4.5786	4.7731	5.6889	3.9012	5.0084	3.8122	4.6322	5.4628	4.804	5.8761	4.7865	4.2005	6.1279	4.4481	5.779	5.6002	4.6913	5.6809
17201743	NA	NA	NA	-	-	-	-	3.4283	3.279	3.6045	3.5097	3.6539	3.4645	5.2147	4.3629	3.3732	3.3319	3.384	3.3263	3.6464	3.3857	3.4233	3.334	3.2494	3.4522	3.572	3.8618	3.5328	3.2	3.9309	3.425	3.9366	3.6136	3.1548	3.7895
17201745	NA	NA	NA	-	-	-	-	4.7788	5.2068	5.4412	5.2662	6.0087	4.3271	5.0316	5.7342	4.2596	4.2923	4.0354	4.7055	4.2308	4.5872	5.402	5.2431	4.5356	5.2534	4.6684	5.0545	4.6954	4.7536	5.5527	4.2313	5.0923	5.741	4.6425	5.0006
17201747	NA	NA	NA	-	-	-	-	3.724	3.3505	4.0518	4.0607	3.4258	4.3933	3.595	3.2786	3.9007	3.8297	3.7043	3.2531	3.8306	3.4262	3.5255	3.345	3.6072	3.5837	3.4694	3.2765	3.6869	3.5266	3.7926	3.5555	3.4067	3.6411	3.2309	3.6141
17201749	NA	NA	NA	-	-	-	-	3.7465	3.9106	4.8822	3.8832	4.4616	4.4884	4.028	4.0144	3.9359	3.9589	4.0241	3.8545	4.3692	4.5408	3.66	3.98	3.8468	4.0658	3.9177	3.965	4.356	4.6177	3.8068	4.4368	3.8684	4.2423	4.0668	3.8919
17201751	NA	NA	NA	-	-	-	-	3.7278	3.478	4.0632	3.923	4.819	4.0524	3.7059	3.6064	3.9819	3.5775	3.8996	3.3593	4.1325	3.749	4.2277	3.2973	3.5674	3.7154	3.823	3.6653	3.5449	3.6293	3.5901	3.5938	3.9657	4.067	3.8837	4.017
17201753	NA	NA	NA	-	-	-	-	7.6621	8.0211	8.0211	8.0986	7.8929	8.3764	8.3675	8.3042	8.5238	8.034	7.9631	8.2189	8.2601	8.2473	8.5374	7.9476	8.7318	8.1769	8.1265	8.0446	8.2192	7.7619	8.3294	8.6127	8.2913	8.6931	8.1082	8.006
17201755	NA	NA	NA	-	-	-	-	4.528	4.1481	5.5733	4.7091	4.8821	3.78	4.8069	4.5604	4.7926	4.7096	4.4439	4.6218	4.5139	4.416	4.994	4.9866	4.5218	5.14	4.604	5.1538	4.1564	4.7961	4.7496	4.6221	4.953	4.2396	4.862	4.4394
17201757	NA	NA	NA	-	-	-	-	3.6644	3.3739	3.9209	3.3356	3.7523	3.6416	3.3524	3.2747	3.5971	3.2094	3.4354	3.7531	3.8686	3.3922	3.5274	3.3976	3.4072	3.3091	3.6329	3.5096	3.426	3.5863	3.3159	3.5772	3.3403	3.6728	3.5691	3.358
17201759	NA	NA	NA	-	-	-	-	5.6023	5.8337	6.8867	6.3016	6.6299	6.1987	6.1907	6.3024	6.5106	5.994	6.8637	6.2164	6.216	6.492	5.8641	6.81	6.5193	6.3652	6.2589	6.2545	6.1605	5.7838	6.8035	7.1455	6.2271	6.5703	6.3545	5.9031
17201761	NA	NA	NA	-	-	-	-	4.873	4.1758	5.6737	5.3092	5.7413	5.5008	4.9227	5.3824	4.7595	5.3993	5.4164	5.5192	5.1006	4.2498	5.0797	5.6916	4.7655	5.1307	5.0911	6.1084	5.3626	4.0513	5.9714	5.1079	4.6905	5.5602	4.9996	5.5793
17201763	NA	NA	NA	-	-	-	-	6.7658	5.9575	6.8681	7.169	7.0004	6.5827	7.1836	7.2457	7.1608	7.1981	6.7126	7.2548	6.8893	6.8094	7.5791	6.7303	7.0755	7.0743	7.6917	6.0348	7.3099	6.4606	7.5357	6.7898	7.3696	7.1472	6.9586	7.177
17201765	NA	NA	NA	-	-	-	-	4.7777	4.2299	4.1106	4.4036	4.9921	4.9215	5.6717	4.5493	4.2455	3.8437	3.8343	3.9183	5.4162	4.8595	5.7559	4.3151	3.8712	4.4948	3.8433	4.7225	4.3369	4.5341	4.5226	4.1763	4.3743	4.2753	4.3711	4.9641
17201767	NA	NA	NA	-	-	-	-	3.4058	3.6357	3.823	3.6291	4.0046	5.0524	3.6693	3.3712	3.2987	3.4934	3.616	3.6264	3.7133	3.2886	4.2439	3.6188	3.3784	3.7974	3.4541	4.1442	3.7331	3.9518	3.4561	4.0611	3.4896	3.6219	3.9498	3.2964
17201769	NA	NA	NA	-	-	-	-	4.6173	4.247	4.1679	4.2951	4.1979	3.5582	3.5682	3.8423	3.8454	4.1909	4.3176	4.1789	3.7731	4.4022	4.063	4.1244	4.1574	3.7593	4.1211	4.1974	3.8674	3.5564	4.3031	3.6825	3.8827	4.2004	3.321	3.8595
17201771	NA	NA	NA	-	-	-	-	3.5076	3.8949	4.0533	4.1295	3.9563	3.6249	4.7072	3.965	3.6598	3.7095	3.367	3.572	3.6232	3.426	3.55	3.4054	3.7902	3.3695	3.5034	4.3119	3.8335	3.6251	4.1707	3.281	3.7235	3.7143	3.8557	3.9335
17201773	NA	NA	NA	-	-	-	-	4.524	4.3874	4.6033	4.089	3.7506	4.2964	4.4052	4.4169	4.4144	4.9866	3.7996	4.0286	4.141	4.3913	4.2846	4.7698	4.8596	3.9883	4.658	4.8427	4.401	4.1504	4.4141	3.9328	4.2739	3.9183	4.5753	4.6548
17201775	NA	NA	NA	-	-	-	-	3.3044	3.2111	3.4211	3.1707	3.5822	3.6644	3.1869	3.1268	3.1909	3.56	3.5262	3.2211	3.2454	3.7169	3.0399	3.2641	3.3638	3.3773	2.9908	3.4912	3.5498	3.8777	3.3152	3.1767	3.2611	3.4162	3.3066	3.2706
17201777	NA	NA	NA	-	-	-	-	3.6715	3.6415	3.8862	3.5143	4.1415	3.6422	3.7542	3.3884	3.7033	3.8928	3.4459	3.7567	3.5884	3.511	3.6707	3.5999	3.4712	3.5678	4.1674	3.5087	3.4636	4.0122	4.33	3.9674	3.9838	3.3207	3.4981	3.8715
17201779	NA	NA	NA	-	-	-	-	3.5697	3.6677	3.7505	3.5632	4.3262	3.2474	3.6138	3.3406	3.5574	3.3345	3.515	3.5347	3.2978	3.0366	3.5395	3.1983	3.5469	3.4732	3.2222	4.1624	3.7329	3.6474	3.7151	3.5228	3.7822	3.6928	3.4015	3.5995
17201781	NA	NA	NA	-	-	-	-	4.968	5.0674	4.9617	5.5455	4.9484	4.3264	4.2578	4.6671	4.9855	4.5415	4.3897	4.4855	4.2566	5.0675	4.9005	4.5718	5.1926	4.3572	5.1743	5.8284	5.2742	5.2807	5.0815	4.7503	5.7279	5.4333	4.2738	4.6239
17201783	NA	NA	NA	-	-	-	-	5.4953	6.5745	6.4229	5.9357	6.9876	6.0937	5.9381	5.5101	6.617	6.2954	7.0328	6.3798	5.9992	6.8752	6.3024	6.6565	6.73	6.8112	6.7415	5.8746	6.3442	6.0971	6.5892	7.0761	5.7653	6.8699	6.6157	6.6691
17201785	NA	NA	NA	-	-	-	-	5.421	4.696	6.5044	5.1498	6.3679	6.2164	4.0894	6.0173	5.5933	4.963	5.6889	4.5858	5.738	5.1624	5.9049	4.995	5.8575	6.4025	6.184	5.9729	4.8964	5.4278	5.1682	5.0733	5.3373	5.5183	5.6699	6.1597
17201787	NA	NA	NA	-	-	-	-	5.2087	4.8662	6.1537	5.7727	6.1848	6.1445	5.2909	6.0594	5.5673	4.5564	4.6578	3.7396	5.1102	3.6564	4.1582	4.5769	5.2245	4.7135	5.996	5.6744	5.1075	4.4332	4.8139	5.2212	4.6722	5.075	3.9257	5.4786
17201789	NA	NA	NA	-	-	-	-	4.3757	4.5671	5.0221	4.9855	5.4829	4.5632	5.6028	5.0561	4.48	4.3041	4.3515	4.6025	4.4715	3.9659	4.1421	4.5642	4.5797	4.7327	4.8003	4.2766	4.3195	4.2705	4.0531	4.398	4.5973	4.5657	5.0208	4.7018
17201791	NA	NA	NA	-	-	-	-	3.0748	3.0669	3.1891	3.8648	3.1209	3.2744	3.1846	3.2171	3.1372	3.1135	3.004	2.9214	2.9514	3.0982	3.1316	3.1925	3.1473	3.1013	3.0654	3.2743	3.0245	3.047	3.0196	3.166	3.2881	3.08	3.0981	3.0579
17201793	NA	NA	NA	-	-	-	-	5.8995	5.5836	6.4826	5.8815	6.6679	6.5451	6.8721	4.9397	5.0831	6.2375	6.5496	5.7018	5.2885	4.8882	6.8043	6.0603	5.954	6.5745	6.4301	6.9612	6.2605	5.2726	5.9318	6.5581	6.767	5.743	5.6612	6.1334
17201795	NA	NA	NA	-	-	-	-	3.8213	4.1767	6.1176	4.9011	4.1642	4.1059	3.701	3.8674	3.9318	3.4843	3.6748	3.5192	3.8749	3.7667	3.9404	3.8875	3.7436	5.3734	4.1123	4.0863	3.8375	3.4229	3.9708	3.7113	4.5284	3.7202	4.1767	4.24
17201797	NA	NA	NA	-	-	-	-	4.1317	5.1641	5.4182	4.3127	5.0264	4.5949	4.1351	4.5993	4.0995	3.7036	3.5378	3.9518	4.4594	4.0664	3.6794	3.6665	4.635	4.0819	3.9478	5.7098	4.6259	4.575	4.2919	4.2286	5.7865	4.3859	4.0005	4.2311
17201799	NA	NA	NA	-	-	-	-	4.856	4.1992	4.7156	4.973	5.1465	5.1717	4.4311	5.1708	5.4443	4.9391	4.8589	4.6844	4.2998	4.9471	5.0436	4.7461	4.7259	5.8671	4.6382	5.4046	5.0513	5.1035	5.9688	4.8469	5.0365	4.911	4.9462	4.8411
17201801	NA	NA	NA	-	-	-	-	3.7039	3.3273	3.4793	3.8399	3.472	3.6004	3.6315	3.3751	3.3359	3.5664	3.4524	3.8419	3.5818	3.3954	4.1937	3.8003	3.8804	3.5953	3.5366	3.5894	3.5428	3.3054	3.6275	3.7669	3.9093	3.3068	3.6613	3.5587
17201803	NA	NA	NA	-	-	-	-	4.8842	4.9754	4.4968	4.8387	4.3366	4.8419	5.3564	5.2068	5.0535	5.7284	5.1568	5.5211	4.5297	4.4028	5.2745	5.3329	5.5393	5.2486	4.9803	5.2694	4.8812	5.4001	4.6756	5.7884	4.7868	4.1404	5.2773	5.286
17201805	NA	NA	NA	-	-	-	-	4.7236	5.1141	4.0358	5.5845	4.6641	3.8196	4.8457	5.1334	4.6505	4.0777	5.2973	5.4361	4.407	5.3811	3.958	4.7201	4.2472	3.9347	5.0079	5.577	5.5064	5.3977	4.8198	4.3638	4.5506	4.552	4.1878	4.4191
17201807	NA	NA	NA	-	-	-	-	4.0877	4.3505	4.1836	4.2736	4.2619	4.0481	4.5347	3.23	4.9409	4.2635	3.8588	3.7891	4.2339	4.6658	4.5727	4.0068	4.2816	4.3579	4.1512	4.6038	4.402	4.314	4.7612	4.0325	4.9901	4.7801	3.8525	4.7041
17201809	NA	NA	NA	-	-	-	-	7.0168	7.2798	6.8362	6.79	6.7892	6.7867	7.3968	7.671	7.0758	7.3565	7.0177	7.3941	7.0004	7.6082	7.3451	7.3743	7.1654	7.5807	7.4229	6.6615	7.2734	7.2798	6.202	7.5179	6.524	7.6964	7.5103	7.0939
17201811	NA	NA	NA	-	-	-	-	8.3277	8.1615	8.906	8.7905	8.5967	8.6101	8.6055	8.4553	8.8208	8.629	8.6949	8.7514	8.5377	8.8848	8.8164	8.9866	8.6116	8.8176	8.8683	8.2848	8.4162	8.462	8.8251	9.1048	8.8811	9.1796	9.1153	8.6777
17201813	NA	NA	NA	-	-	-	-	4.9333	5.3431	4.6525	4.6331	5.7515	6.2263	6.4117	4.7698	5.928	4.6339	5.983	4.8756	5.8181	3.736	6.1914	5.1618	5.5991	4.8474	6.1088	6.4285	6.1389	5.4653	5.5032	5.501	6.0314	5.7037	5.0145	5.9794
17201815	NA	NA	NA	-	-	-	-	5.9711	6.3058	6.0103	5.5449	6.6021	4.9689	5.865	5.5225	4.6161	4.8069	6.6132	4.4834	5.14	6.1815	6.1529	5.8003	6.152	5.8831	5.8709	6.1684	4.7197	5.6478	5.7936	5.8459	6.3279	5.342	5.5986	5.959
17201817	NA	NA	NA	-	-	-	-	6.0345	5.1843	5.7989	6.8092	6.8436	6.3291	5.5199	5.0345	4.4105	5.6368	5.7582	5.7786	5.2383	5.4338	5.6768	4.7819	5.268	6.0667	4.3627	6.5622	6.4055	6.021	6.8015	4.3481	5.9401	6.5174	5.0614	5.9117
17201819	NA	NA	NA	-	-	-	-	3.9826	4.3407	4.9471	4.7665	4.8959	4.2019	4.6734	4.5835	4.5945	4.4526	4.0065	3.8807	4.4865	3.8699	4.788	4.0291	4.63	4.0008	4.3122	4.5135	4.9474	3.9243	4.5054	4.8685	5.0768	4.7653	4.7454	5.3139
17201821	NA	NA	NA	-	-	-	-	5.4603	5.5118	5.6126	5.6999	5.9655	5.0507	6.1707	5.5606	6.0657	5.5865	5.6834	5.942	5.577	5.387	5.7084	5.2874	4.8835	5.458	6.055	5.5123	5.3618	6.4823	5.512	6.385	5.8714	5.91	5.8356	6.6092
17201823	NA	NA	NA	-	-	-	-	6.6481	6.7336	7.6271	7.516	7.7941	6.9321	6.3618	7.4546	7.26	6.8365	6.9014	6.7873	7.1677	7.3184	7.7574	7.1849	7.279	7.2034	6.8953	7.9627	7.2076	7.03	7.6007	7.7809	6.9602	7.4262	7.5886	7.4459
17201825	NA	NA	NA	-	-	-	-	7.5401	7.7504	7.5829	8.124	7.7139	7.1996	8.057	7.5835	8.5178	7.6763	8.2325	8.2104	8.441	7.7323	7.9303	8.1368	8.1893	8.0871	8.2271	7.6348	7.6909	7.4908	7.6405	8.4255	7.9107	8.4967	7.9172	7.6774
17201827	NA	NA	NA	-	-	-	-	4.2958	3.7889	3.9111	4.0668	3.8762	4.9693	4.3792	3.3551	3.8501	4.3936	3.9181	3.8104	3.7691	4.0062	4.26	3.8174	4.1082	4.0749	3.585	4.5252	4.2226	3.8081	3.9403	3.764	4.1224	5.3353	3.6891	4.126
17201829	NA	NA	NA	-	-	-	-	3.5774	3.5951	4.5886	4.3836	3.7373	3.7538	3.7958	3.4652	4.3712	4.3711	4.0663	3.5882	3.6336	3.261	4.3755	3.7341	4.521	4.1934	4.0425	4.3134	3.9626	3.8439	3.6254	4.5984	4.946	4.121	3.82	4.6324
17201831	NA	NA	NA	-	-	-	-	4.9815	5.3917	5.5151	5.3753	5.0648	5.5844	4.9768	4.2895	4.7473	4.684	5.4957	4.3672	4.664	4.9222	5.1723	5.0169	4.4723	5.332	5.6875	5.8595	4.9576	5.5488	4.1569	5.3046	5.504	4.8489	6.4153	4.8621
17201833	NA	NA	NA	-	-	-	-	5.3255	4.9894	4.7334	5.4636	5.0548	5.1541	5.3775	5.3866	5.4938	5.7775	5.5135	4.8151	5.2624	5.8039	5.4365	5.0353	5.2528	5.6611	5.8777	4.8771	5.0905	4.9957	5.0516	5.3816	5.0533	5.1466	4.9806	4.9136
17201835	NA	NA	NA	-	-	-	-	4.5764	4.4181	4.2491	4.0023	4.6448	4.2982	4.6176	4.8368	4.1953	5.3119	3.9099	4.206	4.9489	5.2898	4.5382	6.1708	4.5785	3.5059	4.6653	4.1264	5.0414	4.8067	4.9365	5.2004	4.191	4.4754	4.0323	4.2593
17201837	NA	NA	NA	-	-	-	-	5.3041	4.8956	5.692	4.8456	4.6185	5.7341	5.4809	5.8635	5.795	5.4215	5.1321	4.793	6.1862	6.7939	6.461	5.9633	6.333	5.9054	6.8526	5.4268	5.4656	6.1774	6.3332	6.1981	5.9753	5.7424	5.1959	4.9522
17201839	NA	NA	NA	-	-	-	-	6.904	6.8532	6.9053	6.5717	6.4436	5.1181	7.0605	6.9388	6.3662	6.7621	8.1715	7.9354	7.2549	6.8716	7.0309	7.0856	6.9502	7.1094	7.3771	6.8136	6.3348	6.7104	7.3902	7.4315	7.7514	7.2504	7.1164	7.5107
17201841	NA	NA	NA	-	-	-	-	3.2963	3.2299	3.5213	3.4125	3.4564	3.3284	3.4025	3.3157	3.3821	3.3678	3.3648	3.2939	3.5986	3.0155	3.4469	3.2221	3.359	3.4619	3.6296	3.4089	3.5352	3.5532	3.3862	3.536	3.3078	3.3874	3.5872	3.5145
17201843	NA	NA	NA	-	-	-	-	4.1428	3.7714	3.6978	4.1309	4.2604	4.116	4.2048	3.9954	3.4842	3.9586	3.7325	3.5111	3.5291	4.0531	3.7616	3.7504	3.576	3.9796	3.5754	3.9131	4.1249	3.7462	3.5978	4.0752	3.7702	4.3969	4.1528	4.0209
17201845	NA	NA	NA	-	-	-	-	3.5185	4.0336	3.9377	3.486	3.3908	4.0751	4.2423	3.992	3.7871	3.8823	3.8024	4.0447	3.9085	4.9343	4.2104	3.4397	3.9715	4.2261	3.7502	3.9013	3.547	4.0195	3.6687	3.7673	4.1116	4.3203	4.4187	4.5007
17201847	NA	NA	NA	-	-	-	-	5.9769	5.1993	5.5915	4.7783	5.1252	5.9073	6.4243	5.4575	7.0645	6.3563	6.2769	5.9997	5.6698	6.1498	5.1397	6.3379	6.4312	6.6188	6.5564	7.1749	6.1186	6.253	6.6199	5.9372	5.4685	7.7112	6.9225	5.9648
17201849	NA	NA	NA	-	-	-	-	4.589	4.6983	4.9159	5.3651	5.4417	4.6462	4.3125	4.1214	5.2169	4.5967	4.5411	5.0362	3.7181	4.2235	5.364	4.2092	4.6611	4.6668	4.4406	4.7862	4.2604	5.2794	5.2884	4.4807	4.727	4.2098	4.7607	5.3295
17201851	NA	NA	NA	-	-	-	-	8.7324	8.891	8.4394	8.8277	8.2089	8.818	8.6657	8.822	9.2575	8.7954	8.975	8.9142	8.8473	9.4361	9.0999	8.9567	9.1114	8.8504	8.6889	8.3368	8.3597	8.4067	8.9545	9.065	7.8913	8.2531	8.6208	8.5634
17201853	NA	NA	NA	-	-	-	-	5.2679	5.2999	4.7663	5.35	4.8173	5.4186	4.1032	4.2048	6.0987	5.2732	4.8362	5.4461	4.3985	5.3011	5.0782	4.6776	4.3154	4.8597	4.5336	4.5154	3.3863	4.2556	4.194	5.5113	4.7481	4.1066	4.2996	4.2456
17201855	NA	NA	NA	-	-	-	-	5.7737	6.1532	5.7745	5.096	5.9626	6.4743	4.6664	5.1643	5.9394	6.6414	5.5808	6.1686	5.8475	6.5414	6.1827	6.2347	6.8245	5.8157	6.677	5.5898	6.2006	5.9888	6.2198	5.3914	5.6182	6.4064	6.1612	6.0985
17201857	NA	NA	NA	-	-	-	-	3.7582	4.019	3.2356	3.7151	3.9475	3.6294	3.7038	4.0471	4.1679	3.8336	4.1112	3.9841	3.7871	3.7673	3.6932	4.1675	3.7579	4.1383	3.8188	3.6454	4.1448	3.8539	3.8584	4.1559	3.6542	3.9335	3.5848	4.4597
17201859	NA	NA	NA	-	-	-	-	4.5268	3.495	4.6306	4.2175	4.0117	3.9739	3.58	4.0476	3.8186	4.1844	4.6123	5.2101	3.9457	3.6213	3.9964	4.0371	4.4193	3.6741	4.2765	3.6863	3.8697	4.279	3.9576	3.9827	4.2412	4.3039	3.4344	3.7501
17201861	NA	NA	NA	-	-	-	-	5.3512	6.7414	6.2646	5.9766	6.1573	7.0027	6.749	6.3102	7.0669	5.9621	7.109	6.3077	6.8321	7.8784	6.915	6.6571	6.5107	6.4526	6.3779	6.0637	5.7287	6.6008	6.1192	5.8588	6.7774	6.0239	6.7386	6.8706
17201863	NA	NA	NA	-	-	-	-	4.2004	3.6896	3.5842	3.508	3.4628	3.4858	3.8128	4.0825	3.5096	3.4966	3.3275	3.4044	3.8283	3.9202	3.7017	3.4844	3.4497	3.5393	3.413	3.3779	3.414	4.0255	4.1483	3.2933	3.2935	3.3929	3.2546	3.7027
17201867	NA	NA	NA	-	-	-	-	5.0668	5.9314	5.5249	5.1399	5.1529	6.0407	5.2693	6.0322	6.3012	5.7035	5.3419	5.614	5.281	5.9927	5.899	6.4192	5.6806	5.7662	6.0123	5.7446	5.4454	5.4283	4.9891	5.9206	5.2424	5.3549	5.351	5.7937
17201869	NA	NA	NA	-	-	-	-	7.4798	7.6759	8.3818	8.072	7.682	8.2162	8.064	7.8814	8.0104	8.1866	7.9149	7.8133	8.0045	7.9342	8.2318	8.3301	8.0817	7.942	8.1389	8.2229	7.5711	7.9805	8.2519	8.2323	8.182	8.2749	7.9693	8.3081
17201871	NA	NA	NA	-	-	-	-	3.2844	3.0132	3.0529	3.2455	3.2422	2.9379	3.0155	3.0563	3.1079	3.606	3.1097	3.0293	3.3876	2.9965	3.2715	3.17	3.3392	3.0578	3.317	3.0478	3.1764	3.2492	3.0416	3.5315	3.1012	3.236	3.2148	3.1777
17201873	NA	NA	NA	-	-	-	-	2.9086	3.2636	2.9065	2.9044	2.9963	2.9245	2.9453	3.1416	2.9816	3.1699	3.106	3.1818	3.0903	3.1412	3.027	3.033	3.0826	3.3796	2.9453	3.1521	3.0767	3.1391	2.9973	3.1207	3.0513	2.9697	3.1232	3.0899
17201875	NA	NA	NA	-	-	-	-	4.0233	4.3711	3.8264	3.8176	3.578	4.9823	3.9715	4.0996	3.9824	3.6901	4.3072	3.9369	4.1217	5.0804	3.6448	3.39	4.0239	4.2948	4.0394	3.7733	4.4885	4.2508	4.1521	4.1359	4.307	4.3181	3.8805	4.1361
17201877	NA	NA	NA	-	-	-	-	4.8525	4.139	3.951	4.459	4.5022	4.5906	3.8282	4.178	3.6899	4.2154	3.6846	3.5106	3.6119	3.7953	4.1118	3.8698	4.1071	3.5619	4.3463	4.2801	4.0865	3.9957	3.6422	4.063	4.7215	4.3431	4.2346	4.2148
17201879	NA	NA	NA	-	-	-	-	4.9442	4.799	5.0927	5.1597	4.9935	5.4392	4.5504	4.2738	4.8065	4.5668	5.0345	4.1778	4.4665	3.9782	4.4791	4.0792	4.7401	4.1685	4.1048	5.2396	4.3629	4.1949	3.6615	4.3269	4.0225	4.6416	4.2701	5.1829
17201881	NA	NA	NA	-	-	-	-	3.8643	4.2109	4.0388	4.9651	5.4166	3.2579	4.8676	4.7116	4.5986	3.6297	4.2963	3.6554	4.9886	4.2695	4.0507	4.0656	3.8189	4.9669	4.1549	4.9797	3.7475	3.4772	4.568	4.1417	5.4327	4.2321	3.8274	4.6846
17201883	NA	NA	NA	-	-	-	-	3.7755	4.5833	5.2381	4.904	5.3325	4.1363	3.8512	4.5075	4.9838	3.5737	3.6432	3.532	5.0435	3.5768	4.0777	4.0532	4.2326	3.9911	4.0068	4.2952	4.0335	3.7962	3.9446	4.6585	4.4806	4.0492	3.7803	4.4654
17201885	NA	NA	NA	-	-	-	-	4.669	4.8235	5.962	5.7602	5.7189	3.9419	4.6657	4.3619	4.2232	4.4049	4.5445	4.4735	3.7928	4.5878	5.3943	4.2593	4.1772	4.4428	4.5113	6.0303	4.3686	4.6312	5.3722	4.7584	4.8074	4.6422	4.4196	4.6579
17201887	NA	NA	NA	-	-	-	-	5.0647	5.0095	5.2083	5.6139	5.8723	4.6232	5.631	4.5188	5.8436	5.077	5.8486	4.9312	5.2479	4.4191	4.9538	5.3404	5.4121	5.6752	5.3264	6.4235	4.3643	5.3355	4.7124	5.9289	6.3688	5.1555	4.711	5.519
17201889	NA	NA	NA	-	-	-	-	7.1394	7.2767	8.557	8.6508	8.7295	7.4117	7.4084	7.2412	7.2796	6.5588	7.679	6.2935	7.4616	7.0533	7.6098	6.9904	7.2007	7.6043	7.1331	8.0639	7.1825	7.1343	7.8719	7.9899	7.977	8.338	7.279	7.4763
17201891	NA	NA	NA	-	-	-	-	5.7854	5.086	6.2394	6.2892	6.792	5.561	5.3881	5.3943	6.2323	4.5965	6.4641	5.4408	5.7934	4.4679	6.0044	5.0449	6.1254	5.7071	6.2326	7.0469	6.1107	5.8076	6.0491	5.595	6.2647	5.2473	5.2878	6.6055
17201893	NA	NA	NA	-	-	-	-	7.1011	6.8782	7.2536	7.0998	8.0724	7.6281	7.5844	7.2372	7.3773	6.6102	7.3001	5.4334	7.5161	6.8372	6.695	7.5898	7.58	6.6835	7.5144	8.0667	7.6285	5.7197	6.4776	7.338	7.7111	7.2086	6.3991	7.6538
17201895	NA	NA	NA	-	-	-	-	3.3376	3.5086	3.7253	3.6461	4.6265	3.4232	3.4835	3.4667	3.6315	3.7056	3.77	3.3033	3.5209	3.5065	3.5833	3.2537	3.754	3.6031	3.5377	4.1572	3.5663	3.8314	3.833	3.6904	4.0772	3.5431	3.4286	4.2186
17201897	NA	NA	NA	-	-	-	-	5.4493	4.756	5.0847	5.6897	6.6511	3.7747	5.3087	5.3343	5.3498	5.2456	4.4108	4.3882	4.7829	3.7362	4.4461	5.3999	5.8764	6.234	4.554	6.3636	4.2869	4.5422	6.1583	5.5213	5.7316	6.4548	4.4239	5.0126
17201899	NA	NA	NA	-	-	-	-	5.1515	5.4526	6.331	6.4829	6.6042	6.4019	6.1033	5.2766	5.7927	4.0432	5.5041	4.6408	4.8147	5.0709	6.149	5.3388	4.8254	5.8582	6.3298	6.009	4.7046	5.44	6.1634	5.65	6.7361	5.2007	5.0818	5.5139
17201901	NA	NA	NA	-	-	-	-	12.5558	12.6615	13.4983	13.3945	13.4394	12.6835	12.6068	12.517	12.7115	11.766	12.6013	12.1062	12.6118	11.9419	12.693	12.1472	12.5672	12.698	12.517	13.0061	12.4579	11.7628	12.9684	12.774	12.9684	13.226	12.2923	12.6793
17201905	NA	NA	NA	-	-	-	-	3.884	3.7415	4.9345	4.5425	4.8731	4.0515	4.6516	4.9325	4.5381	3.5051	3.8231	3.9503	4.313	3.8638	4.6385	4.5541	4.0055	5.0559	4.3315	4.7675	3.8301	4.1305	3.6977	4.1575	4.0939	4.7318	4.0685	4.0694
17201907	NA	NA	NA	-	-	-	-	6.2164	6.7867	7.5275	7.5171	7.6496	6.6862	6.5903	7.0937	6.792	6.3026	6.2142	5.0189	6.2914	5.7616	6.5351	5.66	6.0119	6.7183	6.3936	7.3347	6.9384	6.101	7.0755	5.984	7.1172	6.854	6.5153	6.4814
17201909	NA	NA	NA	-	-	-	-	6.1919	6.5689	7.7546	7.2891	6.8968	6.6485	6.9436	7.0439	7.4393	7.4038	7.2195	7.439	7.2999	7.5297	7.7596	7.1732	7.7164	7.1358	7.4144	6.6741	7.1479	6.9258	7.8858	7.4717	6.7324	7.7495	7.5584	7.1763
17201911	NA	NA	NA	-	-	-	-	7.3078	7.7203	7.5922	7.3597	8.0626	7.522	7.506	6.7616	7.3758	6.9857	7.8479	7.266	7.4223	7.6334	7.4299	6.7568	7.8492	7.4445	7.2376	7.6891	7.6515	6.7017	7.8448	7.8803	8.1076	8.0969	7.1175	7.88
17201913	NA	NA	NA	-	-	-	-	3.9046	4.7505	4.3468	4.5524	5.8676	4.4986	4.618	4.4906	3.7959	4.2998	3.5641	3.7844	3.9706	4.2554	3.6587	4.5003	4.9114	3.4257	4.1183	5.0737	4.6321	3.425	4.394	3.8011	5.0271	3.7486	3.8576	4.9237
17201915	NA	NA	NA	-	-	-	-	7.585	7.403	8.45	8.5113	8.0891	8.1853	7.944	6.8021	7.2095	6.7381	7.8188	6.2302	7.6867	6.6048	7.2964	7.4535	7.8429	6.9331	7.7659	8.7089	7.496	7.2381	6.8317	8.1291	8.3876	7.572	6.6179	8.1507
17201917	NA	NA	NA	-	-	-	-	5.1194	4.6365	6.066	5.3406	7.134	4.1864	4.9016	5.139	6.0079	4.0732	4.5786	4.7731	5.6889	3.9012	5.0084	3.8122	4.6322	5.4628	4.804	5.8761	4.7865	4.2005	6.1279	4.4481	5.779	5.6002	4.6913	5.6809
17201919	NA	NA	NA	-	-	-	-	3.4283	3.279	3.6045	3.5097	3.6539	3.4645	5.2147	4.3629	3.3732	3.3319	3.384	3.3263	3.6464	3.3857	3.4233	3.334	3.2494	3.4522	3.572	3.8618	3.5328	3.2	3.9309	3.425	3.9366	3.6136	3.1548	3.7895
17201921	NA	NA	NA	-	-	-	-	4.7788	5.2068	5.4412	5.2662	6.0087	4.3271	5.0316	5.7342	4.2596	4.2923	4.0354	4.7055	4.2308	4.5872	5.402	5.2431	4.5356	5.2534	4.6684	5.0545	4.6954	4.7536	5.5527	4.2313	5.0923	5.741	4.6425	5.0006
17201923	NA	NA	NA	-	-	-	-	3.724	3.3505	4.0518	4.0607	3.4258	4.3933	3.595	3.2786	3.9007	3.8297	3.7043	3.2531	3.8306	3.4262	3.5255	3.345	3.6072	3.5837	3.4694	3.2765	3.6869	3.5266	3.7926	3.5555	3.4067	3.6411	3.2309	3.6141
17201925	NA	NA	NA	-	-	-	-	3.7465	3.9106	4.8822	3.8832	4.4616	4.4884	4.028	4.0144	3.9359	3.9589	4.0241	3.8545	4.3692	4.5408	3.66	3.98	3.8468	4.0658	3.9177	3.965	4.356	4.6177	3.8068	4.4368	3.8684	4.2423	4.0668	3.8919
17201927	NA	NA	NA	-	-	-	-	3.7278	3.478	4.0632	3.923	4.819	4.0524	3.7059	3.6064	3.9819	3.5775	3.8996	3.3593	4.1325	3.749	4.2277	3.2973	3.5674	3.7154	3.823	3.6653	3.5449	3.6293	3.5901	3.5938	3.9657	4.067	3.8837	4.017
17201929	NA	NA	NA	-	-	-	-	7.6621	8.0211	8.0211	8.0986	7.8929	8.3764	8.3675	8.3042	8.5238	8.034	7.9631	8.2189	8.2601	8.2473	8.5374	7.9476	8.7318	8.1769	8.1265	8.0446	8.2192	7.7619	8.3294	8.6127	8.2913	8.6931	8.1082	8.006
17201931	NA	NA	NA	-	-	-	-	4.528	4.1481	5.5733	4.7091	4.8821	3.78	4.8069	4.5604	4.7926	4.7096	4.4439	4.6218	4.5139	4.416	4.994	4.9866	4.5218	5.14	4.604	5.1538	4.1564	4.7961	4.7496	4.6221	4.953	4.2396	4.862	4.4394
17201933	NA	NA	NA	-	-	-	-	3.6644	3.3739	3.9209	3.3356	3.7523	3.6416	3.3524	3.2747	3.5971	3.2094	3.4354	3.7531	3.8686	3.3922	3.5274	3.3976	3.4072	3.3091	3.6329	3.5096	3.426	3.5863	3.3159	3.5772	3.3403	3.6728	3.5691	3.358
17201935	NA	NA	NA	-	-	-	-	5.6023	5.8337	6.8867	6.3016	6.6299	6.1987	6.1907	6.3024	6.5106	5.994	6.8637	6.2164	6.216	6.492	5.8641	6.81	6.5193	6.3652	6.2589	6.2545	6.1605	5.7838	6.8035	7.1455	6.2271	6.5703	6.3545	5.9031
17201937	NA	NA	NA	-	-	-	-	4.873	4.1758	5.6737	5.3092	5.7413	5.5008	4.9227	5.3824	4.7595	5.3993	5.4164	5.5192	5.1006	4.2498	5.0797	5.6916	4.7655	5.1307	5.0911	6.1084	5.3626	4.0513	5.9714	5.1079	4.6905	5.5602	4.9996	5.5793
17201939	NA	NA	NA	-	-	-	-	6.7658	5.9575	6.8681	7.169	7.0004	6.5827	7.1836	7.2457	7.1608	7.1981	6.7126	7.2548	6.8893	6.8094	7.5791	6.7303	7.0755	7.0743	7.6917	6.0348	7.3099	6.4606	7.5357	6.7898	7.3696	7.1472	6.9586	7.177
17201941	NA	NA	NA	-	-	-	-	4.7777	4.2299	4.1106	4.4036	4.9921	4.9215	5.6717	4.5493	4.2455	3.8437	3.8343	3.9183	5.4162	4.8595	5.7559	4.3151	3.8712	4.4948	3.8433	4.7225	4.3369	4.5341	4.5226	4.1763	4.3743	4.2753	4.3711	4.9641
17201943	NA	NA	NA	-	-	-	-	3.4058	3.6357	3.823	3.6291	4.0046	5.0524	3.6693	3.3712	3.2987	3.4934	3.616	3.6264	3.7133	3.2886	4.2439	3.6188	3.3784	3.7974	3.4541	4.1442	3.7331	3.9518	3.4561	4.0611	3.4896	3.6219	3.9498	3.2964
17201945	NA	NA	NA	-	-	-	-	4.6173	4.247	4.1679	4.2951	4.1979	3.5582	3.5682	3.8423	3.8454	4.1909	4.3176	4.1789	3.7731	4.4022	4.063	4.1244	4.1574	3.7593	4.1211	4.1974	3.8674	3.5564	4.3031	3.6825	3.8827	4.2004	3.321	3.8595
17201947	NA	NA	NA	-	-	-	-	3.5076	3.8949	4.0533	4.1295	3.9563	3.6249	4.7072	3.965	3.6598	3.7095	3.367	3.572	3.6232	3.426	3.55	3.4054	3.7902	3.3695	3.5034	4.3119	3.8335	3.6251	4.1707	3.281	3.7235	3.7143	3.8557	3.9335
17201949	NA	NA	NA	-	-	-	-	4.524	4.3874	4.6033	4.089	3.7506	4.2964	4.4052	4.4169	4.4144	4.9866	3.7996	4.0286	4.141	4.3913	4.2846	4.7698	4.8596	3.9883	4.658	4.8427	4.401	4.1504	4.4141	3.9328	4.2739	3.9183	4.5753	4.6548
17201951	NA	NA	NA	-	-	-	-	3.3044	3.2111	3.4211	3.1707	3.5822	3.6644	3.1869	3.1268	3.1909	3.56	3.5262	3.2211	3.2454	3.7169	3.0399	3.2641	3.3638	3.3773	2.9908	3.4912	3.5498	3.8777	3.3152	3.1767	3.2611	3.4162	3.3066	3.2706
17201953	NA	NA	NA	-	-	-	-	3.6715	3.6415	3.8862	3.5143	4.1415	3.6422	3.7542	3.3884	3.7033	3.8928	3.4459	3.7567	3.5884	3.511	3.6707	3.5999	3.4712	3.5678	4.1674	3.5087	3.4636	4.0122	4.33	3.9674	3.9838	3.3207	3.4981	3.8715
17201955	NA	NA	NA	-	-	-	-	3.5697	3.6677	3.7505	3.5632	4.3262	3.2474	3.6138	3.3406	3.5574	3.3345	3.515	3.5347	3.2978	3.0366	3.5395	3.1983	3.5469	3.4732	3.2222	4.1624	3.7329	3.6474	3.7151	3.5228	3.7822	3.6928	3.4015	3.5995
17201957	NA	NA	NA	-	-	-	-	4.968	5.0674	4.9617	5.5455	4.9484	4.3264	4.2578	4.6671	4.9855	4.5415	4.3897	4.4855	4.2566	5.0675	4.9005	4.5718	5.1926	4.3572	5.1743	5.8284	5.2742	5.2807	5.0815	4.7503	5.7279	5.4333	4.2738	4.6239
17201959	NA	NA	NA	-	-	-	-	5.4953	6.5745	6.4229	5.9357	6.9876	6.0937	5.9381	5.5101	6.617	6.2954	7.0328	6.3798	5.9992	6.8752	6.3024	6.6565	6.73	6.8112	6.7415	5.8746	6.3442	6.0971	6.5892	7.0761	5.7653	6.8699	6.6157	6.6691
17201961	NA	NA	NA	-	-	-	-	5.421	4.696	6.5044	5.1498	6.3679	6.2164	4.0894	6.0173	5.5933	4.963	5.6889	4.5858	5.738	5.1624	5.9049	4.995	5.8575	6.4025	6.184	5.9729	4.8964	5.4278	5.1682	5.0733	5.3373	5.5183	5.6699	6.1597
17201963	NA	NA	NA	-	-	-	-	5.2087	4.8662	6.1537	5.7727	6.1848	6.1445	5.2909	6.0594	5.5673	4.5564	4.6578	3.7396	5.1102	3.6564	4.1582	4.5769	5.2245	4.7135	5.996	5.6744	5.1075	4.4332	4.8139	5.2212	4.6722	5.075	3.9257	5.4786
17201965	NA	NA	NA	-	-	-	-	4.3757	4.5671	5.0221	4.9855	5.4829	4.5632	5.6028	5.0561	4.48	4.3041	4.3515	4.6025	4.4715	3.9659	4.1421	4.5642	4.5797	4.7327	4.8003	4.2766	4.3195	4.2705	4.0531	4.398	4.5973	4.5657	5.0208	4.7018
17201967	NA	NA	NA	-	-	-	-	3.0748	3.0669	3.1891	3.8648	3.1209	3.2744	3.1846	3.2171	3.1372	3.1135	3.004	2.9214	2.9514	3.0982	3.1316	3.1925	3.1473	3.1013	3.0654	3.2743	3.0245	3.047	3.0196	3.166	3.2881	3.08	3.0981	3.0579
17201969	NA	NA	NA	-	-	-	-	5.8995	5.5836	6.4826	5.8815	6.6679	6.5451	6.8721	4.9397	5.0831	6.2375	6.5496	5.7018	5.2885	4.8882	6.8043	6.0603	5.954	6.5745	6.4301	6.9612	6.2605	5.2726	5.9318	6.5581	6.767	5.743	5.6612	6.1334
17201971	NA	NA	NA	-	-	-	-	3.8213	4.1767	6.1176	4.9011	4.1642	4.1059	3.701	3.8674	3.9318	3.4843	3.6748	3.5192	3.8749	3.7667	3.9404	3.8875	3.7436	5.3734	4.1123	4.0863	3.8375	3.4229	3.9708	3.7113	4.5284	3.7202	4.1767	4.24
17201973	NA	NA	NA	-	-	-	-	4.1317	5.1641	5.4182	4.3127	5.0264	4.5949	4.1351	4.5993	4.0995	3.7036	3.5378	3.9518	4.4594	4.0664	3.6794	3.6665	4.635	4.0819	3.9478	5.7098	4.6259	4.575	4.2919	4.2286	5.7865	4.3859	4.0005	4.2311
17201975	NA	NA	NA	-	-	-	-	4.856	4.1992	4.7156	4.973	5.1465	5.1717	4.4311	5.1708	5.4443	4.9391	4.8589	4.6844	4.2998	4.9471	5.0436	4.7461	4.7259	5.8671	4.6382	5.4046	5.0513	5.1035	5.9688	4.8469	5.0365	4.911	4.9462	4.8411
17201977	NA	NA	NA	-	-	-	-	3.7039	3.3273	3.4793	3.8399	3.472	3.6004	3.6315	3.3751	3.3359	3.5664	3.4524	3.8419	3.5818	3.3954	4.1937	3.8003	3.8804	3.5953	3.5366	3.5894	3.5428	3.3054	3.6275	3.7669	3.9093	3.3068	3.6613	3.5587
17201979	NA	NA	NA	-	-	-	-	4.8842	4.9754	4.4968	4.8387	4.3366	4.8419	5.3564	5.2068	5.0535	5.7284	5.1568	5.5211	4.5297	4.4028	5.2745	5.3329	5.5393	5.2486	4.9803	5.2694	4.8812	5.4001	4.6756	5.7884	4.7868	4.1404	5.2773	5.286
17201981	NA	NA	NA	-	-	-	-	4.7236	5.1141	4.0358	5.5845	4.6641	3.8196	4.8457	5.1334	4.6505	4.0777	5.2973	5.4361	4.407	5.3811	3.958	4.7201	4.2472	3.9347	5.0079	5.577	5.5064	5.3977	4.8198	4.3638	4.5506	4.552	4.1878	4.4191
17201983	NA	NA	NA	-	-	-	-	4.0877	4.3505	4.1836	4.2736	4.2619	4.0481	4.5347	3.23	4.9409	4.2635	3.8588	3.7891	4.2339	4.6658	4.5727	4.0068	4.2816	4.3579	4.1512	4.6038	4.402	4.314	4.7612	4.0325	4.9901	4.7801	3.8525	4.7041
17201985	NA	NA	NA	-	-	-	-	7.0168	7.2798	6.8362	6.79	6.7892	6.7867	7.3968	7.671	7.0758	7.3565	7.0177	7.3941	7.0004	7.6082	7.3451	7.3743	7.1654	7.5807	7.4229	6.6615	7.2734	7.2798	6.202	7.5179	6.524	7.6964	7.5103	7.0939
17201987	NA	NA	NA	-	-	-	-	8.3277	8.1615	8.906	8.7905	8.5967	8.6101	8.6055	8.4553	8.8208	8.629	8.6949	8.7514	8.5377	8.8848	8.8164	8.9866	8.6116	8.8176	8.8683	8.2848	8.4162	8.462	8.8251	9.1048	8.8811	9.1796	9.1153	8.6777
17201989	NA	NA	NA	-	-	-	-	4.9333	5.3431	4.6525	4.6331	5.7515	6.2263	6.4117	4.7698	5.928	4.6339	5.983	4.8756	5.8181	3.736	6.1914	5.1618	5.5991	4.8474	6.1088	6.4285	6.1389	5.4653	5.5032	5.501	6.0314	5.7037	5.0145	5.9794
17201991	NA	NA	NA	-	-	-	-	5.9711	6.3058	6.0103	5.5449	6.6021	4.9689	5.865	5.5225	4.6161	4.8069	6.6132	4.4834	5.14	6.1815	6.1529	5.8003	6.152	5.8831	5.8709	6.1684	4.7197	5.6478	5.7936	5.8459	6.3279	5.342	5.5986	5.959
17201993	NA	NA	NA	-	-	-	-	6.0345	5.1843	5.7989	6.8092	6.8436	6.3291	5.5199	5.0345	4.4105	5.6368	5.7582	5.7786	5.2383	5.4338	5.6768	4.7819	5.268	6.0667	4.3627	6.5622	6.4055	6.021	6.8015	4.3481	5.9401	6.5174	5.0614	5.9117
17201995	NA	NA	NA	-	-	-	-	3.9826	4.3407	4.9471	4.7665	4.8959	4.2019	4.6734	4.5835	4.5945	4.4526	4.0065	3.8807	4.4865	3.8699	4.788	4.0291	4.63	4.0008	4.3122	4.5135	4.9474	3.9243	4.5054	4.8685	5.0768	4.7653	4.7454	5.3139
17201997	NA	NA	NA	-	-	-	-	5.4603	5.5118	5.6126	5.6999	5.9655	5.0507	6.1707	5.5606	6.0657	5.5865	5.6834	5.942	5.577	5.387	5.7084	5.2874	4.8835	5.458	6.055	5.5123	5.3618	6.4823	5.512	6.385	5.8714	5.91	5.8356	6.6092
17201999	NA	NA	NA	-	-	-	-	6.6481	6.7336	7.6271	7.516	7.7941	6.9321	6.3618	7.4546	7.26	6.8365	6.9014	6.7873	7.1677	7.3184	7.7574	7.1849	7.279	7.2034	6.8953	7.9627	7.2076	7.03	7.6007	7.7809	6.9602	7.4262	7.5886	7.4459
17202001	NA	NA	NA	-	-	-	-	3.6388	3.5142	3.746	3.5592	3.5021	3.6378	3.4435	3.3763	3.75	3.545	3.9303	3.3185	3.5588	3.9186	3.6086	3.7059	3.4415	3.5118	3.626	4.0582	3.5312	3.321	3.5269	3.2661	3.6971	3.8571	3.6651	3.606
17202003	NA	NA	NA	-	-	-	-	4.9005	4.7391	5.1135	4.2464	4.8302	3.9891	4.5586	3.6316	4.2913	3.9766	4.1383	5.024	4.7249	5.8239	4.0656	4.3245	4.3325	4.1595	4.3007	3.9023	5.0336	4.4064	5.118	4.2713	5.3472	4.0431	5.0495	4.6403
17202005	NA	NA	NA	-	-	-	-	3.3044	3.2111	3.2973	3.3553	3.4394	3.5383	3.5381	3.4355	3.1627	2.9868	3.2106	3.2317	3.0147	3.2246	3.2378	2.9805	3.0619	3.3906	3.4926	3.3025	3.7386	3.3167	3.202	2.9993	3.1164	3.0048	3.3687	3.1362
17202007	NA	NA	NA	-	-	-	-	3.259	3.1017	3.2449	3.8128	3.2777	3.2018	3.0817	3.1678	3.2757	2.9823	3.1618	3.1182	3.1891	3.2337	3.2424	3.2844	3.2109	3.1167	3.1501	3.3233	3.4321	3.0505	3.1176	3.0727	3.4166	3.3486	3.016	3.2655
17202009	NA	NA	NA	-	-	-	-	3.3165	3.2806	3.3726	3.2932	3.297	3.7621	3.2813	3.3107	3.4918	3.3396	3.3837	3.2252	3.2362	3.623	3.3475	3.237	3.2784	3.4758	3.2361	3.2381	3.3503	3.1455	3.3428	3.3943	3.0956	3.6817	3.2314	3.306
17202011	NA	NA	NA	-	-	-	-	3.6833	4.2646	4.1943	3.8223	3.7546	4.0795	4.124	3.4979	3.6792	3.664	3.4602	3.9276	3.9446	3.3102	3.9151	3.9126	3.7089	3.9509	4.1595	4.4378	3.7472	4.1213	4.3013	4.3561	4.7363	4.3239	3.8184	3.882
17202013	NA	NA	NA	-	-	-	-	3.645	3.6817	4.3959	4.005	4.1687	4.0264	3.5928	3.7032	3.3721	3.8565	3.2659	3.4447	3.5395	3.3263	3.6753	3.5092	4.1466	3.4392	3.6766	3.9276	3.5826	3.0793	4.4722	3.4245	4.2925	3.7861	3.8574	4.1303
17202015	NA	NA	NA	-	-	-	-	6.7636	6.9846	6.6207	6.5503	6.7581	7.3157	6.9908	7.1052	7.1231	5.7851	6.8955	6.4006	7.214	6.3849	7.2682	6.9346	6.6842	6.6819	6.2279	7.2313	6.7386	5.8962	6.8221	7.3355	7.0235	7.4195	6.7983	7.2259
17202017	NA	NA	NA	-	-	-	-	6.3786	6.3699	6.5538	5.9814	6.4334	6.575	6.6473	6.217	6.4618	6.1886	6.7883	6.0058	6.2575	5.5949	6.3754	5.7035	6.7124	6.2049	6.7838	6.7043	6.9505	6.1163	6.4036	6.7561	6.4079	6.5506	5.3584	6.569
17202019	NA	NA	NA	-	-	-	-	3.9115	3.9717	3.2896	3.4613	3.7823	4.308	3.3829	4.2995	3.9284	3.6638	3.8148	3.4751	4.2203	3.6545	4.4622	3.604	3.4369	3.5369	3.8363	3.893	3.4165	3.518	4.0578	3.8205	3.6223	3.6457	4.1827	3.5478
17202021	NA	NA	NA	-	-	-	-	3.2814	3.2958	3.7576	4.0088	3.262	3.7542	3.2505	3.3586	3.2311	3.1359	3.3594	3.3762	3.2762	3.3276	3.4944	3.5278	3.1342	3.171	3.3165	3.5408	3.3152	3.2205	3.5226	3.2456	3.3356	3.4065	3.1469	3.2475
17202023	NA	NA	NA	-	-	-	-	3.9798	4.4829	4.0686	3.7732	3.9929	3.7772	4.5117	4.8077	4.2733	4.2604	4.2044	4.2531	3.4361	3.6577	3.8615	4.052	3.8085	3.8166	3.6461	3.9757	3.9998	3.7289	3.9776	4.1338	3.8594	4.5359	3.5763	3.6442
17202025	NA	NA	NA	-	-	-	-	3.7528	3.9157	4.7196	4.3576	4.1511	3.1531	3.3637	3.9145	3.7047	3.3383	3.7233	3.8715	3.5574	3.4944	3.8459	3.4764	3.662	3.8502	3.7679	3.9894	3.5531	4.0523	4.1264	3.6358	3.6961	4.7111	3.285	3.5723
17202027	NA	NA	NA	-	-	-	-	3.272	3.2851	3.2673	3.2268	3.6022	3.391	3.5571	3.2369	3.2741	3.0772	3.0841	3.1141	3.1809	3.1345	3.2199	3.4357	3.1761	3.0981	3.1278	3.5786	3.184	3.2887	3.1837	3.1908	3.3962	3.4181	3.2433	3.1774
17202029	NA	NA	NA	-	-	-	-	3.5084	4.2117	3.5492	3.9606	3.6275	3.6268	4.2155	3.8408	3.6685	3.6542	3.8885	3.7292	3.5743	3.5674	3.8454	3.5995	3.4979	3.4976	4.0228	4.4942	4.1715	3.7798	3.5431	3.5397	4.0563	4.2166	3.9519	3.3301
17202031	NA	NA	NA	-	-	-	-	5.6401	5.2131	6.9538	5.8471	5.7863	6.3779	5.7454	6.0155	5.7561	6.3937	6.4436	6.7118	6.214	6.7503	6.5421	6.2008	6.6849	6.551	5.643	6.0075	5.7703	5.6792	7.3662	6.6685	5.9839	5.9964	5.9984	5.6088
17202033	NA	NA	NA	-	-	-	-	3.1931	3.2095	3.1569	3.1849	3.3177	3.1095	3.4374	3.1655	3.35	3.3243	3.3242	3.2036	3.6446	3.3381	3.3348	3.1416	3.233	3.1918	3.5918	3.3726	3.3987	3.3475	3.5011	3.2278	3.5467	3.334	3.2731	3.2941
17202035	NA	NA	NA	-	-	-	-	3.6238	4.2791	4.5094	4.0825	3.8507	4.2833	3.4815	4.1085	4.1112	4.0328	3.5739	4.3313	4.078	3.5151	3.9367	3.5703	3.9882	3.3209	3.944	3.9336	3.8	3.6774	4.1851	3.5256	4.4593	3.9627	3.9957	3.7654
17202037	NA	NA	NA	-	-	-	-	3.7385	3.6959	3.6683	3.8604	3.9567	3.9187	3.8037	4.0158	3.5844	3.9678	3.644	3.2866	3.7385	4.2238	3.7536	3.5921	3.8895	3.5403	3.6184	3.4822	4.0113	3.9851	3.4582	3.4411	4.2414	3.6584	3.6978	3.8066
17202039	NA	NA	NA	-	-	-	-	3.5451	3.917	3.8543	3.5922	4.0813	3.6039	3.7156	3.7269	3.819	3.8086	3.5918	3.814	3.9511	3.7834	3.6738	3.7379	3.6223	3.7444	3.3796	4.1459	3.6371	3.7422	3.921	3.5752	3.8345	3.9798	3.6797	3.8718
17202041	NA	NA	NA	-	-	-	-	4.2463	4.9884	4.5272	4.8841	4.5955	5.4167	5.283	5.391	3.8868	5.3022	4.2407	4.4914	4.6175	4.7288	5.3499	4.9465	5.3654	5.1063	4.8801	4.01	4.5336	4.2487	4.0977	4.3171	4.1121	5.5976	5.6369	4.6495
17202043	NA	NA	NA	-	-	-	-	3.7055	3.8152	3.597	3.7789	4.3837	4.0076	3.7379	3.4315	3.6972	3.4611	3.4098	3.3957	4.0202	3.2765	3.389	3.979	3.9	3.6021	3.7093	3.8648	3.5273	3.5183	4.4885	3.4198	3.5283	4.2221	3.6274	4.2288
17202045	NA	NA	NA	-	-	-	-	4.0596	3.6556	3.7104	4.288	4.0918	4.6706	3.9825	3.7747	3.6857	3.6266	3.6147	3.4037	3.8916	3.6894	3.5331	3.4215	3.5415	3.7499	3.6933	4.4761	3.671	4.0018	3.4179	3.8197	3.7581	3.7973	3.6576	4.1045
17202047	NA	NA	NA	-	-	-	-	3.0453	2.9635	3.0263	3.2837	2.9963	3.4645	3.0453	2.9584	3.0279	2.9955	2.9945	3.0723	3.0903	2.9688	2.9086	2.9333	3.0032	2.9886	3.0529	3.0284	3.0378	2.9402	2.9629	3.0275	3.1012	3.2735	3.0101	2.9929
17202049	NA	NA	NA	-	-	-	-	3.2551	3.4992	3.8653	4.3727	3.7646	3.5499	3.4973	3.2387	3.6607	3.4476	3.2992	3.6617	3.5512	3.4101	3.7016	3.5837	3.4259	3.2553	3.314	3.3968	3.4833	3.6262	3.6778	3.6467	3.8343	3.928	3.3958	3.6377
17202051	NA	NA	NA	-	-	-	-	4.2831	3.6656	4.4216	4.0291	4.2366	4.8421	3.753	3.7782	3.6733	3.7808	3.6444	3.6606	3.8759	3.8554	3.8558	3.5632	3.7643	3.774	3.5386	4.0529	4.2284	3.6814	3.8421	3.3821	3.7491	4.1458	3.8059	4.0341
17202053	NA	NA	NA	-	-	-	-	3.4529	3.521	4.3088	4.0034	4.7128	4.2662	3.4418	3.9918	4.059	3.3237	3.3904	3.5682	3.7382	3.1636	3.7693	3.2967	3.7265	3.7054	3.7474	4.7395	3.2722	3.6807	4.2902	3.225	4.0593	3.8177	3.5814	3.7479
17202055	NA	NA	NA	-	-	-	-	3.9248	3.6177	3.6223	4.3325	3.7712	3.8828	3.3299	3.6678	3.7134	4.133	3.7903	3.6784	4.2827	3.4173	3.9481	3.9059	3.9462	3.5802	3.6241	4.0313	3.7599	4.0921	4.4939	3.8276	3.4751	3.5142	3.3296	3.7489
17202057	NA	NA	NA	-	-	-	-	4.3611	3.5553	5.2793	4.8858	5.6328	5.2158	4.8485	3.889	4.3363	4.3114	4.2472	4.0052	4.0843	4.002	4.191	4.2437	4.1935	4.352	4.1004	4.8085	5.0154	3.9565	4.525	4.0114	3.9569	5.024	3.9285	4.1903
17202059	NA	NA	NA	-	-	-	-	3.9206	3.5122	4.6282	3.8998	5.0738	4.9804	4.2863	5.2307	4.8226	4.0395	4.2884	3.6674	4.0157	4.0054	4.1918	3.9	4.2378	4.366	3.7215	5.9363	4.2458	3.676	4.3218	3.9538	4.6868	4.7384	3.7901	4.2655
17202061	NA	NA	NA	-	-	-	-	3.8054	3.5782	4.2801	4.0817	3.9237	3.7083	3.3088	3.9897	3.861	3.4804	3.4178	3.5335	3.6317	3.5774	3.6238	3.3896	3.6372	3.8004	3.5231	4.155	3.6769	3.8292	3.9668	3.4677	4.0983	3.5969	3.6509	3.925
17202063	NA	NA	NA	-	-	-	-	7.5301	7.2331	8.3356	8.0061	8.2438	7.6635	6.8165	7.3349	8.1743	7.3498	7.5885	7.9059	7.5396	7.0528	7.6919	7.44	8.1824	7.5947	7.9235	8.3607	7.7181	6.5714	8.1991	7.887	7.946	7.7716	7.3238	8.3073
17202065	NA	NA	NA	-	-	-	-	3.7057	3.5251	3.3446	3.2954	3.5155	3.6068	3.2199	3.3425	3.3046	3.1227	3.2197	3.1528	3.4636	3.3011	3.2844	3.0669	3.2552	3.2805	3.3104	3.7187	3.2856	3.184	3.1114	3.3117	3.139	3.4454	3.2132	3.5124
17202067	NA	NA	NA	-	-	-	-	3.3235	3.1437	4.0325	4.6788	3.4254	3.29	3.3508	3.2491	4.1187	3.0898	3.0466	3.2136	3.4756	3.4022	3.1649	3.2088	3.2316	3.5549	3.1494	3.4657	3.7138	3.5149	3.2755	3.2681	3.274	3.086	3.3308	3.2024
17202069	NA	NA	NA	-	-	-	-	3.3834	3.8759	3.6037	3.4231	3.5984	3.9221	3.5719	3.5134	3.5855	3.2819	3.381	3.561	3.7035	3.6143	3.5641	3.4006	3.3794	3.5952	3.7184	3.4576	3.3985	3.6483	3.6354	3.6038	3.6631	3.4722	3.5657	3.609
17202071	NA	NA	NA	-	-	-	-	3.5593	3.8483	4.6695	3.9837	4.5686	4.4229	3.702	3.9584	3.4791	3.5249	4.0353	3.58	4.0358	3.4404	4.0555	3.4636	3.7887	3.3013	3.7495	3.8249	3.7534	3.3983	3.726	3.7903	4.1078	3.5686	3.6064	3.708
17202073	NA	NA	NA	-	-	-	-	3.6889	3.9863	3.5014	4.0993	4.5291	4.118	3.7521	5.2026	4.0034	3.5369	4.1402	4.5828	3.5546	4.1144	4.105	4.2235	4.1605	4.2765	4.8621	3.8892	3.9639	4.1191	3.999	4.0077	4.27	3.9841	4.1073	3.6041
17202075	NA	NA	NA	-	-	-	-	3.5837	3.327	3.4841	4.1076	4.0468	3.4399	3.3318	3.4865	3.4304	3.2729	3.3977	3.193	3.5817	3.5748	3.7733	3.2348	3.6267	3.5089	3.2987	3.5629	3.8073	3.2784	3.3742	3.4258	3.6626	3.7089	3.7239	3.5605
17202077	NA	NA	NA	-	-	-	-	4.073	4.1071	3.8551	4.596	4.5455	4.1071	3.4963	4.4093	3.6902	3.987	3.6085	3.5399	4.4378	4.0124	4.0439	3.3254	3.9967	3.7038	3.7909	5.1243	3.6547	5.305	3.927	3.5913	4.1184	4.1114	3.9733	4.0444
17202079	NA	NA	NA	-	-	-	-	4.911	4.2366	5.9221	6.6075	5.8283	6.0826	5.1165	4.9865	4.1389	4.3819	5.8679	4.3514	5.4579	5.0103	5.8271	4.4468	5.8105	4.7675	4.8772	6.9874	4.6145	5.1804	5.7915	6.0026	6.4547	5.66	4.9306	5.2554
17202081	NA	NA	NA	-	-	-	-	5.0119	4.8969	4.8416	5.0146	5.43	5.545	4.5176	5.0521	4.8173	4.5946	5.0639	3.8331	4.9695	4.0071	5.2902	4.6826	4.2183	4.8823	5.7872	5.8922	5.4016	4.2053	4.9868	4.2947	5.7951	5.1649	4.8275	5.2777
17202083	NA	NA	NA	-	-	-	-	4.723	4.2833	4.6954	4.4935	4.5173	4.2013	3.928	3.9565	4.4811	5.4378	4.746	4.4246	4.6137	3.826	4.2339	4.8976	4.8321	4.6572	5.1989	3.9831	4.2548	4.2728	4.4975	3.6005	4.4929	5.1653	4.2016	5.0199
17202085	NA	NA	NA	-	-	-	-	3.2584	3.1184	3.2577	3.2959	3.2148	3.1324	3.063	3.4729	3.0741	3.1685	3.1586	3.3285	3.5192	3.3153	3.0719	3.3364	3.0611	3.0682	3.0487	3.2027	3.5239	3.168	3.3082	3.3803	3.3286	3.1761	3.1215	3.2009
17202087	NA	NA	NA	-	-	-	-	3.9412	4.2814	4.6513	4.7132	3.7843	4.7221	3.4898	4.8469	4.8767	4.5049	3.7953	3.9463	3.5183	3.9633	3.3821	3.7557	4.0863	3.8663	4.1918	3.6515	4.1423	4.0501	3.8874	4.0168	4.6545	4.8845	4.0572	4.6002
17202089	NA	NA	NA	-	-	-	-	3.3448	3.4594	3.2828	3.4633	3.587	3.6246	3.3627	3.3482	3.278	3.2517	3.2753	3.1653	4.1651	3.4265	3.2521	3.6479	3.145	3.7223	3.4002	3.8202	3.4958	3.7609	3.3845	3.321	3.2685	3.2068	3.3819	3.4573
17202091	NA	NA	NA	-	-	-	-	3.0526	3.1762	3.3004	3.1628	3.4011	3.6153	3.3212	3.1752	3.1466	3.1261	3.2395	3.4227	3.244	2.9938	3.0505	3.123	3.1495	3.2568	3.1617	3.3839	3.1108	3.0018	3.1773	3.06	3.1852	3.4141	2.9756	3.4212
17202093	NA	NA	NA	-	-	-	-	4.6265	5.1779	6.224	4.6405	4.9816	5.6624	4.2787	4.5483	5.6772	5.003	5.7035	4.687	4.2723	5.4409	5.5148	4.9793	5.0034	4.5242	4.8533	4.5648	5.6519	4.3506	4.9108	5.399	5.102	5.2414	4.2926	4.8311
17202095	NA	NA	NA	-	-	-	-	4.6565	4.8791	4.5718	5.7888	5.1919	6.2385	5.3514	5.8305	4.0446	4.2396	5.447	5.0441	4.8008	4.186	5.0384	4.7276	4.5531	5.5034	4.8976	6.0428	5.2362	4.6141	5.4141	5.1661	5.542	5.3529	4.8751	5.332
17202097	NA	NA	NA	-	-	-	-	3.6353	3.8423	3.6024	3.3572	4.175	3.1983	3.3544	3.3689	3.3975	3.5005	3.8747	3.5014	3.9829	3.6803	3.9838	3.5392	3.3958	3.4569	3.5242	4.0234	3.7163	3.6342	3.7765	3.4693	3.3839	3.4494	3.5352	3.5038
17202099	NA	NA	NA	-	-	-	-	3.995	4.3918	4.6809	3.5928	5.4133	3.943	3.6196	3.5991	4.0813	3.3842	4.8227	3.4447	3.5622	3.7695	3.5953	3.5954	4.0841	4.3776	4.0171	4.2897	4.2622	3.8195	4.1837	3.7328	5.1178	4.68	3.8876	4.261
17202101	NA	NA	NA	-	-	-	-	3.5008	4.05	4.177	4.1829	4.4111	3.4963	3.6237	3.8969	4.3284	4.3636	4.0984	3.5698	3.8147	3.422	4.0493	4.0297	3.9065	3.4313	3.7719	3.6748	4.0809	3.4042	3.5643	4.1806	3.7195	3.906	3.7051	3.6243
17202105	NA	NA	NA	-	-	-	-	4.5463	3.5933	4.1631	4.1032	4.0916	4.1747	3.5929	3.8318	3.7389	3.3895	3.5123	3.4009	3.3802	4.0206	3.3959	3.6112	3.2527	3.589	3.5778	3.6103	3.476	3.323	3.6225	3.5543	4.2783	4.3342	3.5136	3.4609
17202107	NA	NA	NA	-	-	-	-	5.9913	5.9379	6.5472	6.1554	6.4724	5.5182	6.4158	5.633	6.5802	5.8556	6.1393	4.739	5.909	6.0835	5.6878	5.2539	5.4091	6.1278	5.9333	6.9416	6.1174	6.4429	5.8725	6.0611	6.3876	6.7558	6.0562	5.8414
17202109	NA	NA	NA	-	-	-	-	4.0657	3.5008	4.0645	3.7456	4.7471	3.7488	3.3448	3.5132	3.889	3.5439	3.3833	3.4532	3.3681	3.4819	3.4742	3.6515	4.1929	3.5524	3.685	3.8132	3.4014	3.5181	3.738	3.5153	3.7561	3.7939	3.6178	4.0202
17202111	NA	NA	NA	-	-	-	-	4.4311	4.3713	6.3259	5.822	5.9705	5.4485	6.3014	4.3182	4.8907	3.7514	3.6765	3.4532	4.8571	4.0432	4.5778	3.6105	4.4967	4.2071	4.9888	6.135	4.8196	3.8883	4.6635	5.3643	6.3143	6.6008	4.2409	5.7845
17202113	NA	NA	NA	-	-	-	-	4.3901	5.0675	5.9409	6.0486	5.9592	5.3504	4.1925	5.0762	4.261	3.9739	3.8316	3.8406	4.3057	3.854	4.4364	3.333	3.9599	5.4525	4.3584	5.2147	5.3447	4.5069	4.0019	4.409	5.3297	4.2107	4.0223	4.5068
17202115	NA	NA	NA	-	-	-	-	4.9256	5.1881	5.6563	6.0331	5.8619	5.2079	4.7309	5.5055	3.8599	3.6015	4.6255	3.5314	4.1778	3.8339	4.2965	3.7485	4.1589	4.3399	4.1207	5.4818	3.965	3.7782	4.495	4.4151	5.109	4.4464	3.7311	4.5175
17202117	NA	NA	NA	-	-	-	-	3.9272	4.2544	4.2961	5.0332	5.4514	3.5553	3.7886	5.0277	4.1083	3.4887	3.7302	3.4761	4.626	3.7882	4.0157	4.1478	4.2979	3.5555	4.6804	4.3477	3.85	3.5403	4.5237	3.7899	4.6263	4.1353	3.7175	4.6364
17202119	NA	NA	NA	-	-	-	-	5.6242	5.7565	6.0284	6.4369	6.4607	5.6062	5.8777	4.464	5.9176	4.6477	4.6323	5.3124	4.7915	5.0122	5.2925	6.1833	5.3198	5.0816	5.2492	6.5263	5.8731	4.4361	4.7091	5.7019	6.6191	6.018	6.099	5.9548
17202121	NA	NA	NA	-	-	-	-	3.8055	4.1423	5.7513	4.5888	5.1387	5.2884	4.8581	4.7478	4.4263	4.3174	4.6941	3.9691	4.2772	3.3981	4.2669	5.2542	4.7503	3.9081	4.4567	4.1089	4.492	3.5238	4.2363	4.4626	5.0986	4.7166	4.421	5.2837
17202123	NA	NA	NA	-	-	-	-	3.0956	3.0387	3.3787	3.0695	3.1025	3.1546	3.2419	2.8961	3.0993	3.1184	3.162	3.1027	2.9952	3.569	3.1191	3.21	3.127	3.0593	3.0127	2.9898	3.3072	3.0259	3.0974	3.1917	3.144	3.2179	3.1019	3.1103
17202125	NA	NA	NA	-	-	-	-	4.0083	3.5242	4.1659	4.2597	3.6593	3.8789	4.3465	4.2704	3.7484	3.18	3.7015	3.5226	3.8904	3.0345	3.9589	3.7961	3.4511	3.6796	3.8939	3.9768	3.7422	3.5916	3.6597	4.1598	4.8432	3.7684	3.7289	4.0456
17202127	NA	NA	NA	-	-	-	-	4.9982	5.2723	4.0057	5.1826	4.3245	5.5412	5.5084	6.0123	4.599	4.4889	4.2977	4.9192	5.1088	5.5002	4.1739	5.8632	4.3584	5.6931	4.5911	5.8603	5.4034	5.3175	3.8475	5.9697	4.7308	4.2488	5.5823	4.9766
17202129	NA	NA	NA	-	-	-	-	4.0996	4.4431	4.5302	4.9033	4.4147	3.6836	3.7951	3.5005	3.1231	3.3983	3.2279	3.3929	3.4942	3.1219	3.4119	3.2538	3.4874	3.4699	3.7791	3.778	3.7614	3.4429	3.2636	4.1322	4.3634	4.0315	3.3202	3.6115
17202131	NA	NA	NA	-	-	-	-	3.1426	3.1232	3.1769	3.1087	3.596	3.6426	3.7197	3.2525	3.0198	3.4001	3.4477	3.0723	3.275	3.1932	3.1327	3.2932	3.185	3.3752	2.9601	3.7661	3.3523	3.2584	3.2868	3.2519	3.2128	3.2454	3.5704	3.3581
17202133	NA	NA	NA	-	-	-	-	3.6855	3.179	3.3548	3.6529	4.1915	3.7382	3.4132	3.7485	3.4996	3.3627	3.203	3.6885	3.6686	3.4928	3.3041	3.3736	3.4544	3.8073	3.6968	3.4057	4.0038	3.2641	3.3188	3.5157	3.8958	3.7248	3.5965	3.5854
17202135	NA	NA	NA	-	-	-	-	2.9834	3.1257	3.1734	3.3062	3.1134	3.2642	3.1542	3.3263	3.1068	3.3193	3.0928	2.9305	3.046	2.9781	3.2494	2.914	3.052	3.0686	3.0071	3.2032	3.0287	3.0555	3.1774	3.139	3.065	3.1291	3.2086	3.3901
17202137	NA	NA	NA	-	-	-	-	3.4834	3.3714	3.7093	4.0221	3.8118	3.5957	3.5798	3.2274	3.4943	3.1853	3.2311	3.5636	3.4048	3.5211	3.5057	3.2298	3.287	3.1707	3.3665	3.3517	3.3647	3.4966	3.3402	3.2097	3.6286	3.4587	3.7992	3.1555
17202139	NA	NA	NA	-	-	-	-	3.8122	3.8468	4.2502	4.4771	4.3361	3.8624	4.6411	3.7217	3.7061	3.4472	4.4406	3.3917	3.9571	3.6203	3.4564	3.9967	4.0315	3.7582	3.6354	3.7147	3.8356	4.0294	3.8766	4.0796	3.8055	4.5835	3.9366	3.9271
17202141	NA	NA	NA	-	-	-	-	4.2736	3.5665	4.2114	3.4639	3.965	3.0665	3.5426	3.4004	3.5061	3.5492	3.3198	3.2753	3.5421	3.4856	3.4798	3.7643	3.2799	3.276	3.4331	3.64	3.3058	3.1649	3.294	3.7673	3.4282	3.506	3.4644	3.3733
17202143	NA	NA	NA	-	-	-	-	3.076	3.1305	3.1895	3.2747	3.2809	3.3091	3.3786	2.9638	3.155	3.1275	3.1993	3.0672	3.3708	3.3164	3.124	3.0433	3.0424	3.1359	3.1743	3.2137	3.1204	3.2148	3.0557	2.9884	3.3436	3.4362	3.2734	3.5519
17202145	NA	NA	NA	-	-	-	-	4.0907	3.9028	4.2163	4.3735	4.721	3.9292	4.3019	3.5376	4.0456	3.1837	3.2059	3.3418	3.5816	3.0699	3.6906	3.2879	3.4031	3.8157	3.6491	4.4644	3.79	3.5531	3.4692	3.3021	4.8655	3.9352	3.3008	3.9405
17202147	NA	NA	NA	-	-	-	-	3.7891	3.5259	4.0431	3.8517	4.1713	3.8928	3.2043	3.7806	3.4644	3.2644	3.2981	3.0657	3.3556	3.2181	3.5756	3.6558	3.4585	3.604	3.709	4.1289	3.7742	3.8075	3.4112	3.5105	3.8974	3.3878	3.3875	3.5849
17202149	NA	NA	NA	-	-	-	-	3.5121	3.5516	4.1929	3.7906	3.9894	3.7684	3.477	3.2643	3.3992	3.4006	3.4398	3.3338	4.7152	3.3499	3.8397	3.6677	3.3784	3.5769	3.7503	3.7282	3.5965	3.4219	3.5268	3.6897	4.3227	3.9483	3.9583	3.7341
17202153	NA	NA	NA	-	-	-	-	3.8311	3.2346	3.8667	3.3747	3.6622	3.7859	3.2765	3.283	3.1938	3.0881	3.4152	3.2797	3.8892	3.1386	3.5493	3.2098	3.2786	3.2002	3.2608	3.3779	3.2497	3.1947	3.3575	3.3268	3.5249	3.416	3.4174	3.4497
17202155	NA	NA	NA	-	-	-	-	3.3017	3.3618	3.2973	3.7012	3.5409	3.3377	4.0274	3.7994	3.4868	3.2718	3.1767	3.4227	3.303	3.2246	3.2421	3.442	3.5871	3.7468	3.4865	3.6551	3.2746	3.0471	3.4892	3.4126	3.4565	3.284	3.2043	3.541
17202157	NA	NA	NA	-	-	-	-	4.2326	4.2421	4.8564	4.6033	4.2191	4.3894	3.8902	3.6193	3.8879	3.5696	4.4966	3.6884	4.1397	3.3947	4.7394	3.3686	3.9539	3.5718	4.4288	5.6582	4.0564	4.2953	4.0433	4.4463	5.6663	4.6612	3.7641	4.449
17202159	NA	NA	NA	-	-	-	-	3.4605	3.2304	3.1934	4.5319	3.5892	3.7074	3.5458	3.1096	3.5871	3.2694	3.1783	3.4242	3.4113	3.0972	3.293	3.6037	3.2852	3.4402	3.8291	3.7936	3.3748	3.4426	3.5187	3.5955	3.9247	3.45	3.0578	3.843
17202161	NA	NA	NA	-	-	-	-	4.146	4.3771	3.8466	4.6554	4.5627	4.5734	3.7751	4.1752	3.7402	3.9273	3.8234	3.6566	3.8476	3.7161	3.8685	3.5502	3.7522	3.4659	4.0345	4.8738	4.4117	3.5495	3.7837	3.8544	3.9486	4.1068	3.8311	4.2519
17202163	NA	NA	NA	-	-	-	-	3.6698	3.9104	4.088	3.5168	4.0538	4.9668	3.5407	3.2617	3.4851	3.4807	3.3019	3.2659	3.6597	3.3244	3.5296	3.1036	3.3119	3.3611	3.7483	4.1197	3.6693	3.3848	3.8993	3.4051	4.4086	3.5674	3.6415	3.641
17202165	NA	NA	NA	-	-	-	-	3.5512	3.5694	3.399	3.4146	3.6267	3.7203	3.4084	3.8084	3.8659	3.6463	3.8524	3.6145	3.8393	3.419	3.5795	3.6597	4.0784	3.6559	3.6491	4.223	3.8049	3.5452	3.7759	3.5115	3.5649	3.5419	3.7686	3.6869
17202167	NA	NA	NA	-	-	-	-	6.5454	5.3355	7.0379	7.4882	6.4768	7.0849	7.095	7.6223	7.2958	6.6731	7.2941	6.4691	6.769	6.773	7.0092	7.0982	6.904	6.9601	6.601	6.8385	6.9418	7.0134	6.6859	6.6153	6.8579	6.9379	6.5646	7.1476
17202169	NA	NA	NA	-	-	-	-	5.369	6.1869	7.2615	6.1199	6.0333	5.822	6.511	6.4268	6.1599	6.0322	6.9002	6.1731	5.995	5.9415	6.8152	6.506	6.7657	6.4806	6.5561	6.662	6.8332	6.5959	6.4306	6.575	6.7615	6.2669	6.3309	5.6513
17202171	NA	NA	NA	-	-	-	-	4.1682	4.9736	5.3541	5.5295	5.701	4.7515	5.2173	4.6607	5.1097	4.9636	5.3058	4.9253	4.7856	5.3361	3.99	4.7219	4.7699	4.8896	4.5094	5.6986	4.2464	5.4912	5.1592	5.6977	5.3575	5.2032	4.9816	4.1491
17202173	NA	NA	NA	-	-	-	-	3.4254	3.0025	3.1161	3.341	3.3835	3.1387	3.6296	3.5099	3.3188	3.1537	3.3159	3.2759	3.4593	3.3094	3.2077	3.2008	3.2669	3.4534	3.2347	3.2881	3.1909	3.4324	3.2502	3.3633	3.1422	3.0644	3.2993	3.305
17202175	NA	NA	NA	-	-	-	-	3.3121	3.5474	3.3773	4.3389	3.8194	4.0315	4.1742	3.3315	3.5977	3.6863	3.3842	3.3772	3.5731	3.6619	3.2566	3.5025	3.8931	3.3279	3.3945	4.3143	4.0493	3.1781	3.3469	3.4769	3.6701	3.6765	3.2953	4.0054
17202177	NA	NA	NA	-	-	-	-	3.2354	3.1196	3.6552	3.3919	3.6834	3.7844	3.8408	2.9915	3.3494	3.3415	3.0496	3.0656	3.4019	2.9726	3.4867	3.3177	3.7095	3.5774	3.3681	3.2477	3.4831	3.6682	3.5078	3.4852	3.3268	3.3867	3.3565	3.2499
17202179	NA	NA	NA	-	-	-	-	3.3497	3.7449	4.0136	3.6778	3.7396	3.5419	3.6094	4.023	3.4621	3.5388	3.8288	3.5425	3.3804	3.3249	3.6533	3.3477	3.2993	3.7546	3.373	3.6511	3.5473	3.44	3.2527	3.3876	3.7974	4.4029	3.4434	3.7415
17202181	NA	NA	NA	-	-	-	-	4.411	3.6461	4.4132	4.0739	4.6141	4.3305	4.0596	3.8534	3.8743	3.6885	4.104	3.6792	3.603	3.6602	3.5636	3.5947	4.0881	3.5961	4.1745	4.1629	4.1273	3.4703	3.6368	3.8113	4.2193	4.6119	3.6133	3.7865
17202183	NA	NA	NA	-	-	-	-	3.2936	4.1466	3.4249	3.3707	3.2749	3.29	3.5744	3.2643	3.5505	3.3548	3.5729	3.7706	3.196	3.4025	3.5118	3.7558	3.2589	3.1886	3.1442	3.0705	3.2758	3.7837	3.2978	3.3596	3.3758	3.5295	3.5704	3.4368
17202185	NA	NA	NA	-	-	-	-	3.0453	3.0534	3.2341	3.0103	2.9925	3.2236	2.9564	3.1734	3.0433	3.031	3.1699	2.9839	2.9908	3.138	3.0993	2.9898	3.0854	3.2911	3.1294	3.1974	3.264	3.0803	3.3135	3.1587	3.0635	3.065	3.0675	3.138
17202187	NA	NA	NA	-	-	-	-	3.3795	3.2219	3.4557	3.3927	3.253	3.3646	3.5626	3.3549	3.2877	3.2605	3.2089	3.3908	3.4743	4.2001	3.5812	3.3042	3.4146	3.1677	3.5096	3.5884	3.4302	3.7816	3.3369	3.4856	3.4693	3.2842	3.326	3.402
17202189	NA	NA	NA	-	-	-	-	5.5292	4.9163	6.9477	6.3554	6.4975	6.7872	5.0034	6.0673	5.2552	4.688	6.3293	6.4141	6.2941	4.1111	6.3927	5.7869	6.3251	5.5837	5.9689	7.0713	6.3364	5.6741	6.3791	6.0279	6.5037	6.2879	4.9347	6.5043
17202191	NA	NA	NA	-	-	-	-	3.5749	3.2111	3.1059	3.5941	3.108	3.2758	3.5947	3.3653	3.0858	3.1495	3.0552	2.9632	3.0903	3.3924	3.3545	3.3983	3.711	3.7232	3.428	3.3984	3.149	3.3006	3.1195	3.1012	3.1553	3.4378	3.1907	3.2576
17202193	NA	NA	NA	-	-	-	-	3.0083	3.2069	3.3281	3.5096	3.6155	3.3424	3.1749	3.1475	3.3366	3.3042	3.2812	3.3541	3.5223	3.4225	3.2665	3.1026	3.2451	3.2858	3.2094	3.5074	3.1405	3.5409	3.1949	3.1424	3.6637	3.2596	3.2206	3.0937
17202195	NA	NA	NA	-	-	-	-	3.4138	3.4812	3.4139	3.7863	3.4607	3.6585	3.4596	3.4507	3.6664	3.2649	3.4882	3.2611	3.5438	3.2114	3.748	3.4668	3.5937	3.6682	3.5558	3.9906	3.624	3.3686	3.3333	3.4171	3.8287	3.4791	3.5467	3.2007
17202197	NA	NA	NA	-	-	-	-	3.3013	3.0996	3.0201	3.3202	3.276	3.246	3.3371	3.1754	3.118	3.0342	3.2016	3.1488	3.5994	3.4971	3.2034	3.2706	3.2273	3.0518	3.3673	3.2879	3.1738	3.1803	3.1437	3.1694	3.143	3.2782	3.5784	3.3179
17202199	NA	NA	NA	-	-	-	-	3.9278	3.735	4.6076	4.4671	3.5621	3.691	3.356	3.7586	3.4909	3.5685	4.1032	3.8831	3.1345	3.6818	3.5719	3.6368	3.9067	3.4569	3.5829	3.447	3.2727	4.9635	3.6777	3.6361	3.6519	4.6872	4.3968	3.7609
17202201	NA	NA	NA	-	-	-	-	3.1088	3.1512	3.0338	3.0621	3.2013	3.1185	3.1827	3.1262	3.1006	3.0937	2.9984	3.1031	3.1063	3.0117	3.0422	3.1186	3.2919	3.1089	3.0572	3.3034	2.9353	3.162	3.0685	3.2537	3.3177	3.2607	3.1938	3.2625
17202203	NA	NA	NA	-	-	-	-	3.1046	3.2064	3.1996	3.2333	3.2078	3.1317	3.5853	2.9324	3.3446	3.1088	3.0521	3.0593	3.1134	3.3106	3.019	3.0828	3.294	3.1133	3.1518	3.0887	3.3026	3.0676	3.1526	3.0304	3.0918	3.1446	3.1276	3.0702
17202205	NA	NA	NA	-	-	-	-	3.4	3.2784	3.6037	3.5529	4.1115	4.1443	3.5223	4.0915	3.5619	3.3932	3.4189	3.5196	3.6292	3.4041	3.3495	3.4465	3.5118	3.4579	3.5696	3.6541	3.6032	3.2661	3.7884	3.5849	3.611	4.0573	3.6611	3.6791
17202207	NA	NA	NA	-	-	-	-	5.2556	5.0144	6.1996	5.9756	5.6827	6.6207	5.9678	4.4726	5.6725	4.2277	5.0081	4.565	4.1336	4.3173	5.251	3.3717	4.9823	4.6461	5.6958	6.5976	5.9623	4.3008	4.4815	4.3697	5.6657	6.2193	5.6313	6.3281
17202209	NA	NA	NA	-	-	-	-	5.2372	6.005	6.2986	6.5526	6.7032	6.769	6.168	5.1643	4.3084	4.8087	4.3539	4.6375	4.4157	5.0167	6.1637	5.8466	4.8746	5.488	5.7856	5.7044	5.5409	5.8971	5.2484	4.6016	5.5119	6.3996	5.2023	5.719
17202211	NA	NA	NA	-	-	-	-	2.9697	2.9745	3.2213	3.1458	3.0985	2.956	3.0288	3.0563	3.0489	3.0961	2.9393	3.059	3.0637	3.1089	2.9668	3.0524	3.0782	3.0764	2.988	3.0342	3.0574	2.9608	3.0121	3.059	3.1468	3.2859	3.0281	3.1623
17202213	NA	NA	NA	-	-	-	-	3.3036	3.2029	3.5189	3.4046	3.5546	3.1718	3.2816	3.3718	3.1234	3.0987	3.3802	3.2887	3.109	3.2362	3.1025	3.2613	3.19	3.3114	3.3456	3.7618	3.4471	3.274	3.1716	3.2285	3.7117	3.3576	3.1478	3.1237
17202215	NA	NA	NA	-	-	-	-	3.1398	3.0056	3.3971	3.2622	3.2311	3.1231	3.0351	3.0903	3.261	3.344	3.0837	3.1966	3.1246	2.9602	3.0449	3.3903	3.3248	3.3006	3.2567	3.2245	3.2169	3.1048	3.2651	3.1622	3.2917	3.2032	3.0688	3.1501
17202217	NA	NA	NA	-	-	-	-	6.3318	5.9478	8.1534	7.2975	7.7709	7.0941	7.3835	6.4104	7.2442	6.6548	7.1592	6.3644	6.6845	5.1247	6.9424	6.4416	7.1944	5.7812	7.1586	8.1337	7.3173	6.1996	6.7881	6.4398	7.0701	7.8055	5.4228	7.5411
17202219	NA	NA	NA	-	-	-	-	7.1212	7.1373	9.0755	7.7093	8.8206	8.2921	8.1924	7.5998	7.1002	6.6154	6.7332	4.5623	8.0225	4.8282	7.9221	6.8665	7.5571	7.4249	7.52	8.7239	7.751	6.489	7.5735	7.5502	8.0248	7.8658	6.8156	8.2075
17202221	NA	NA	NA	-	-	-	-	6.495	6.6623	8.2891	7.5192	8.0665	6.42	7.2831	6.5678	6.7414	5.7429	7.4022	4.8254	6.6508	5.0089	7.0234	6.6984	7.3231	6.9951	6.551	7.982	7.3742	5.712	6.1654	7.0164	7.066	7.0698	4.9167	7.673
17202223	NA	NA	NA	-	-	-	-	4.0714	3.5119	5.5496	4.3705	6.2764	5.1585	4.6286	4.5611	4.9847	4.0268	4.136	4.0092	4.7235	3.8869	4.6703	3.87	3.7572	4.6164	4.5644	4.9255	4.3336	4.3063	4.0985	4.1465	4.7416	4.5667	3.8756	4.781
17202225	NA	NA	NA	-	-	-	-	6.0192	5.7003	7.1847	6.9538	7.3007	5.7463	5.8696	5.7023	5.2617	4.793	6.2296	4.1383	5.0529	5.8694	5.0441	4.4347	4.8275	5.6813	4.5591	6.4605	4.894	5.7409	5.7737	5.1968	5.9847	6.8402	4.2477	5.6792
17202227	NA	NA	NA	-	-	-	-	6.0312	5.7054	6.7823	5.927	6.2325	6.1086	6.9556	6.6738	5.6392	4.3508	5.1938	5.0222	5.0578	5.0322	5.642	6.0219	5.5636	5.5494	5.9023	6.0239	4.9702	5.9894	5.0887	5.5086	5.8422	6.5714	5.297	5.4717
17202229	NA	NA	NA	-	-	-	-	5.9535	6.7143	7.8087	7.5209	8.0445	7.1498	6.6178	6.5463	5.4347	6.6298	6.4746	6.4616	6.6672	5.7967	6.9891	6.7365	6.6607	6.802	7.0567	7.2316	6.5517	5.9866	6.6232	6.8407	6.7233	7.9442	5.2576	6.8754
17202231	NA	NA	NA	-	-	-	-	4.4048	4.1178	5.6974	5.1329	6.4892	4.9221	4.4864	3.7226	3.9864	3.5293	3.3887	3.6429	3.8795	4.0141	4.066	3.429	3.9031	4.7454	3.7815	4.1577	4.0957	3.7831	5.2906	3.9774	4.2594	5.7033	3.7686	4.376
17202233	NA	NA	NA	-	-	-	-	5.3259	4.7651	8.0778	7.2659	7.7517	6.5816	6.526	6.6188	6.7319	5.3287	5.0827	4.2094	5.2181	4.6747	5.6448	5.0808	6.0697	6.0583	5.6461	6.8354	5.7945	5.2655	6.8967	4.6821	6.1339	7.1672	5.4575	6.0621
17202235	NA	NA	NA	-	-	-	-	4.6454	4.6896	4.9652	5.1132	5.6125	4.0973	3.7224	3.8549	3.8398	3.5447	4.324	3.8114	4.2777	3.4288	3.9409	3.8606	4.552	4.0964	4.249	5.5558	4.5698	3.8294	4.9766	4.1227	4.6104	5.1573	3.4257	5.2244
17202237	NA	NA	NA	-	-	-	-	6.7919	6.2845	7.5635	7.0845	7.4651	6.7004	6.5823	6.3824	6.5467	5.9144	6.5778	5.7362	6.1498	6.7113	6.6434	6.5438	6.8923	6.586	6.5467	7.1305	6.8489	5.8854	7.2464	6.4218	7.2097	7.086	6.4362	6.567
17202239	NA	NA	NA	-	-	-	-	6.3187	4.6543	7.5771	6.0964	7.5873	6.7544	5.8971	6.4224	5.4167	4.1102	5.0297	4.3634	5.5936	3.6628	5.3506	5.5613	5.4738	5.1027	4.6659	6.7113	6.2233	5.2311	5.7689	5.0626	5.6565	6.6833	4.3723	6.9878
17202241	NA	NA	NA	-	-	-	-	3.1425	3.0909	3.3202	3.1409	3.2863	3.2361	3.1462	3.3362	3.1612	3.2046	3.0741	3.358	3.6369	3.0783	3.0617	3.1199	3.3002	3.2998	3.2772	3.4972	3.7224	3.2423	3.165	3.2002	3.556	3.4415	3.045	3.3281
17202243	NA	NA	NA	-	-	-	-	6.1603	6.1892	7.3986	6.5435	7.6235	6.0681	6.674	6.087	6.6216	5.886	6.535	5.6042	6.1223	5.3637	6.6602	6.3672	6.23	5.7384	6.4444	7.5727	7.0628	5.6986	6.7058	6.7231	6.8874	6.999	5.5903	6.2399
17202245	NA	NA	NA	-	-	-	-	3.0266	3.1086	3.1391	3.2103	3.242	3.4213	3.3057	3.0426	2.9846	3.0858	3.1143	3.0032	3.2347	2.9426	3.1007	3.0062	3.05	3.1229	3.0143	3.4624	2.9937	2.9886	3.0082	3.0243	3.0942	3.0925	3.1988	3.6033
17202247	NA	NA	NA	-	-	-	-	5.1828	4.6332	7.0493	5.9673	6.4961	5.9736	5.7215	5.1469	5.0128	4.0893	4.1941	3.8963	5.027	3.5601	4.5855	3.6901	4.3459	4.2588	4.2174	5.3742	5.2923	3.8767	5.1677	3.9067	4.9185	5.4873	3.8828	5.3659
17202249	NA	NA	NA	-	-	-	-	5.4558	4.6208	6.179	5.906	6.8504	5.3378	4.698	5.3347	5.8468	4.2629	5.0277	4.6198	5.8358	4.7512	5.5929	4.1171	4.9098	4.6662	5.1284	5.633	6.3517	5.1571	5.6231	4.736	6.0239	5.6977	4.9274	5.3144
17202251	NA	NA	NA	-	-	-	-	4.4489	3.7858	5.4562	4.0485	5.8872	4.2205	4.3202	5.0173	4.0898	3.7296	3.714	3.6213	3.6318	3.4329	3.7441	3.2384	3.696	3.6841	4.276	4.4566	4.0295	3.6127	4.4643	3.5525	4.4067	4.9683	3.9241	4.3869
17202253	NA	NA	NA	-	-	-	-	5.3969	4.4256	6.6892	6.54	6.8283	4.3312	4.7621	5.4454	5.4575	3.3873	4.2435	4.0552	4.7419	3.6702	4.7952	4.1605	4.1096	5.0211	4.7093	4.9408	5.9119	4.8293	5.4922	4.1045	4.5857	5.9071	4.4835	4.3109
17202255	NA	NA	NA	-	-	-	-	5.6362	5.5111	7.8163	7.6168	7.2144	6.059	6.2476	6.9565	5.0924	4.4206	5.1727	5.2223	5.8099	4.1459	5.3726	4.6891	5.2226	6.0829	4.935	6.3738	6.3565	5.0129	6.3843	5.0907	5.3849	6.969	5.003	5.8097
17202257	NA	NA	NA	-	-	-	-	6.4486	5.9648	7.3023	7.1838	7.2871	6.2423	6.2575	5.8534	5.0893	4.9482	5.7597	5.5268	6.0284	5.1437	5.7267	4.3417	5.0715	5.7583	5.3875	6.454	5.2462	5.1745	5.8885	4.97	5.8294	7.1713	5.3333	5.4907
17202259	NA	NA	NA	-	-	-	-	5.0038	4.4106	6.4457	5.9235	6.366	5.059	4.5668	5.4783	5.131	4.5113	4.5857	3.8842	4.3979	3.8154	4.4426	4.2611	4.8938	4.7486	5.3124	5.2478	4.4481	4.7696	5.1694	4.1092	4.454	5.7326	5.4696	4.6197
17202261	NA	NA	NA	-	-	-	-	6.8935	6.2588	8.8558	8.4551	8.4115	7.1807	7.5293	7.567	7.0663	7.0729	7.0123	5.8159	7.4141	6.3876	7.1447	5.9769	7.1498	7.5417	7.0489	7.7395	7.2249	6.5017	7.4683	6.8973	7.3914	8.4622	5.6108	7.4186
17202263	NA	NA	NA	-	-	-	-	5.7085	6.115	7.5367	6.5359	7.7143	6.899	6.1593	5.8708	5.6759	5.1355	5.5749	4.4626	5.8514	4.6239	4.9389	4.3691	5.011	6.2906	5.921	6.7322	6.232	4.7944	6.7816	5.8077	6.868	6.7912	4.6202	6.387
17202265	NA	NA	NA	-	-	-	-	4.8379	4.4151	6.9421	5.3421	5.9317	4.1974	3.9183	3.7182	4.1104	3.5216	4.143	3.4329	4.5072	3.6739	4.6599	3.9734	4.73	4.2801	3.7758	5.403	4.866	3.6099	4.7236	4.0159	5.399	5.7772	3.8804	5.0231
17202267	NA	NA	NA	-	-	-	-	4.604	4.2157	5.109	5.1821	6.36	5.3609	5.0663	4.9659	5.3639	4.4834	3.6364	3.6207	4.8037	4.0965	4.611	3.6296	4.5724	4.4324	4.1484	6.3583	5.0994	4.8346	4.4009	4.4113	5.4266	5.2911	5.1327	5.7275
17202269	NA	NA	NA	-	-	-	-	6.2252	6.1489	8.1711	7.7972	8.367	7.0239	6.9087	6.222	7.1476	6.4589	6.4018	4.7406	6.368	4.3108	5.6608	5.8925	6.642	6.9394	6.1958	7.4301	6.7071	5.7845	7.5965	6.5678	6.7454	7.2943	5.5061	6.8747
17202271	NA	NA	NA	-	-	-	-	6.5899	6.4057	7.8008	7.6906	7.6699	7.1167	6.5967	6.6359	6.5102	5.3189	6.6617	5.7326	5.5241	5.0546	6.3876	4.2732	6.9141	6.8526	6.314	7.6242	7.461	5.8336	6.4663	6.1001	7.2577	7.5355	5.2755	7.1635
17202273	NA	NA	NA	-	-	-	-	4.983	4.2409	6.114	6.2206	6.5013	5.1465	5.6775	4.5865	3.9648	5.4875	3.9654	4.2331	4.1642	3.8422	4.1881	4.0321	4.7321	4.2063	4.3231	6.1495	4.3443	4.6609	4.595	4.8207	5.6766	5.678	3.838	5.8159
17202275	NA	NA	NA	-	-	-	-	5.3508	5.227	7.6693	7.1412	7.5849	7.0338	6.3434	5.6845	6.3711	4.7679	5.6479	5.0259	5.822	3.6898	6.1688	4.3741	6.0233	6.0254	6.3524	6.7393	6.0288	5.1132	5.5656	5.8922	6.9861	7.0338	4.815	7.1786
17202277	NA	NA	NA	-	-	-	-	6.5544	6.4338	6.7963	6.7723	7.2556	7.3487	6.7787	6.8701	6.6602	6.6537	6.6557	6.1643	6.4759	5.9875	6.251	6.5762	6.1637	6.0874	6.6386	6.9112	7.2481	6.3151	6.5497	6.6595	6.6301	6.8741	5.7349	6.8041
17202279	NA	NA	NA	-	-	-	-	7.0489	7.2209	8.0157	7.4689	8.3908	7.9439	7.5762	7.5358	7.6506	6.9833	7.6666	7.1762	7.382	7.5012	7.25	7.3554	7.528	7.6429	7.6302	8.0946	7.695	6.9043	6.9736	7.7785	8.1329	7.404	6.738	8.0127
17202281	NA	NA	NA	-	-	-	-	8.0411	8.1084	8.5201	8.1333	8.5302	8.4436	8.4164	7.9172	8.4394	8.146	8.6432	8.4502	8.409	8.55	8.4167	8.4449	8.7807	8.2694	8.705	8.2454	8.2265	7.8814	8.2749	8.7208	8.3486	8.4445	8.5139	8.379
17202283	NA	NA	NA	-	-	-	-	6.5675	6.4815	5.8705	6.3383	7.2428	5.8644	6.5224	6.9166	7.4578	7.0804	6.9284	7.5381	7.2953	6.7416	7.0658	7.6922	7.2966	6.7059	7.3245	6.1489	6.3754	6.9792	5.397	5.9466	6.5116	6.2694	6.0215	6.8947
17202285	NA	NA	NA	-	-	-	-	4.6002	4.4733	4.91	3.7894	4.4871	5.3885	4.198	3.7196	4.7805	4.6313	4.62	4.0796	4.3121	3.5447	4.7305	3.7536	4.8062	4.2553	4.8594	5.0834	4.6577	4.4323	4.0341	4.6799	4.512	3.8626	4.1518	4.7682
17202289	NA	NA	NA	-	-	-	-	10.5942	10.812	11.6758	11.4993	11.683	11.9678	11.2638	10.7845	10.394	10.6273	10.9872	10.8364	10.8894	9.9383	11.0703	11.3318	11.0878	10.0481	11.8731	11.9268	11.4638	9.8841	10.4037	11.6871	11.7275	9.5276	9.0265	11.6317
17202291	NA	NA	NA	-	-	-	-	7.0698	7.2474	8.2461	8.3293	8.5606	8.8999	8.1495	8.1747	6.9272	7.1655	7.4428	7.5254	8.0179	6.6776	7.9529	8.2502	8.277	6.7844	8.7881	8.88	8.7094	6.9012	7.0831	8.5255	8.5575	5.8324	5.7945	8.6592
17202293	NA	NA	NA	-	-	-	-	8.9146	8.9948	10.4612	10.2664	10.7404	10.462	9.6123	9.7952	9.2421	9.0549	9.5176	9.3814	9.675	9.22	9.8177	9.8098	9.6772	8.9988	10.1392	10.5122	10.0098	8.4988	9.3942	9.97	10.0975	8.6102	8.269	10.0269
17202295	NA	NA	NA	-	-	-	-	8.2428	8.1474	9.7976	9.1114	9.6983	9.5029	8.777	8.9729	8.4991	8.2761	8.8071	8.4764	8.8583	6.9734	9.017	8.8661	8.7403	8.1197	9.4535	9.7644	9.2546	7.424	8.234	9.2281	9.3849	7.6978	6.5651	9.1509
17202297	NA	NA	NA	-	-	-	-	7.2504	7.0825	8.1223	7.831	7.8681	7.8582	7.7923	7.9852	7.9445	7.1841	7.6994	7.8951	7.3595	7.3917	8.0059	8.0244	7.6829	7.4206	7.7076	8.4301	7.741	6.8766	7.4783	8.0185	7.9842	7.543	7.2209	7.7977
17202299	NA	NA	NA	-	-	-	-	7.0363	7.0086	7.6112	7.6767	8.1912	8.1264	7.3341	7.7221	6.6162	6.2938	6.7764	6.7047	6.9801	5.6272	7.4214	7.145	7.0391	6.8388	8.0683	8.2442	7.5759	6.5594	6.3867	7.0573	7.7296	5.5376	4.4058	7.7441
17202301	NA	NA	NA	-	-	-	-	6.4411	6.2635	8.0796	7.2344	8.3728	7.8153	7.4102	6.9547	7.086	6.3054	7.1759	6.5558	7.1588	6.7963	7.487	7.1231	7.2652	6.708	7.8228	8.1464	7.8699	6.1656	6.9296	7.2988	7.6478	5.1499	5.5445	7.786
17202303	NA	NA	NA	-	-	-	-	4.9251	4.554	6.3517	5.8996	6.8248	7.0412	5.8478	5.1671	4.7316	4.2497	4.2768	4.1839	4.2294	3.4616	5.0739	4.842	4.7481	4.6411	5.9182	6.4474	5.088	4.6632	5.0247	4.1959	5.4238	4.8022	4.3717	5.9273
17202305	NA	NA	NA	-	-	-	-	8.1594	8.1893	9.4798	9.0592	9.624	9.2111	8.6414	8.454	8.4413	7.7438	8.1679	8.0379	8.742	6.7242	8.3918	8.6866	8.5247	7.6527	9.0411	9.3763	8.9498	7.4477	7.7804	8.5117	8.9526	7.1575	6.5182	8.9509
17202307	NA	NA	NA	-	-	-	-	7.2797	6.5845	8.5628	8.4433	8.9473	8.7838	7.6691	7.5958	7.0729	6.5444	6.3398	6.4012	7.8542	5.8146	7.9278	7.0737	7.2274	7.2975	8.1737	9.0261	8.0491	6.2925	7.5661	7.0765	8.5184	6.3302	4.7885	8.0693
17202309	NA	NA	NA	-	-	-	-	6.8502	6.9482	8.2328	7.5715	8.2822	8.3231	7.254	6.9571	7.3814	6.6453	7.0282	6.8961	7.3928	6.485	7.5559	7.2074	7.0998	6.9418	7.7027	8.0471	7.2583	6.252	7.2279	7.6223	7.4059	6.6223	5.0201	7.5904
17202311	NA	NA	NA	-	-	-	-	4.9516	5.3535	6.3895	6.2879	6.9846	7.1545	5.6417	4.9012	5.127	5.239	4.7776	4.8094	5.7318	5.6214	5.1184	4.9815	5.8558	4.3827	5.8966	6.7672	5.653	5.1329	5.1736	5.3443	6.2696	4.9941	4.3473	5.8805
17202313	NA	NA	NA	-	-	-	-	6.6453	6.2322	6.3367	6.4988	6.9963	7.0508	6.8146	6.479	5.9841	6.3046	6.5172	6.0892	6.188	5.9441	5.7535	6.347	6.0395	7.0869	7.386	7.6927	6.5629	6.3583	6.4405	6.3626	7.0481	5.5385	5.6389	5.3036
17202315	NA	NA	NA	-	-	-	-	7.2844	6.9518	8.1607	7.6465	8.0216	7.8895	7.0393	7.0382	6.923	7.2011	7.1572	6.9019	7.3268	7.2355	7.5273	7.3381	7.4121	6.8584	7.6261	8.0938	7.5784	6.8634	7.3089	7.695	7.4765	6.8544	7.2123	7.5167
17202317	NA	NA	NA	-	-	-	-	6.059	5.8936	6.8944	6.7164	6.4416	6.3506	6.7049	6.5725	6.5364	6.5835	5.9227	6.1839	5.8845	6.555	6.5944	6.5324	6.0898	6.8308	6.1443	6.3547	6.5876	6.4687	6.0002	6.4372	6.5506	6.2306	5.9844	6.6614
17202319	NA	NA	NA	-	-	-	-	6.3485	5.963	7.8095	7.3257	7.3609	7.5175	6.5762	5.7926	6.1744	5.8619	5.2073	6.8377	6.1416	5.86	7.0645	6.55	6.0284	6.1366	7.0938	6.9219	6.8186	5.3735	6.5764	6.2533	6.5816	3.955	3.9665	6.8842
17202321	NA	NA	NA	-	-	-	-	6.1093	5.9953	8.2686	7.7555	7.9287	7.7253	7.352	6.7904	6.7253	5.7275	4.9318	5.5063	6.6896	3.9038	6.8706	5.6006	6.4784	5.1739	7.1539	7.0998	6.9532	4.8853	5.0938	6.5107	6.5194	4.3657	3.6387	6.8037
17202323	NA	NA	NA	-	-	-	-	5.4023	6.0793	7.0072	6.5544	6.771	6.5089	6.3216	6.3544	5.2301	4.9384	6.0225	6.0393	6.415	5.1169	6.3493	5.4106	6.0083	4.69	6.8245	6.4735	6.7986	5.3556	5.9475	5.797	5.8105	4.5031	4.1734	6.3591
17202325	NA	NA	NA	-	-	-	-	5.033	5.9255	6.1093	5.9856	5.5582	5.9633	5.3114	6.0548	6.3791	6.1419	6.8288	6.3916	5.8529	5.2432	6.5714	6.1932	6.2325	4.9493	6.2711	6.1582	6.4985	4.7978	5.8139	5.999	6.0211	5.2457	4.6089	6.0532
17202327	NA	NA	NA	-	-	-	-	7.3685	7.3844	8.0733	8.0083	8.4373	8.5887	7.8906	7.7754	5.9917	7.3777	7.663	7.1962	8.0349	6.2337	8.0272	7.4773	7.7323	7.062	8.1056	8.1912	8.3374	6.7615	7.2453	8.3278	8.2608	6.3763	5.0674	8.1828
17202329	NA	NA	NA	-	-	-	-	6.3702	5.437	7.1145	6.94	7.5629	7.7441	6.4904	6.9744	5.678	6.1061	4.8129	6.6441	6.7585	4.2933	7.0338	5.7535	5.948	5.6356	6.8034	7.4113	7.3212	5.2609	5.7258	6.6997	6.9594	3.8934	3.8698	6.8727
17202331	NA	NA	NA	-	-	-	-	6.9071	6.9538	7.6362	7.5486	8.0008	8.4616	6.706	7.3659	7.051	6.7874	7.2386	6.5642	7.7735	6.7368	7.3692	7.6435	6.935	6.4768	7.8974	8.0019	7.8412	6.5991	7.4586	7.606	7.5476	6.2229	5.6083	7.6333
17202333	NA	NA	NA	-	-	-	-	5.104	4.9265	5.5412	5.1614	5.4249	5.4927	5.0755	5.0314	5.1666	4.904	4.2307	3.8775	4.228	3.5738	5.0122	4.9179	4.6541	4.1502	4.4591	6.086	5.7461	4.1053	5.2779	5.4038	5.3279	4.0195	3.8698	5.3016
17202335	NA	NA	NA	-	-	-	-	7.2717	7.2943	7.9361	7.997	8.5602	8.6273	8.1627	7.9805	7.3685	7.5515	7.8747	7.672	8.1832	7.2229	7.4151	8.2461	7.819	7.4182	8.3695	8.6057	8.2525	6.9716	7.6181	8.2726	8.3512	7.3349	6.814	8.1705
17202337	NA	NA	NA	-	-	-	-	6.9332	7.3349	7.9033	7.6469	8.4895	7.9225	7.1087	7.9278	7.3539	6.4423	7.4054	6.9963	7.4093	6.2786	7.7336	7.3494	7.6711	6.7332	7.7014	8.2092	7.6687	6.1366	6.8941	7.5126	7.5009	6.4329	4.6745	7.5199
17202339	NA	NA	NA	-	-	-	-	6.3995	6.5414	6.8267	6.6084	7.1871	7.9379	6.6768	6.9053	5.8232	5.8308	6.8854	6.264	6.5352	5.4088	6.6247	6.5887	6.7096	6.0742	6.9222	7.7234	7.0701	5.8028	6.7228	6.4315	6.4095	4.9888	4.032	7.4298
17202341	NA	NA	NA	-	-	-	-	7.5893	7.4364	7.7472	7.8113	8.915	8.9577	7.6681	7.7741	7.898	7.5729	7.117	7.6038	8.23	6.7162	7.6847	7.7981	7.4967	7.3568	8.4362	8.6776	7.7319	6.3102	7.1613	7.8547	8.2322	6.1929	6.2648	8.2281
17202343	NA	NA	NA	-	-	-	-	7.856	7.4816	8.7701	8.4027	9.2343	8.2907	7.7417	8.0405	7.2884	7.0898	7.7427	8.1747	8.102	7.0605	8.2153	8.0871	7.8798	7.4741	8.2585	8.9634	8.3432	6.955	7.9769	8.1909	8.5826	6.7682	6.0399	8.2502
17202345	NA	NA	NA	-	-	-	-	6.5457	6.9413	8.056	7.6915	8.1962	7.7059	7.4568	6.9662	6.8211	6.9391	6.8414	7.2899	7.482	6.1456	7.3076	7.5146	7.4327	6.3693	8.1776	8.2465	7.7565	6.0826	7.8792	7.8899	7.5483	6.1487	4.8424	7.7703
17202347	NA	NA	NA	-	-	-	-	5.2296	5.4489	4.7693	5.9894	6.2786	6.8792	5.4793	5.249	4.5837	4.896	4.1633	5.5898	4.8059	4.1902	5.0056	4.6284	5.0135	4.3693	5.0808	6.0729	5.6131	4.4446	4.9705	5.0523	5.0739	4.2765	4.1746	6.0204
17202349	NA	NA	NA	-	-	-	-	8.5794	8.7373	8.9992	8.6402	9.1602	8.8604	8.584	8.2646	8.5007	8.1194	8.481	8.5959	8.6273	8.417	8.8336	8.3065	8.8265	8.4281	8.8114	8.6425	8.3857	7.7696	8.6029	9.0328	8.8571	8.2948	7.9769	8.546
17202351	NA	NA	NA	-	-	-	-	9.0236	9.388	9.8774	9.7286	10.074	9.4227	9.0612	9.1589	9.137	8.8575	9.0013	8.9513	9.1569	8.5018	9.2985	9.1966	9.4851	8.6608	9.6626	9.4521	9.2316	8.1511	9.0797	9.8098	9.6805	8.6789	7.9744	9.4448
17202353	NA	NA	NA	-	-	-	-	8.0735	8.1764	9.0175	8.6183	9.2861	9.2416	8.341	8.3002	8.3925	7.5104	8.0517	7.9004	8.4362	7.7231	8.3822	8.353	8.2931	7.8786	9.0417	9.1863	8.7835	7.2546	7.9689	8.4328	8.6943	7.5146	6.0683	8.6319
17202355	NA	NA	NA	-	-	-	-	8.2525	7.8594	8.6848	8.2591	8.91	8.8519	8.3949	8.0149	7.9913	7.9995	7.5417	7.7579	7.5221	7.2442	8.1087	8.0405	8.3324	7.6367	8.4452	8.7512	8.6325	7.5202	7.8327	8.1734	8.5294	7.4791	7.1535	8.5809
17202357	NA	NA	NA	-	-	-	-	6.2979	6.5469	7.803	7.1483	7.3889	7.5091	6.6776	6.7957	7.0686	6.246	6.2758	6.3632	6.7865	5.3901	6.0693	6.594	6.8428	5.8996	7.288	7.636	6.6158	6.0906	6.0245	7.2221	5.8588	5.933	4.0404	7.2598
17202359	NA	NA	NA	-	-	-	-	8.5596	8.4341	9.2448	9.1966	9.6123	9.4977	8.7867	8.8397	8.7463	8.1258	8.6147	8.4455	8.8857	8.0113	8.8013	9.048	8.8443	7.7804	9.2856	9.8041	9.2091	7.6931	8.4839	9.1102	9.3077	7.6148	6.217	9.3353
17202361	NA	NA	NA	-	-	-	-	6.6183	5.9697	8.0615	7.8529	8.2075	8.144	7.6246	7.7969	6.6311	6.569	5.2873	5.9092	7.0765	5.673	6.7309	6.1498	6.4793	6.789	7.2748	8.4956	7.4697	5.4803	6.4795	6.5959	7.249	4.9858	4.4093	7.6944
17202363	NA	NA	NA	-	-	-	-	7.2268	7.468	8.6966	8.1258	8.9561	8.565	8.0867	7.9868	8.0008	7.6165	7.9823	7.4175	7.993	7.0928	8.2757	8.7208	8.1574	7.3127	8.4776	8.622	8.3654	7.2808	7.993	8.341	8.2716	6.6861	6.3121	8.3831
17202365	NA	NA	NA	-	-	-	-	8.8716	9.1196	9.7435	9.6191	10.1058	10.0895	9.4915	9.1374	9.0927	8.6423	9.184	8.9679	9.5375	8.6236	9.8462	8.9766	9.6928	8.571	9.9217	9.9262	9.5329	8.2461	8.9644	9.9593	9.8799	7.9043	7.3785	9.8198
17202367	NA	NA	NA	-	-	-	-	8.1799	8.1799	8.7873	8.2386	9.2682	9.5816	9.0175	8.8052	8.2393	7.9904	8.3458	8.1725	8.5981	7.1827	9.0213	8.7741	9.2438	7.9245	9.2503	9.4861	8.7364	7.5143	8.2831	9.2406	9.361	6.3447	5.7893	9.2601
17202369	NA	NA	NA	-	-	-	-	8.9739	9.0783	9.6389	9.38	9.9921	9.9394	9.6882	9.4031	9.2511	8.8083	9.2838	9.3072	9.52	8.4208	9.7674	9.4502	9.6558	8.6444	9.9539	9.9449	9.4668	8.5195	8.7864	9.8829	10.0381	8.1556	8.043	9.9593
17202371	NA	NA	NA	-	-	-	-	9.8823	10.4408	10.7977	10.6043	10.8763	10.8182	10.2473	10.031	10.0915	9.7379	10.3516	10.0323	10.2174	9.9389	10.4953	10.3509	10.553	9.6004	10.7977	10.7636	10.3927	9.3731	10.1652	10.8299	10.7623	9.339	8.9096	10.6396
17202373	NA	NA	NA	-	-	-	-	9.4357	9.8615	10.5295	10.362	10.7857	10.4487	10.2437	9.7716	9.8851	9.3149	10.031	9.7893	9.9754	9.1574	10.2807	9.9852	10.6703	9.1849	10.8364	10.7899	10.175	8.6215	9.5369	10.6968	10.976	8.4234	8.0386	10.4796
17202375	NA	NA	NA	-	-	-	-	8.3136	8.3782	9.5146	9.1008	9.8252	9.4565	9.7439	8.7326	8.277	8.2839	8.9063	8.619	9.189	7.2789	9.2554	8.9969	9.6418	8.1986	9.8939	10.078	9.4142	7.6258	8.8044	9.4673	9.9765	6.8428	5.9557	9.7976
17202377	NA	NA	NA	-	-	-	-	9.4719	9.8487	10.9897	10.5967	10.7273	10.8511	10.5364	9.8951	9.8572	9.3241	10.3532	9.7923	10.0269	9.2281	10.4682	10.0787	11.1734	9.3617	10.9628	10.9353	10.1499	8.8171	9.7607	10.8511	10.9948	7.7221	8.2625	10.9294
17202379	NA	NA	NA	-	-	-	-	9.0999	9.561	10.7714	10.2437	10.2822	10.6769	10.5998	9.6302	9.38	8.8672	10.2009	9.2591	9.6755	8.8567	10.2305	9.8481	11.0542	8.6905	10.9519	10.8016	10.0793	8.2222	9.3464	10.6174	10.9507	7.8237	8.3249	10.666
17202381	NA	NA	NA	-	-	-	-	8.1688	8.6636	9.9306	9.6133	9.2807	9.4471	8.2451	8.6514	8.4884	7.9245	8.6407	8.4651	8.4208	8.0025	8.8502	8.74	8.5663	8.2652	8.9399	9.2443	8.4733	7.8906	8.2139	9.0616	9.2163	7.0531	6.6489	8.8185
17202383	NA	NA	NA	-	-	-	-	5.4189	5.1006	5.6229	5.8805	5.6963	7.3921	6.0214	6.3493	4.4738	5.6216	5.2537	5.3733	6.1922	4.5388	6.5199	5.832	6.1932	5.2138	6.222	7.0443	6.9682	4.5368	5.1987	6.7901	6.146	3.7894	3.7602	6.6355
17202385	NA	NA	NA	-	-	-	-	6.7646	6.5947	6.4621	7.1845	7.5715	7.5153	6.8967	7.0905	6.6513	6.9141	7.0197	6.8526	6.5979	6.8283	7.4524	7.2691	6.8567	6.5182	7.6269	7.6235	6.8414	6.5199	6.4738	7.5187	7.5	5.2409	5.3485	7.646
17202387	NA	NA	NA	-	-	-	-	6.7436	7.343	8.0229	7.8263	8.0604	8.3371	8.0901	7.1813	6.9477	6.7286	7.2022	7.2316	7.3583	5.6161	7.7377	7.6213	7.637	6.3766	8.3374	8.4157	8.0309	6.1755	6.9131	7.8928	8.7423	4.4853	4.0536	7.9029
17202389	NA	NA	NA	-	-	-	-	7.5522	7.8557	8.4167	7.9123	8.1915	8.4084	8.124	7.5715	8.1967	7.9388	8.0087	8.1102	7.9583	7.8948	8.1306	7.8395	8.1214	8.0366	8.1417	7.9427	7.3625	7.5286	8.1849	8.2489	8.6459	8.0938	7.3067	7.6329
17202391	NA	NA	NA	-	-	-	-	7.4295	7.5768	8.4122	8.2401	8.611	8.1739	8.0474	7.7781	8.0253	7.2562	7.7892	8.0971	7.9196	7.4097	8.6943	8.2038	8.2982	7.4802	8.5052	8.4418	8.364	7.254	7.9949	8.2225	8.6771	6.829	6.2879	8.3009
17202393	NA	NA	NA	-	-	-	-	7.8282	8.1404	9.2526	9.0565	9.39	9.2503	8.4671	8.6407	8.2982	8.1905	8.1417	8.1016	8.6901	7.5619	8.722	8.5599	8.6745	7.8883	9.0236	9.1147	8.5274	7.8428	8.4407	8.8642	8.929	7.856	6.6071	8.9477
17202395	NA	NA	NA	-	-	-	-	7.0329	7.4494	8.2089	7.9376	8.5837	8.1038	7.4551	7.4034	7.6465	7.0065	6.9168	7.2985	7.4641	6.2744	7.8814	7.6733	7.6362	6.6068	8.2529	8.4373	8.2414	7.477	7.4656	8.1654	8.1783	6.3268	6.0279	8.1872
17202397	NA	NA	NA	-	-	-	-	6.8741	6.6172	7.975	7.4037	8.5139	8.2836	7.8604	6.4727	6.4436	6.5876	7.1062	7.1801	7.2886	6.8701	7.6824	7.6906	7.682	6.8418	7.7342	8.1042	7.6896	5.7472	7.1996	7.7825	7.9066	4.7859	5.3763	7.7923
17202399	NA	NA	NA	-	-	-	-	4.2155	4.8525	6.7785	5.0674	6.0072	6.3662	5.0486	4.0474	5.9699	4.8446	4.2021	5.8344	4.8356	4.2771	6.0192	3.9352	5.5084	4.4714	5.4041	5.4434	4.962	5.0889	4.9711	4.7382	5.4283	4.0199	4.1004	5.6409
17202401	NA	NA	NA	-	-	-	-	6.9101	7.4554	8.0911	7.5232	8.3324	7.957	7.7044	7.0631	7.9054	7.0194	7.7181	7.6642	8.0087	7.1434	8.114	7.8334	7.8663	7.6226	8.1154	8.2787	7.8845	6.6942	7.914	8.0564	7.9802	7.3925	7.0353	8.2215
17202403	NA	NA	NA	-	-	-	-	5.6835	6.1722	7.2011	6.2225	6.7976	6.6162	6.386	6.4143	6.921	6.1905	5.5985	6.575	6.6685	5.6362	6.6681	6.5579	6.7769	6.3219	6.2535	7.0242	5.8827	5.8039	5.565	6.9806	6.4164	6.7041	5.4171	6.574
17202405	NA	NA	NA	-	-	-	-	4.6471	4.8557	4.6587	4.5979	5.0698	5.4856	4.616	5.0926	5.3414	5.4621	6.1465	5.6464	6.1992	4.9881	4.846	5.1417	5.2828	3.8635	5.4344	5.584	6.1339	4.4731	4.9385	6.5914	5.6082	5.0436	4.5469	5.3553
17202407	NA	NA	NA	-	-	-	-	6.6341	6.9074	6.5144	6.3335	6.9858	7.1854	6.9153	6.4278	6.5785	6.7844	6.6551	6.9043	7.4243	6.8904	6.9397	6.6557	7.6203	6.7548	6.8276	7.0707	6.4143	6.2903	6.3993	7.0061	6.9995	5.6279	6.1144	6.7924
17202409	NA	NA	NA	-	-	-	-	4.293	4.4676	4.4378	5.6792	5.9767	6.3786	4.6788	4.1205	5.0597	4.7721	4.8571	4.9679	4.778	4.0958	5.2657	4.9054	4.7484	4.5941	4.9451	5.685	5.6147	4.6732	4.9044	4.9805	4.7785	4.0178	3.6571	5.313
17202411	NA	NA	NA	-	-	-	-	8.0001	6.9695	8.718	8.3086	8.5732	8.1924	7.971	8.2512	8.1647	7.9033	8.4287	8.2177	7.9442	7.0481	8.4312	7.8522	8.2239	7.7178	8.8494	8.7136	8.5599	7.2988	8.0729	8.5378	8.5399	7.9204	7.0489	8.3013
17202413	NA	NA	NA	-	-	-	-	5.5573	6.3693	6.4397	7.315	6.9002	7.1827	6.3874	5.5501	7.0412	6.5068	6.3046	6.097	6.9603	6.1342	6.262	7.4086	7.2943	5.615	7.1625	7.2084	6.6232	5.5254	6.5991	6.5273	6.6568	5.7476	6.1726	6.9446
17202415	NA	NA	NA	-	-	-	-	6.6922	7.2577	6.6396	7.9583	7.5179	7.6835	6.6493	7.7664	8.1447	7.496	6.7973	7.2154	6.7988	8.2509	7.4703	7.4896	7.4202	6.3037	6.2571	6.7205	7.8171	6.635	7.0149	7.8353	6.6178	7.4135	7.2888	7.3573
17202417	NA	NA	NA	-	-	-	-	7.0609	7.2087	7.3605	7.5864	7.4843	7.9201	7.5146	7.0609	7.2207	7.4901	7.2934	7.4132	7.1535	7.391	7.7636	7.4073	7.6275	7.1565	7.885	7.955	7.7774	6.6023	7.2723	8.0094	7.4741	5.5263	5.967	7.8663
17202419	NA	NA	NA	-	-	-	-	5.8984	6.0331	5.0604	5.8438	6.3589	7.0322	6.2385	6.323	5.2606	5.4917	5.8794	5.6428	5.8765	5.4888	6.1905	5.0821	6.3169	5.2936	6.2817	6.9591	6.1454	5.3481	5.7476	6.8592	6.4899	4.9555	3.8692	6.3506
17202421	NA	NA	NA	-	-	-	-	3.9211	3.7875	4.351	4.7111	4.8091	4.2122	4.7278	3.9491	3.9367	3.711	3.5134	3.6171	3.7222	3.1519	4.16	3.2712	4.1938	3.8544	4.5761	4.6151	3.8539	3.7423	4.2291	4.2945	4.4292	5.116	3.5253	4.176
17202423	NA	NA	NA	-	-	-	-	4.4913	3.5319	6.0153	5.9651	5.7298	4.9096	3.6564	3.975	4.6511	3.3413	4.183	3.7173	4.4835	3.2634	4.6532	3.9663	4.3141	4.1754	4.0418	4.8729	4.1343	3.7633	6.087	4.2271	4.8349	5.8066	3.9857	4.4463
17202425	NA	NA	NA	-	-	-	-	6.0391	5.6595	7.5121	6.9979	7.5347	6.386	6.7365	6.7145	7.3177	6.0715	6.5857	6.2811	6.89	5.1969	6.3137	5.9157	6.7047	6.4901	5.8789	7.2002	6.9228	6.1271	7.0811	5.097	6.747	7.7517	6.5785	6.6717
17202427	NA	NA	NA	-	-	-	-	4.9582	4.2673	5.9747	5.9596	6.2855	4.2813	5.4743	4.9459	4.588	4.2665	5.2351	4.4416	4.7112	3.7676	5.6111	3.6663	4.6764	4.5037	3.9442	5.0432	4.5105	4.5197	4.2005	4.2637	4.6293	6.7083	5.5002	4.7718
17202429	NA	NA	NA	-	-	-	-	3.3753	3.2676	3.8069	4.0045	4.1041	3.2266	3.3121	3.4579	3.2971	3.4095	3.3274	3.6361	3.668	3.0899	3.5095	3.2279	3.5187	3.4275	3.2312	3.8494	3.9596	3.6236	3.7073	4.0247	3.4492	3.7634	4.1286	3.6624
17202431	NA	NA	NA	-	-	-	-	3.1587	3.0302	3.5846	3.4718	3.6265	3.6217	3.3582	3.2856	3.2049	3.1859	3.1478	3.0806	3.1061	3.2545	3.3509	3.1132	3.1548	3.3124	3.1922	3.1742	3.2802	3.3458	3.1836	3.0689	3.3428	3.929	3.1017	3.2361
17202433	NA	NA	NA	-	-	-	-	5.9751	4.5051	7.6817	7.189	7.4659	7.0785	5.0246	6.2392	6.5497	5.9099	5.7624	5.5385	5.8982	4.9257	5.7848	5.507	5.6338	6.7164	5.3412	7.2227	6.2742	4.5037	6.8131	5.1709	6.7901	7.8228	6.064	6.602
17202435	NA	NA	NA	-	-	-	-	3.3442	3.2861	3.9977	3.9397	4.0802	4.1098	3.3945	4.7365	3.401	3.5911	3.5573	3.2819	3.6644	3.0613	3.4611	3.4579	3.7279	3.3309	3.5087	4.2281	3.7838	3.9807	3.3145	3.6569	3.8863	4.1054	3.445	4.5042
17202437	NA	NA	NA	-	-	-	-	3.2834	3.2355	3.7116	3.4237	3.5148	3.3928	3.8895	3.1835	3.21	3.3493	3.3262	3.5522	3.4321	3.3218	3.5328	3.5208	3.6512	3.566	3.4062	3.6371	3.4294	3.3079	3.8876	3.284	3.3629	3.4994	3.4272	3.454
17202439	NA	NA	NA	-	-	-	-	3.1837	3.2014	4.4757	3.3837	4.0149	3.2732	3.577	3.6928	3.4681	3.2831	3.3141	3.1665	3.7203	3.6085	3.7941	3.1878	3.1422	4.2213	3.0609	4.039	3.2646	3.5668	3.4931	3.2211	3.1718	4.2593	3.4616	3.3134
17202441	NA	NA	NA	-	-	-	-	3.7843	3.4578	4.4521	3.9045	5.1142	3.7906	4.0901	3.8645	3.8796	3.5842	4.2559	3.7724	3.9774	3.5919	3.5125	3.487	4.243	3.9962	3.906	3.8968	3.6189	3.3597	3.8701	3.404	3.6917	4.3984	4.2908	4.0461
17202443	NA	NA	NA	-	-	-	-	3.9089	3.2368	5.1308	4.8038	4.4328	4.4766	3.8627	4.3905	4.5988	4.0704	3.6104	3.8995	4.0444	3.4876	4.1071	3.7786	3.8574	4.2345	4.0026	4.4671	3.8382	3.9596	4.7328	3.3309	3.492	4.6386	4.3997	3.9057
17202445	NA	NA	NA	-	-	-	-	3.0051	3.0246	3.4724	3.036	3.2147	2.9726	3.0691	3.053	3.1885	3.5435	3.0081	2.9761	3.0972	3.2046	3.015	3.0998	3.0305	3.1863	3.0674	2.9611	3.0118	3.2836	3.4481	3.0365	3.1396	3.1896	3.0779	3.1967
17202447	NA	NA	NA	-	-	-	-	3.1885	4.3372	3.7499	3.3352	3.7437	3.5004	2.9379	3.4355	3.0797	3.1239	3.1918	3.4201	3.0309	3.0506	3.2924	3.1848	3.3985	3.0294	3.0697	3.6143	3.0352	3.0684	3.1361	3.1114	3.1311	3.7612	3.1533	3.3651
17202449	NA	NA	NA	-	-	-	-	3.4042	3.3165	3.2898	3.2029	3.2609	3.6313	3.1974	3.4731	3.2782	3.1791	3.5887	2.9987	3.2461	3.1284	3.1418	3.1756	3.4161	3.3412	3.2105	3.1826	3.2384	3.2409	3.2709	3.2717	3.2474	3.214	3.2625	3.171
17202451	NA	NA	NA	-	-	-	-	4.2309	3.6439	3.9061	4.7135	4.0433	3.9219	3.5322	3.6104	3.7913	3.3686	3.6036	3.2922	3.6179	3.4683	3.4071	3.4357	3.6044	3.6073	3.6417	3.4075	3.5477	3.9499	3.7607	3.5354	3.4477	3.9887	3.4236	3.3631
17202453	NA	NA	NA	-	-	-	-	3.4839	3.3603	3.8087	3.7467	4.571	3.8733	3.4381	3.6919	3.4978	3.3912	3.1926	3.5293	3.4249	3.2656	3.3596	3.5176	3.7843	4.4401	3.6974	3.9335	3.9197	3.3701	3.6946	3.6244	3.5314	4.3855	3.8199	3.9336
17202455	NA	NA	NA	-	-	-	-	3.106	3.115	3.0535	3.4636	3.0806	3.0503	3.1666	3.2758	3.1396	3.0389	3.1501	2.988	3.2697	3.0368	2.9834	3.0618	3.1813	3.0632	3.1337	3.1728	3.0739	3.2603	3.0023	3.2767	3.1931	3.111	3.076	3.1377
17202457	NA	NA	NA	-	-	-	-	4.3731	4.187	4.5154	4.2264	4.5522	4.8991	4.761	4.7522	3.7818	4.7031	4.2124	4.1513	3.9054	4.361	4.1675	4.5837	4.2736	4.2543	4.4976	5.7985	4.3641	5.1594	4.3342	4.2936	4.2951	4.6316	3.8201	4.7724
17202459	NA	NA	NA	-	-	-	-	3.3835	3.1169	3.3302	3.4152	3.4756	3.2463	3.214	3.355	3.4032	3.1774	3.1565	3.1023	3.2144	3.1493	3.0368	3.2697	3.5597	3.0678	3.1792	3.4784	3.2438	3.262	3.259	3.1475	3.5181	3.2057	3.1709	3.1517
17202461	NA	NA	NA	-	-	-	-	4.6212	4.1895	3.7335	4.556	5.4036	4.6245	4.5648	4.2915	3.5481	3.654	3.281	3.8564	4.5431	4.457	3.3098	4.2591	4.0567	3.6498	3.811	3.9029	4.0799	4.0165	4.0778	3.5808	3.5948	4.3803	4.0609	4.2424
17202463	NA	NA	NA	-	-	-	-	3.3436	3.023	3.4807	3.4292	3.5244	3.1724	3.1909	3.5971	3.4748	3.2887	3.2485	3.3005	3.2983	2.9806	3.0712	3.2158	3.328	3.3749	3.1209	3.2993	3.495	3.0866	3.5487	3.3925	3.5645	3.5509	3.2868	3.498
17202465	NA	NA	NA	-	-	-	-	4.4688	3.8441	4.9773	4.6888	5.3355	4.138	4.957	3.9282	4.7656	3.6278	4.5452	3.4379	3.9492	4.1264	4.1613	3.9422	4.1287	4.2516	3.8261	4.9284	4.4882	4.039	4.2603	4.0105	4.0549	4.7709	3.6722	4.1887
17202467	NA	NA	NA	-	-	-	-	4.8199	4.7826	4.763	4.8639	4.9516	4.0133	4.7155	4.7689	4.359	4.9577	4.1237	4.129	4.4111	4.8619	5.1272	4.2816	4.7665	4.9989	3.8243	4.2776	4.039	4.6968	4.8702	4.0751	4.0474	4.9836	4.3489	4.3931
17202469	NA	NA	NA	-	-	-	-	3.1354	3.0864	3.0562	3.2009	3.6054	3.1056	3.227	2.9828	3.0111	3.1587	3.177	3.0992	3.0241	3.047	3.1546	3.1318	3.0587	3.2405	3.1175	3.1429	3.0664	3.125	3.0163	2.9875	3.1082	3.0103	2.9821	3.0913
17202471	NA	NA	NA	-	-	-	-	5.4438	5.4814	7.0123	6.8508	7.0428	6.2981	5.6977	5.6733	4.9244	5.2713	5.9278	4.1671	4.8013	4.1409	4.7097	4.3855	5.612	5.3121	5.3468	5.9851	4.3889	5.051	5.1498	5.3318	5.6896	5.3721	4.0212	6.087
17202473	NA	NA	NA	-	-	-	-	3.5231	3.7924	5.0371	4.1171	4.6868	3.7196	3.6588	3.5128	4.2199	3.4555	4.0155	3.6845	3.7257	3.3593	3.8825	3.6129	3.7427	3.3385	3.4944	4.7876	4.051	3.401	4.611	3.5767	3.8503	4.3423	3.655	3.9102
17202475	NA	NA	NA	-	-	-	-	3.0194	3.0939	3.1045	3.3568	3.2711	3.1072	3.244	3.3112	3.1422	3.2103	3.0316	3.0935	3.1318	2.9998	3.1861	3.0257	3.0865	3.0575	3.0787	3.0706	3.1012	2.9468	3.0634	3.001	3.2171	2.9968	3.1116	3.077
17202477	NA	NA	NA	-	-	-	-	3.0502	3.0658	3.1066	2.9324	3.3126	3.0196	3.147	2.9831	3.0999	2.988	3.1032	3.1586	2.9496	2.9781	3.0107	2.9633	3.0149	2.9808	3.067	3.0699	2.9624	3.7389	2.9895	3.0248	3.2114	3.0467	3.0246	3.0843
17202479	NA	NA	NA	-	-	-	-	4.6025	3.9906	4.8106	4.6973	4.6008	4.1283	4.46	4.9679	3.9402	4.1429	4.188	3.934	4.7573	4.2663	4.9375	4.1231	4.7484	3.8128	3.8653	4.7746	4.6963	4.3244	4.782	3.8367	4.5436	5.262	3.8115	4.7639
17202481	NA	NA	NA	-	-	-	-	4.0341	4.7996	5.1859	4.3256	4.4535	4.1393	3.8091	4.3622	3.7786	4.2354	3.3532	4.4592	3.8732	4.2007	4.3882	4.1943	4.3862	4.3232	4.1699	3.8716	4.7862	3.8993	4.3569	3.9087	4.2354	3.9087	4.7852	4.5419
17202483	NA	NA	NA	-	-	-	-	3.0611	3.1752	3.3239	3.4416	3.1729	3.3771	3.2981	3.1546	3.0449	3.0408	3.0524	3.0406	2.996	3.2991	3.1054	3.0237	3.3611	3.2353	3.4513	3.0947	3.0899	3.2354	3.1816	3.0879	3.1677	3.0936	3.1622	3.0506
17202485	NA	NA	NA	-	-	-	-	3.0859	3.138	3.3553	3.0983	3.227	3.5636	3	3.0871	3.1008	3.1822	3.0561	3.1694	3.3514	3.3119	3.0625	3.038	3.1118	3.065	3.18	3.2789	3.0974	3.1163	3.2827	3.1121	3.1207	3.152	3.1756	3.2156
17202487	NA	NA	NA	-	-	-	-	3.7192	3.552	3.4028	3.3453	3.3703	3.3978	3.3652	3.4241	3.4444	3.4495	3.385	3.5955	3.4576	3.7315	3.3865	3.24	3.6477	3.4689	3.3737	3.2958	3.3501	3.4017	3.6877	3.4252	3.6479	3.4174	3.3779	3.4858
17202489	NA	NA	NA	-	-	-	-	5.6698	4.6744	6.9189	6.8044	5.689	6.3623	5.9939	5.6746	5.4045	5.8403	5.9851	6.4743	5.1786	5.7152	6.252	6.2817	5.8568	5.9629	5.6619	6.3539	5.6926	5.9681	6.287	6.358	5.9425	6.264	5.7985	6.2159
17202491	NA	NA	NA	-	-	-	-	5.5381	5.1338	7.4301	6.6845	7.0024	5.8367	5.915	6.3903	6.9959	5.899	7.4283	6.194	6.8206	7.4486	5.8505	5.5639	7.4151	6.1318	5.1263	7.6666	5.7939	5.4598	8.0094	7.0579	5.9441	6.1792	6.651	6.1342
17202493	NA	NA	NA	-	-	-	-	4.2071	4.2346	4.5596	3.8774	4.6978	4.1935	3.7361	4.0557	4.5104	3.7169	4.8428	3.8199	4.1931	4.3905	4.1347	4.11	4.4169	4.0569	4.3824	5.3496	3.9837	4.344	4.8765	4.186	4.7618	4.3687	3.8779	4.3476
17202495	NA	NA	NA	-	-	-	-	5.5968	5.7589	6.384	6.0454	6.1336	6.2367	5.9163	6.123	5.4041	6.2112	7.1623	6.7973	6.0399	6.2702	6.4771	6.3357	6.5959	5.6027	6.5587	6.5233	5.9526	5.7154	6.3352	6.8324	6.0715	7.2005	5.8139	5.8279
17202497	NA	NA	NA	-	-	-	-	6.1792	5.6837	6.2717	6.1303	6.1643	6.0599	4.8392	6.1792	5.1884	5.1955	4.2531	4.3031	5.7809	6.3626	4.8528	5.1509	4.4339	4.7132	5.0668	5.3611	5.5506	6.004	5.7492	5.9419	5.6338	6.0856	4.5494	5.0297
17202499	NA	NA	NA	-	-	-	-	6.5874	5.7389	5.845	6.6629	6.782	7.4791	7.1854	6.8321	6.8324	6.1336	7.4159	4.7725	7.088	6.3297	6.5065	6.6153	6.9601	7.0573	6.3421	7.8597	7.5143	6.6815	7.1565	6.9505	7.4654	8.2015	6.8405	7.5855
17202501	NA	NA	NA	-	-	-	-	5.5821	4.4159	5.2051	5.6072	6.0495	6.6886	6.5627	5.8974	5.0938	4.5422	6.2405	4.3461	5.6435	4.4933	5.547	4.851	6.0712	5.5122	5.8987	7.1542	6.4671	4.9364	5.6875	5.7328	6.2533	7.0983	4.4169	6.0632
17202503	NA	NA	NA	-	-	-	-	5.9478	5.4102	6.1662	5.8566	5.7549	6.6328	5.1523	5.9155	6.5878	4.8322	5.1011	4.7296	5.4434	3.8782	5.6414	5.7703	5.0338	5.1492	6.4471	7.5522	6.5905	5.0162	5.7639	6.0803	7.0183	6.773	4.638	6.4203
17202505	NA	NA	NA	-	-	-	-	5.9131	5.6681	6.1148	6.6162	6.3641	6.5864	6.213	4.8347	6.4613	5.0041	4.8889	5.2216	5.5313	5.5856	6.3779	4.8883	4.9759	5.919	6.2499	6.6751	6.1171	5.3695	6.5129	6.07	6.9666	6.7933	5.0986	5.6491
17202507	NA	NA	NA	-	-	-	-	7.3791	7.3793	7.8519	7.6479	7.9644	8.0131	8.1171	7.2236	7.7994	6.8493	7.8108	6.9554	7.5543	6.8264	6.8097	7.5975	7.4403	7.6005	7.4279	8.764	7.9158	6.5001	7.4935	8.1368	8.2055	7.8574	7.3422	7.7878
17202509	NA	NA	NA	-	-	-	-	3.8893	3.5585	3.7886	3.7561	3.7286	3.7084	4.266	3.7456	3.9721	3.9415	3.3781	3.3922	4.0181	3.4808	3.4551	3.5309	3.341	3.503	3.752	4.1687	3.8198	3.2876	3.7988	3.4167	3.659	3.5049	3.6355	3.4442
17202511	NA	NA	NA	-	-	-	-	3.1282	3.4567	3.5349	3.2796	3.319	3.414	3.8434	3.2806	3.3416	3.271	3.2461	3.192	3.4119	3.0954	3.4715	3.1982	3.5812	3.2272	3.3471	3.2289	3.1372	3.3332	3.5311	3.2515	3.3832	3.3858	3.07	3.2883
17202513	NA	NA	NA	-	-	-	-	7.4011	6.5871	7.8349	7.3177	7.875	7.6752	8.2063	6.9332	8.1396	7.3675	8.1261	6.272	6.9911	6.0072	7.3177	6.4552	6.9662	7.0791	8.0025	7.9466	7.7741	6.8388	7.1749	7.6402	7.9021	7.2396	6.7666	7.5992
17202515	NA	NA	NA	-	-	-	-	4.0419	3.6151	4.3032	3.6878	3.9258	4.0761	4.3254	4.3748	3.3836	4.0651	3.9687	3.385	4.1125	3.7239	3.7664	3.6944	3.7777	3.6169	3.5523	4.2941	3.6455	4.082	3.9367	4.0152	3.9315	3.9202	4.0585	3.6901
17202517	NA	NA	NA	-	-	-	-	4.4022	3.5622	3.3249	3.8869	3.7603	3.7333	3.607	3.5658	3.6717	3.4533	3.3706	3.3069	3.4493	3.7265	3.6587	3.442	3.67	4.003	3.3121	3.2301	3.7386	3.1822	3.7963	3.4998	3.1552	3.3813	3.1257	3.642
17202519	NA	NA	NA	-	-	-	-	5.3721	4.9538	5.6214	5.0273	6.5194	5.3825	5.6794	4.9261	4.6967	5.0378	4.3661	3.9446	4.5645	4.2272	4.1102	3.9732	4.0578	5.2679	4.7756	5.3751	5.4518	4.844	4.9864	4.7888	6.0104	5.6024	5.1581	4.7469
17202521	NA	NA	NA	-	-	-	-	6.08	6.7704	7.4856	6.6499	7.1076	6.7809	5.1517	6.4828	5.1898	5.7692	5.8581	4.5412	6.2104	4.0471	6.1522	5.3384	5.7005	5.3885	5.7044	7.2615	5.7244	4.6667	7.2995	5.9964	6.4869	6.5764	5.2732	6.4095
17202523	NA	NA	NA	-	-	-	-	4.2515	3.3663	4.0708	4.4651	3.8356	3.8191	3.5788	3.6467	3.4439	3.4324	3.671	3.3775	3.6682	3.6271	3.7533	3.4297	3.4608	3.8034	3.4846	3.2402	3.6613	3.3917	3.6646	3.6776	4.2419	3.7003	3.2918	3.7627
17202525	NA	NA	NA	-	-	-	-	4.4162	4.607	4.1322	4.5167	5.0193	4.4624	4.8284	4.145	4.4162	3.7963	4.2336	3.6129	4.9821	4.0605	4.2905	4.2056	4.5057	4.3007	4.2818	4.4918	4.3895	4.4985	5.2882	4.1846	4.9349	4.941	4.1589	4.2987
17202527	NA	NA	NA	-	-	-	-	5.7047	6.0978	7.0802	6.8706	6.7803	6.3322	5.7677	5.7972	5.8521	5.643	5.4669	5.6115	6.3169	5.7872	6.3057	5.1206	6.5444	6.0293	5.7492	6.7209	6.3876	6.183	6.4049	6.1715	6.5356	6.6787	5.7897	6.3909
17202529	NA	NA	NA	-	-	-	-	7.0765	7.1209	7.2313	7.866	7.6141	7.7686	7.8703	7.5609	7.5153	7.1762	7.2527	7.4068	7.6174	7.4203	7.5995	7.6849	7.3352	7.7281	7.3177	7.7972	7.4451	7.5805	7.8252	7.5539	7.8821	7.9702	7.7984	7.5718
17202531	NA	NA	NA	-	-	-	-	4.7827	4.6129	5.8268	5.4575	5.5613	5.5582	5.5488	5.1249	5.0622	4.5333	4.4162	4.1831	4.1452	3.879	5.1765	5.4411	4.6626	4.4369	4.5606	6.3537	4.5893	4.6871	4.9598	4.9057	5.8185	4.6842	3.9887	5.2558
17202533	NA	NA	NA	-	-	-	-	7.4382	6.9427	8.0601	7.8967	8.2446	7.9663	7.4699	7.0534	7.6875	6.9009	7.2636	6.7012	7.3495	6.0211	7.707	6.7228	7.4097	7.2057	7.5009	8.0719	7.6223	6.9629	7.5396	7.2643	7.818	8.1943	6.4803	7.5844
17202535	NA	NA	NA	-	-	-	-	5.4685	5.0017	5.8875	5.4812	5.9952	5.2518	5.8128	4.9842	4.3024	4.649	3.8878	3.8748	4.7334	4.0813	5.569	4.4838	5.2292	5.5915	4.9847	6.5959	5.1841	4.5162	5.4793	4.2681	5.7381	6.1186	4.2206	4.4642
17202537	NA	NA	NA	-	-	-	-	6.251	6.0131	7.0418	6.3797	6.9292	6.4309	6.734	6.2897	6.0845	4.867	5.5256	5.59	6.1363	5.9725	6.5013	4.6787	6.8582	6.7606	6.6068	7.4648	6.3852	6.2979	6.9827	6.772	7.119	7.6038	5.7617	6.6812
17202539	NA	NA	NA	-	-	-	-	6.0958	5.5289	6.7717	6.5389	6.4526	6.7806	7.0397	6.0341	5.906	4.3628	6.2694	4.9522	5.1327	5.4551	5.4613	5.3627	6.0192	5.4106	5.7893	7.1339	6.1912	5.7255	6.2259	6.3753	6.652	6.5851	6.423	6.4067
17202541	NA	NA	NA	-	-	-	-	3.4926	3.7953	3.5405	4.0512	4.2894	3.8991	4.5229	3.8667	3.6261	3.528	3.3886	3.4184	3.7812	3.3709	4.4667	3.5471	3.5518	3.7926	3.4533	4.7384	3.9901	3.7958	3.5355	3.7994	4.2688	4.2518	3.4874	4.5192
17202543	NA	NA	NA	-	-	-	-	7.291	7.2838	7.8387	8.0048	8.1824	7.7761	7.9666	7.4904	7.6761	6.906	7.6168	6.778	7.0675	6.8778	7.115	7.5704	8.0503	7.2714	8.0653	8.3766	7.7296	7.253	7.3328	8.0001	8.2277	7.9698	7.4796	8.0336
17202545	NA	NA	NA	-	-	-	-	5.9485	6.058	4.8477	5.0593	5.6808	6.6236	5.8223	6.0192	5.3458	4.9978	6.3085	5.8245	6.4452	5.3906	5.6297	4.7777	6.0298	4.7696	4.9584	5.2166	5.3443	5.7282	5.1006	5.7321	5.3587	5.0032	5.1236	6.2559
17202547	NA	NA	NA	-	-	-	-	5.1705	5.3324	5.3584	5.4537	6.1708	5.63	5.688	5.6445	5.1162	4.4936	5.4736	4.0048	5.5047	3.8784	5.4321	4.665	6.4766	5.4993	4.9376	6.7145	6.1307	4.8112	4.9362	5.4297	5.9167	5.9936	5.2327	6.7304
17202549	NA	NA	NA	-	-	-	-	7.6009	7.5904	7.9333	8.2563	8.5367	8.0243	8.4682	7.7319	7.8111	7.5088	8.2469	6.9323	8.0931	6.4633	7.7874	7.8126	8.234	7.5039	8.2359	8.6958	8.0631	7.6145	7.9519	8.3403	8.2271	8.2773	6.9404	8.5832
17202551	NA	NA	NA	-	-	-	-	7.9966	8.1483	8.22	8.182	8.5729	8.6122	8.4764	8.2541	8.8087	8.1197	8.5212	8.1474	8.0589	7.8753	8.4192	8.4122	8.7871	8.0747	8.8906	8.8716	8.6432	7.9809	8.6292	8.6866	8.6135	8.4847	8.1905	8.8274
17202553	NA	NA	NA	-	-	-	-	4.9575	4.284	4.7663	4.8715	4.6596	3.9022	4.4537	4.219	3.9254	3.814	4.1201	4.4334	4.0344	4.5459	3.7196	3.6969	4.444	3.9791	3.9229	4.0163	4.0525	3.7206	4.1621	4.1287	4.2081	4.0448	4.191	4.1484
17202555	NA	NA	NA	-	-	-	-	4.3379	5.0186	4.8471	4.8961	4.7275	4.2327	4.842	4.2164	4.1512	4.0417	4.4875	3.9233	4.4222	4.3582	3.7256	4.0863	4.4652	3.8238	3.9693	4.6354	3.8099	4.0063	4.0802	4.6523	4.4189	4.4571	4.1996	4.7169
17202557	NA	NA	NA	-	-	-	-	3.5598	3.5809	3.6617	3.9761	3.6649	3.8338	3.6635	3.624	3.2419	3.8515	3.7339	3.5136	3.5575	3.6089	3.2163	3.5922	3.6113	3.3981	3.598	3.8117	4.0288	3.3938	3.7761	3.6079	3.6652	3.6223	3.5668	4.0107
17202559	NA	NA	NA	-	-	-	-	3.7083	3.4416	3.5014	3.5659	3.3908	3.4744	3.4027	3.2336	3.4137	3.1485	3.323	3.5174	4.0428	3.3703	3.1416	3.4772	3.5719	3.139	3.2297	3.6064	3.437	3.3016	3.5121	3.3234	3.3127	3.5579	3.6942	3.4805
17202561	NA	NA	NA	-	-	-	-	3.7668	3.5566	3.3438	3.3059	3.331	3.081	3.4109	3.4146	3.5879	3.3882	3.8619	3.5615	3.26	3.5715	3.4635	3.8612	3.5589	3.2114	3.4477	3.2317	3.5544	3.8049	3.6576	3.6351	3.2874	3.4845	3.5602	3.532
17202563	NA	NA	NA	-	-	-	-	6.029	5.1794	6.1011	5.8845	5.9684	5.3723	5.6678	5.9188	5.7745	5.505	5.8059	6.3684	5.1927	4.8564	5.3761	5.8889	6.5394	4.9387	6.2314	5.7963	6.0854	4.6995	5.5613	5.8774	6.2024	5.4218	5.4043	5.451
17202565	NA	NA	NA	-	-	-	-	4.317	4.612	4.5971	3.8835	4.3108	4.7497	5.237	4.6568	3.8976	4.3825	4.0849	4.444	5.2626	4.7705	4.203	4.2754	3.6564	4.0493	4.1294	4.3397	4.1155	3.8421	4.7186	4.0112	4.8079	4.4496	3.8186	4.278
17202567	NA	NA	NA	-	-	-	-	3.3945	3.3185	3.2054	3.4792	3.4135	3.7064	3.4505	3.951	3.3687	3.4104	3.4851	3.4844	3.8439	3.0246	3.2571	3.7448	3.4179	3.3824	3.6777	3.5141	3.5821	3.2293	3.4636	3.4126	3.3066	3.3858	3.0759	3.5109
17202569	NA	NA	NA	-	-	-	-	4.3237	3.9774	4.5586	3.73	5.3318	3.9947	5.3688	4.2994	5.2415	4.8204	5.313	4.6692	4.6194	4.342	4.001	6.1746	5.0258	5.0907	5.3639	4.6426	6.1599	4.8847	4.069	4.9915	4.9191	4.84	4.6922	5.4606
17202571	NA	NA	NA	-	-	-	-	3.33	3.6596	3.4238	3.8929	4.0648	3.783	3.6428	3.4104	3.2899	3.2664	3.7381	3.27	3.7744	3.4041	3.3812	3.3176	3.7049	3.5099	3.5187	4.1304	3.2492	3.272	3.3378	3.561	4.4257	3.6171	3.4246	3.7936
17202573	NA	NA	NA	-	-	-	-	3.657	3.6658	3.2628	3.4919	3.5496	3.2667	3.3575	4.0872	3.6603	3.5265	3.6237	3.3847	3.6549	3.5081	3.5336	3.4086	3.4677	3.5246	3.3208	3.7477	3.3146	3.3298	3.2231	3.7241	4.1168	3.645	3.5987	3.4639
17202575	NA	NA	NA	-	-	-	-	6.4401	6.4413	6.7511	6.8577	7.0998	6.9153	7.0849	6.8261	6.7454	7.0819	7.2109	7.3423	6.9607	6.9598	7.2194	6.9272	7.3771	6.7525	7.5641	7.2643	6.9757	6.4479	7.44	7.6966	7.1695	7.7444	7.1312	7.0117
17202577	NA	NA	NA	-	-	-	-	5.6177	5.0988	4.5833	5.8745	6.1621	4.3211	4.7208	4.4151	5.1213	4.7973	5.1466	4.9582	5.2915	3.6713	5.9905	5.006	5.5106	5.5	6.7548	6.1206	5.1338	4.2241	5.3981	5.2188	6.3647	5.7323	4.8432	5.3808
17202579	NA	NA	NA	-	-	-	-	3.2711	3.2713	3.2395	3.1324	3.0549	3.2003	3.418	3.219	3.3627	3.1399	3.1432	3.0616	3.3039	3.3575	3.2537	3.1175	3.4795	3.1936	3.0491	3.1279	3.1324	3.3653	3.162	3.1419	3.0036	3.1886	3.2671	3.2311
17202581	NA	NA	NA	-	-	-	-	5.5851	5.8993	6.9216	6.1432	6.2591	7.1682	6.2903	6.0924	6.2805	7.0499	5.9879	7.1188	6.5175	6.8518	6.7544	6.5157	6.993	6.7591	6.423	6.7963	6.3854	6.4464	6.1484	6.5302	7.0965	6.6662	6.9732	6.341
17202583	NA	NA	NA	-	-	-	-	4.7936	4.6537	3.9725	4.3691	4.3807	4.5733	4.02	3.7179	4.7986	4.3642	4.3676	4.8387	3.7804	4.7156	4.2697	4.6471	4.3966	4.5387	4.1819	3.8716	3.6153	4.221	4.5403	4.4181	4.1148	4.2489	4.3559	4.3683
17202585	NA	NA	NA	-	-	-	-	3.9855	4.3162	4.534	3.4312	3.8056	3.2751	3.9106	4.0059	3.9344	4.3687	5.0837	4.4817	3.49	4.7535	4.6017	4.3886	4.6706	4.3288	3.8092	3.9704	5.2057	4.6577	3.4878	4.8506	5.1452	4.5361	4.6958	4.2913
17202587	NA	NA	NA	-	-	-	-	9.1307	9.048	9.6088	9.3398	9.3804	10.1164	10.3649	10.333	10.1327	10.243	10.5625	10.6249	10.496	10.0723	9.8401	10.1622	10.5188	10.1902	10.1826	10.2374	10.1172	10.074	9.9799	10.2747	10.2481	10.1447	9.9579	10.265
17202591	NA	NA	NA	-	-	-	-	5.1424	5.2121	4.4891	4.4978	4.1	5.8007	3.9327	4.8355	4.1917	5.2447	4.1766	5.6617	5.5275	5.812	6.026	5.0017	5.7443	4.9929	4.7814	4.8332	5.2951	4.8803	4.8441	4.6441	4.4384	4.1966	4.9868	4.7813
17202593	NA	NA	NA	-	-	-	-	4.5081	4.6443	5.3632	5.0324	4.8358	5.5061	4.649	5.3003	6.1318	5.1813	4.7478	5.3215	5.4485	4.4104	5.3186	5.5646	5.0482	4.5885	4.0727	4.6286	3.9858	4.5661	4.906	4.6016	4.8404	4.5257	4.3168	4.6
17202595	NA	NA	NA	-	-	-	-	4.2578	5.0912	4.8788	4.3229	4.3649	3.6448	4.1898	4.4773	4.284	5.8367	5.5337	5.4647	5.1832	5.4497	4.0277	5.7546	3.9272	5.4497	5.0379	4.5433	4.8049	4.2478	4.4182	5.5103	4.5967	5.0348	4.8642	4.4272
17202597	NA	NA	NA	-	-	-	-	4.6405	5.3773	4.5948	4.0897	4.4897	4.915	4.7125	4.4685	3.9424	4.206	4.6713	4.1555	4.9403	3.5654	4.2215	4.3857	4.5407	4.5893	4.197	4.9462	4.2906	3.8516	5.6709	4.6519	4.3929	5.2799	4.1233	5.4602
17202599	NA	NA	NA	-	-	-	-	3.665	4.3278	3.968	3.8391	3.7295	4.4478	3.8923	3.4415	4.0696	4.3115	3.7461	4.0997	3.7499	3.586	3.5761	3.499	3.4385	3.3122	3.5559	3.6916	4.5084	4.501	3.7042	4.3625	3.6794	4.0552	4.2587	4.1036
17202601	NA	NA	NA	-	-	-	-	3.2577	3.1131	3.1702	3.4043	2.9917	3.1703	3.2544	2.9224	3.0376	3.0028	3.2316	2.9726	3.0147	3.0525	3.134	3.3811	3.1426	3.0595	3.1581	3.3295	3.153	3.1498	3.1213	3.218	3.2125	3.0758	2.9353	3.2202
17202603	NA	NA	NA	-	-	-	-	3.3362	3.1118	3.8683	3.4474	3.5055	4.1254	3.5407	3.3437	3.4068	3.3901	3.2596	3.2312	3.4916	3.1785	3.6217	3.4432	3.427	3.2145	3.6566	3.7167	3.7592	3.7552	3.327	3.3538	3.9739	3.5156	3.3304	3.7496
17202605	NA	NA	NA	-	-	-	-	3.7773	3.5098	3.4404	3.8014	3.8621	3.3349	4.4956	3.3684	3.8701	3.5844	3.6012	3.664	4.1465	4.0457	4.019	3.9047	3.5162	3.1875	3.7523	4.0059	3.5426	3.4648	3.6335	3.3588	3.973	3.3328	3.3613	3.918
17202607	NA	NA	NA	-	-	-	-	3.2889	3.549	3.3298	3.5633	3.6831	3.5467	3.2381	3.4382	3.305	3.2501	3.8489	3.3496	3.4833	3.4014	3.1436	3.3111	3.6244	3.421	3.3331	3.1924	3.359	3.3972	3.3162	3.4343	3.0955	3.2272	3.1706	3.5277
17202609	NA	NA	NA	-	-	-	-	3.7766	3.941	3.4684	3.3977	3.9168	3.597	3.5039	3.1963	3.3984	3.5703	3.5697	3.8587	3.3111	3.3267	3.3547	3.5511	3.4263	3.1182	3.3088	3.3044	3.5755	3.1242	3.2328	3.1783	3.3997	3.9818	3.4908	3.5108
17202611	NA	NA	NA	-	-	-	-	3.5618	3.7638	3.8029	4.1587	3.723	4.028	3.6979	3.5159	3.8737	3.9167	3.9665	3.6819	3.8545	4.1532	3.4736	3.6588	3.5545	3.7183	3.5368	3.7307	3.7898	3.923	3.536	4.0731	4.0192	3.7387	3.6735	3.7447
17202613	NA	NA	NA	-	-	-	-	6.3857	6.2344	7.2274	6.9009	6.3629	5.6871	6.0281	4.6888	6.2162	5.5915	6.0505	5.1561	5.4593	5.076	5.2617	4.8954	6.4268	6.3934	5.5713	7.0876	5.8234	5.4845	6.567	5.4983	5.5179	5.6988	6.3185	6.5517
17202615	NA	NA	NA	-	-	-	-	4.6193	3.8196	5.1753	4.7259	4.1613	5.0436	3.3745	4.7008	4.3547	3.872	4.5374	4.2816	4.9729	4.2219	3.6549	4.4292	4.8241	3.9114	4.1642	5.3423	4.3739	4.4235	4.9834	4.5977	4.0988	4.8008	4.3172	4.7814
17202617	NA	NA	NA	-	-	-	-	5.7798	5.131	6.5667	6.2359	5.9673	5.66	4.4733	5.0859	4.7203	3.8218	4.4622	4.3815	4.123	3.4797	4.5798	3.6101	4.2191	4.2604	4.6875	6.6071	4.4245	4.442	5.0476	4.7328	5.3766	6.8144	5.0058	5.5579
17202619	NA	NA	NA	-	-	-	-	7.069	5.695	6.5242	7.1893	7.4798	6.8747	6.6155	6.9047	6.9672	7.1752	7.12	7.4515	7.4474	6.6881	7.3163	7.2656	7.0953	7.1188	6.9748	6.94	6.6429	6.4947	7.6478	6.9346	7.3459	7.2865	7.0121	6.7249
17202621	NA	NA	NA	-	-	-	-	3.5429	3.5632	5.5212	3.9359	4.7774	3.4372	3.4537	4.0343	3.3216	3.6271	3.2698	3.5478	3.6786	3.3392	3.6756	3.4939	3.5442	3.5845	3.3019	3.9191	3.989	4.2545	3.5856	4.0416	3.4531	3.8688	3.6422	3.5746
17202623	NA	NA	NA	-	-	-	-	2.9791	3.3026	3.4133	3.7612	3.8484	3.2069	3.2521	3.6703	3.4815	3.2316	3.5041	3.1943	3.1701	3.4056	3.0905	3.466	3.2422	3.2717	3.2906	3.3628	4.352	3.5318	3.3653	3.4655	3.4179	3.4349	3.0251	3.5513
17202625	NA	NA	NA	-	-	-	-	3.0766	3.1302	3.1311	3.4255	3.219	3.0916	3.1086	3.2836	3.1498	3.5382	3.1096	3.0552	3.0565	3.4281	3.2076	3.0906	3.3029	3.6389	3.0305	3.0566	3.1105	3.337	3.2868	3.3234	3.1659	3.1604	3.3824	3.1381
17202627	NA	NA	NA	-	-	-	-	3.1916	3.2061	3.6314	3.4392	3.4112	3.5623	3.5385	3.3164	3.0018	3.3209	3.4186	3.3811	3.3017	3.2516	3.095	3.4761	3.2147	3.1482	3.429	3.2682	3.5777	3.1934	3.5416	3.3483	3.6013	3.4165	3.3298	3.5052
17202629	NA	NA	NA	-	-	-	-	3.087	2.995	3.1897	3.3157	3.211	3.0167	3.137	2.99	3.1188	3.0797	3.1861	3.0773	3.0285	3.0926	3.0131	3.0056	3.1685	3.1031	3.2773	3.1453	3.2156	3.1203	3.469	3.1943	3.0256	3.2577	3.2794	3.1216
17202631	NA	NA	NA	-	-	-	-	3.1521	3.1458	2.9902	3.3747	3.2724	3.4818	3.3686	2.9857	3.1402	3.1764	3.1504	3.0932	3.0163	3.2032	3.2327	3.0447	3.1762	3.0762	3.1758	3.4064	3.0529	3.0196	3.1529	3.0871	3.1041	3.1782	3.0213	3.2803
17202633	NA	NA	NA	-	-	-	-	3.3664	3.2098	3.5169	3.8491	4.0481	3.9873	3.3222	3.6828	3.6012	3.3592	3.3366	3.1848	3.6466	3.8548	3.5253	3.5102	3.2961	3.1788	3.4826	3.7431	3.3181	3.5367	3.7375	3.4435	3.3881	3.6927	3.3742	3.3316
17202635	NA	NA	NA	-	-	-	-	4.4523	3.6914	4.2596	3.5997	4.7896	4.971	3.8317	5.679	4.0626	3.7102	3.8316	3.8196	4.7747	3.3156	3.5192	3.6188	3.694	4.0472	3.5119	5.1725	3.8473	3.7067	3.6049	4.0855	4.3306	4.424	3.6037	4.5338
17202637	NA	NA	NA	-	-	-	-	5.156	4.3764	6.4209	5.9817	6.8697	6.2471	4.7685	6.8747	5.6915	5.2802	5.8314	5.6506	5.9355	5.9421	5.5673	5.0556	6.1504	6.2513	5.7571	6.8188	5.9428	4.7721	6.7685	5.791	6.3274	7.0876	5.788	6.0681
17202639	NA	NA	NA	-	-	-	-	3.1155	3.278	3.6727	3.2578	3.4912	3.2679	2.9688	3.0531	3.6525	3.1969	3.1592	3.2528	3.3591	3.0478	3.3278	3.2467	3.2333	3.2347	3.426	3.6651	3.4275	3.3011	3.4912	3.6767	3.2974	3.441	3.3442	3.4595
17202641	NA	NA	NA	-	-	-	-	4.8117	4.0025	6.0183	5.491	6.0526	6.1039	4.9102	5.838	5.475	5.2949	5.8497	5.1086	4.5845	4.417	6.3903	5.0928	5.2386	4.6712	4.457	6.5923	6.2316	5.0745	6.8949	5.2405	5.8367	6.4256	5.9485	5.5116
17202643	NA	NA	NA	-	-	-	-	3.8464	3.4794	3.7258	4.1185	5.034	4.0812	4.7673	4.2796	4.3685	4.3699	3.6	3.8313	3.9064	3.6266	3.9384	3.9359	3.9959	4.0703	4.1308	4.4516	4.024	4.015	4.1116	4.1919	4.0876	4.7227	4.2918	4.0659
17202645	NA	NA	NA	-	-	-	-	3.5981	3.7083	3.6301	4.2491	4.7333	5.2171	2.9649	4.1661	3.9237	3.7411	3.0552	4.2575	4.2254	4.0664	3.8088	3.3148	3.105	3.4929	3.4738	4.3803	3.9961	3.6601	5.5803	3.4181	3.6342	3.855	3.3376	3.4081
17202647	NA	NA	NA	-	-	-	-	2.9258	3.0956	3.1069	3.0274	3.0822	3.0204	3.0787	2.9258	3.1363	3.2274	3.058	3.0381	3.088	3.0658	3.007	2.9847	3.0976	3.1545	2.9871	3.0051	3.0735	3.005	2.9518	2.9683	3.1171	3.21	3.0222	2.9446
17202649	NA	NA	NA	-	-	-	-	3.994	3.2055	3.37	3.7738	4.0992	3.7068	3.6803	4.8157	3.2293	3.8966	3.8219	3.6521	3.7469	3.4278	3.5244	3.7048	3.3748	3.6592	3.21	4.2628	4.2908	3.8208	3.481	3.5533	3.6722	3.904	3.3325	3.9821
17202651	NA	NA	NA	-	-	-	-	3.2057	3.1745	3.7109	3.0509	3.6452	3.4357	3.2959	3.2168	3.3003	3.178	3.0038	3.1564	3.1105	3.0215	3.2082	3.0078	3.1144	3.2131	3.3916	3.4507	3.4072	2.9688	3.1525	3.327	3.1504	3.1501	3.1748	3.5522
17202653	NA	NA	NA	-	-	-	-	4.0868	3.4189	4.2472	4.9977	5.2011	4.3354	4.3551	3.3825	3.4283	3.6391	3.7116	3.511	3.9198	3.4188	3.5859	3.4542	3.8494	3.7898	3.5201	4.3299	3.9489	3.2393	5.1134	3.3385	3.9037	5.4863	3.1731	3.9133
17202655	NA	NA	NA	-	-	-	-	5.0112	4.3925	6.8782	6.5284	6.194	4.7829	4.6407	5.5591	4.5841	3.9192	5.5195	4.5929	5.1517	4.3691	5.7615	4.8658	5.5272	4.3239	5.358	6.4746	5.3311	4.5419	5.7107	4.6907	5.6153	6.3677	4.7577	5.2179
17202657	NA	NA	NA	-	-	-	-	3.4636	3.1581	3.931	3.4092	3.4184	3.6517	3.6201	3.3558	3.3513	3.1963	3.5653	3.3047	3.1407	3.3417	3.3534	3.326	3.3027	3.397	3.3647	3.6792	3.6081	3.8353	3.5322	3.299	3.2912	3.8677	3.2524	3.9447
17202659	NA	NA	NA	-	-	-	-	4.6816	4.7343	5.405	5.1002	5.3562	4.5305	5.3372	5.5671	5.2023	4.2978	4.8827	4.9476	5.52	4.7367	4.9022	4.5463	5.0273	5.1713	4.7343	5.761	4.448	5.7933	4.7982	5.2149	5.1485	5.6913	4.39	4.9793
17202661	NA	NA	NA	-	-	-	-	3.0367	2.9946	3.2489	3.0662	3.2548	3.1145	3.0797	3.0002	3.2083	3.3088	3.2973	3.1639	3.2483	3.112	3.2249	3.0462	3.1906	3.1421	3.251	3.1421	3.0833	3.3456	3.1432	3.1088	3.297	3.381	3.1943	3.1668
17202663	NA	NA	NA	-	-	-	-	3.4392	3.1625	3.5418	3.865	3.3703	3.4925	3.4494	3.2833	3.2474	3.2647	3.1663	3.2568	3.2741	3.0351	3.4454	3.3915	3.2554	3.3723	3.3697	3.3572	3.5175	3.2348	3.507	3.6712	3.2454	3.8757	3.4689	3.4472
17202665	NA	NA	NA	-	-	-	-	3.4678	3.4836	3.76	3.4201	4.4113	3.4478	3.3057	3.3171	3.3897	3.4693	3.2878	3.3273	3.4482	3.3419	3.481	3.2307	3.3687	3.6509	3.5429	4.3864	3.4453	3.7673	3.1319	3.2135	3.3217	4.3508	3.1706	3.3659
17202667	NA	NA	NA	-	-	-	-	5.3607	4.9607	5.7941	6.041	5.468	4.6978	4.6421	5.3797	4.2972	4.8784	5.2072	4.8219	4.9062	4.665	4.777	4.8477	4.5126	4.9891	4.7423	4.6747	4.5742	4.7314	5.9041	4.5349	4.4386	4.8062	5.0679	4.997
17202669	NA	NA	NA	-	-	-	-	3.3806	3.7662	3.8694	3.6986	4.2966	4.0189	4.1881	3.7396	3.6425	3.4897	3.5871	3.6414	3.6627	3.5619	3.3996	3.3063	3.5406	3.6375	3.5294	3.9062	3.8092	3.8124	3.6722	3.6676	3.4579	4.2813	3.4935	3.7252
17202671	NA	NA	NA	-	-	-	-	3.1514	3.101	3.0749	3.134	4.2255	3.202	3.3373	3.1906	3.3143	3.0933	3.0821	3.084	3.0958	3.4564	3.2075	3.1064	3.2634	3.4001	2.9826	3.4779	3.1583	3.0251	3.3691	3.1735	3.2928	3.2345	3.3236	3.051
17202673	NA	NA	NA	-	-	-	-	3.156	3.0766	3.5839	3.4963	3.5073	3.3784	3.4826	3.12	3.4902	3.3328	3.0126	3.0572	3.196	3.1481	3.0082	3.324	3.148	4.0452	3.4205	3.6388	3.2573	3.1265	3.4054	3.1168	3.3515	3.3479	3.4379	3.5401
17202677	NA	NA	NA	-	-	-	-	4.1018	4.1607	4.2311	4.5981	4.8862	4.8864	4.9777	4.9818	4.6576	4.4381	4.2575	4.3099	3.9183	6.4491	5.48	4.6469	3.9556	4.3935	6.0532	5.1741	4.3591	4.9299	4.0646	5.0249	4.3144	4.8483	4.6026	4.4951
17202679	NA	NA	NA	-	-	-	-	3.0812	2.9831	3.216	3.1942	3.0935	3.1716	3.2901	3.2667	3.2604	3.2187	3.1068	3.0975	2.9578	3.015	3.4813	3.5872	3.3349	3.0549	3.0669	3.1013	3.1487	3.1233	3.1598	3.2919	3.0846	3.0599	3.1687	3.3085
17202681	NA	NA	NA	-	-	-	-	3.4591	3.1653	4.3172	3.5389	4.0804	3.4634	3.2248	3.3893	3.3783	3.3444	3.1882	3.0013	3.1879	3.1653	3.4585	2.9862	3.2506	3.2293	3.2706	3.2987	3.2987	3.2299	3.0476	3.3923	3.2106	3.8559	3.0716	3.287
17202683	NA	NA	NA	-	-	-	-	3.1703	3.1251	3.416	3.6319	3.6486	3.2711	3.1822	3.2433	3.3539	3.1505	3.2523	3.0981	3.5087	3.342	3.4059	3.3627	3.3599	3.2551	3.0467	3.3351	3.3328	3.2549	3.1628	3.0715	3.3766	3.4258	3.1796	3.2202
17202685	NA	NA	NA	-	-	-	-	3.0054	3.14	3.3156	3.6707	3.3295	3.346	3.2827	4.2161	3.3153	3.0967	3.1177	3.2871	3.4618	3.131	3.2777	3.1891	3.1785	3.0601	3.1766	3.1273	3.3215	3.1608	3.2295	3.2391	3.6076	3.3174	3.2303	3.412
17202687	NA	NA	NA	-	-	-	-	3.0735	3.2038	3.4147	3.2191	3.9505	3.4665	3.4492	3.3747	3.2596	3.0879	3.0251	3.0373	3.1924	3.1566	3.0668	3.0595	3.1059	3.2298	2.9779	3.3737	3.5365	3.1885	3.1533	3.1032	3.0218	3.1848	3.2064	3.3296
17202689	NA	NA	NA	-	-	-	-	3.0227	3.2891	3.1313	3.0232	3.0593	3.0138	3.0111	3.0441	3.1404	2.9787	3.1548	2.9825	2.956	2.99	3.0374	3.0121	3.0499	3.0932	3.0323	3.0905	3.2003	3.0503	2.9426	3.0408	3.0496	2.9944	3.0161	3.0873
17202691	NA	NA	NA	-	-	-	-	4.6516	5.0567	5.6376	5.0558	5.3443	4.7443	4.543	4.8839	4.1994	4.9229	5.1124	4.8964	4.5037	5.9375	4.779	5.2331	5.2434	3.9322	4.9452	5.4988	5.335	5.2115	5.0947	5.1261	4.1556	5.0076	5.209	4.7353
17202693	NA	NA	NA	-	-	-	-	3.408	3.3276	3.8554	3.4327	3.5966	3.7576	3.2757	3.5291	3.2886	3.2272	3.4741	3.3683	3.1736	3.257	3.1152	3.4236	3.2275	3.3779	3.3029	4.2338	3.3394	3.1911	3.3835	3.1044	3.4896	3.5347	3.061	3.1577
17202695	NA	NA	NA	-	-	-	-	4.0357	3.4222	4.0192	4.5346	4.0559	3.9994	3.8137	3.2437	3.9891	3.6998	4.0606	3.9251	3.8969	3.7599	3.6167	3.6737	3.5631	3.4829	3.9417	3.8138	4.3933	3.6884	4.0695	3.7007	3.8216	3.6388	3.7532	3.7669
17202697	NA	NA	NA	-	-	-	-	3.2876	3.1601	3.5523	3.3724	3.4778	3.0967	3.6509	3.3175	3.1568	3.134	3.1064	3.0823	3.048	3.2335	3.2584	3.1383	3.2281	3.1045	3.2467	3.3975	3.1148	3.1969	3.0973	3.1572	3.1217	3.1905	3.2283	3.1386
17202699	NA	NA	NA	-	-	-	-	3.0206	2.9518	3.0526	3.0989	3.1828	2.8961	3.0085	3.0448	3.061	2.9735	2.9688	2.9753	3.2798	3.0398	3.0887	2.9601	3.094	3.1896	3.0345	3.1633	3.0458	2.9675	3.1989	3.065	2.9426	3.135	2.9245	3.1221
17202701	NA	NA	NA	-	-	-	-	3.2946	3.027	4.142	3.9538	3.6313	3.0131	3.2133	3.3696	3.0827	3.1169	3.1449	3.1152	3.1726	3.0413	3.2608	3.1436	3.4902	3.2646	3.1385	3.3519	3.4487	3.4038	3.3737	2.9808	3.2429	3.2827	3.1615	3.3138
17202703	NA	NA	NA	-	-	-	-	3.7724	3.3591	3.9594	4.2515	4.1236	3.0717	3.4971	3.5609	3.4284	3.3506	3.1811	3.3222	3.3155	3.4477	3.4005	3.2621	3.2661	3.1745	3.2312	3.3558	3.3542	3.2671	3.3997	3.3159	3.5702	3.7906	3.403	3.6566
17202705	NA	NA	NA	-	-	-	-	2.9509	3.0785	3.179	3.1296	3.1413	3.1437	3.0606	3.116	3.0277	3.0604	3.0895	3.0811	2.9864	3.0988	3.0174	3.0788	3.0656	3.0364	3.1512	3.1213	3.0126	3.1664	3.1469	3.0328	3.0731	3.0922	3.0187	3.1051
17202707	NA	NA	NA	-	-	-	-	3.1536	3.0643	3.1006	3.0428	3.1254	2.9735	3.1351	3.2286	3.1229	3.0664	2.9963	3.0631	2.9812	2.9789	3.0728	3.1759	3.1317	3.3598	3.1407	2.9979	2.9705	2.9891	3.0062	3.1435	3.0114	3.1058	3.0028	3.108
17202709	NA	NA	NA	-	-	-	-	3.0621	3.0356	2.9368	3.309	2.9432	2.9245	2.9113	2.9584	2.9284	2.8904	3.0859	2.9955	2.8665	3.1014	3.1472	2.8847	2.919	3.0403	3.022	2.8904	2.9086	3.113	2.8665	2.9947	2.8665	2.9086	2.9847	2.965
17202711	NA	NA	NA	-	-	-	-	4.426	4.2363	4.6263	4.6988	4.5626	4.5019	4.7144	4.316	4.5676	3.9543	4.2246	4.4679	4.2632	4.8405	4.7273	3.7924	4.2747	4.0315	4.025	4.0278	4.4763	3.8385	4.8921	4.3557	4.4171	4.388	4.0115	4.1515
17202713	NA	NA	NA	-	-	-	-	5.7601	5.6971	5.2027	5.0956	4.9872	5.4157	4.0236	5.2563	6.0568	5.398	4.2398	4.7937	5.2537	5.9252	5.0843	6.0249	4.5857	4.3404	4.9244	5.2596	4.7339	4.2384	4.8184	4.6844	4.7659	5.3539	5.5363	5.2989
17202715	NA	NA	NA	-	-	-	-	3.1653	3.1242	3.2163	3.4044	3.5612	3.2353	3.1168	3.0426	3.2248	3.02	3.3175	3.1421	3.3803	3.0141	3.1778	3.0948	3.3627	3.2398	3.2204	3.5295	3.2233	3.4556	3.4155	3.1163	3.0762	3.2543	3.2276	3.1832
17202717	NA	NA	NA	-	-	-	-	3.2341	3.1413	3.4038	3.4265	3.4643	3.3803	3.3615	3.3351	3.3028	3.1433	3.217	3.08	3.3671	3.2488	3.22	3.2528	3.2574	3.2581	3.2469	3.4968	3.1261	3.116	3.3607	3.2837	3.2059	3.4222	3.4107	3.38
17202719	NA	NA	NA	-	-	-	-	3.4334	3.1234	3.3322	3.6803	3.4652	3.1374	3.1852	3.2781	3.1519	2.9853	3.1501	3.044	3.2268	3.0297	3.2691	3.2129	3.1777	3.3769	3.0811	3.0846	3.0941	3.5547	3.5621	3.1311	3.0711	3.2817	3.1603	3.2123
17202721	NA	NA	NA	-	-	-	-	3.9653	4.9401	5.102	4.1048	5.0903	4.6174	4.1519	4.427	3.9682	3.4996	3.6142	3.8327	4.3125	4.554	3.5508	4.0868	3.9782	5.43	3.7488	4.6617	4.9532	4.7736	4.3261	4.1155	3.8863	4.2107	3.6396	3.9659
17202723	NA	NA	NA	-	-	-	-	4.4687	5.0703	5.7574	4.8216	5.45	5.1959	3.8237	4.2536	4.2086	4.158	5.2127	4.0523	4.2851	3.5839	4.2026	4.2027	4.6523	4.1857	4.8234	5.4187	4.6779	4.6835	4.4319	4.0231	4.3337	5.1461	4.2566	4.6836
17202725	NA	NA	NA	-	-	-	-	4.1651	3.8895	3.957	3.7927	4.1016	4.1038	4.4247	3.6613	3.8375	3.7377	3.7448	4.0369	3.203	3.7498	3.3977	3.6875	3.731	3.3256	3.3475	4.25	3.7717	3.0622	3.9785	3.2454	4.4343	3.4957	3.8176	3.7941
17202727	NA	NA	NA	-	-	-	-	3.043	3.1271	3.3918	3.2523	3.3847	3.2945	3.1324	3.1528	3.1741	3.0406	3.2213	3.1275	3.2272	3.2651	3.0957	3.1465	3.1852	3.1633	3.1173	3.0392	3.2512	3.0645	3.0351	3.1811	3.2688	3.1577	3.1163	3.0684
17202729	NA	NA	NA	-	-	-	-	3.7372	3.328	4.3167	3.3783	4.4155	3.9548	3.3568	3.4094	3.353	3.3534	3.4079	3.1967	3.5949	3.2266	3.2689	3.2615	3.2789	3.3396	3.1732	3.6307	3.3143	3.5381	3.3932	3.2127	3.7151	3.5833	3.4447	3.8943
17202731	NA	NA	NA	-	-	-	-	3.561	3.2725	3.4661	3.3256	3.7762	3.4112	3.1942	3.6095	3.3052	3.3167	3.2406	3.217	3.239	3.2555	3.2426	3.1173	2.99	3.129	3.1606	3.1783	3.3535	3.2623	3.3412	3.0323	3.3305	3.3654	3.2872	3.1551
17202733	NA	NA	NA	-	-	-	-	5.0981	4.2799	6.5251	6.287	6.5135	5.6258	5.5624	5.9579	4.5106	4.1506	4.9137	4.0079	4.8558	4.1874	5.7506	4.2647	4.4518	4.592	5.1521	6.2975	5.6328	4.2836	5.4279	5.2826	5.6821	5.4631	4.9008	5.7841
17202735	NA	NA	NA	-	-	-	-	4.123	3.9113	3.7112	3.3139	3.9606	3.2817	3.535	3.6381	3.3578	3.6723	3.1452	3.1722	3.5389	3.7246	3.0839	3.5048	3.4412	3.5089	3.2318	3.6302	3.8915	3.5197	3.4309	3.5236	3.3957	3.7595	3.5508	3.3635
17202737	NA	NA	NA	-	-	-	-	3.0949	3.8672	3.9571	3.2035	3.7151	3.5784	3.5126	3.7437	3.9651	3.3808	3.4869	3.3893	3.4875	3.2618	3.5685	3.441	3.7312	3.6892	3.4422	4.2385	3.4672	4.099	3.406	3.2563	3.3998	3.8535	3.5182	3.8182
17202739	NA	NA	NA	-	-	-	-	3.025	3.0899	3.4486	3.5634	3.1009	3.1639	3.0815	3.4455	3.0973	2.9739	3.0469	3.144	3.1345	3.4407	3.1236	3.1314	3.2126	3.1548	3.0453	3.1612	3.1509	3.2573	3.1495	3.0363	3.3794	3.4965	3.281	3.1594
17202741	NA	NA	NA	-	-	-	-	3.3322	3.561	3.3485	3.1921	3.8969	3.2247	3.5841	3.2143	3.3014	3.1985	3.3433	3.181	3.2608	3.1713	3.3445	3.2397	3.3833	3.4986	3.2134	3.3741	3.2893	3.4335	3.552	3.0484	3.2834	3.9158	3.4769	3.456
17202743	NA	NA	NA	-	-	-	-	6.1746	5.9661	7.5915	6.855	7.5781	6.6973	7.3423	6.1429	7.0968	5.7339	6.8374	5.5398	6.5633	6.9278	6.6668	7.2679	7.1524	6.899	6.457	6.9228	7.0089	6.217	7.3185	6.3212	6.8547	7.3981	6.5927	6.9134
17202745	NA	NA	NA	-	-	-	-	5.2449	6.3695	7.0082	6.6852	7.1495	6.9339	6.2035	6.5007	5.7908	5.2759	6.481	5.6489	5.9721	4.4069	6.1593	5.3864	6.6278	5.5043	6.5497	7.2162	6.3246	5.1403	6.8383	6.0126	6.5266	7.0657	6.7756	6.3937
17202747	NA	NA	NA	-	-	-	-	6.2882	6.6722	7.2928	7.1066	7.6476	7.8221	7.1117	7.4017	7.5149	6.3834	7.2643	6.897	7.16	6.8306	7.1272	7.1464	7.4172	6.4932	7.6009	8.1583	7.3886	6.6188	7.2074	6.4533	7.7661	7.7242	6.7598	7.6171
17202749	NA	NA	NA	-	-	-	-	7.6317	7.2042	8.9513	8.6745	8.7395	8.1022	7.3157	8.0394	7.7624	7.658	6.9342	7.2011	7.6567	7.9491	7.6185	7.6615	7.7953	7.7661	7.7901	8.2928	7.8945	7.373	7.9232	7.9251	7.9561	8.7212	7.2679	7.5962
17202751	NA	NA	NA	-	-	-	-	3.7856	3.4562	4.0688	3.8236	4.5469	3.5051	3.7732	3.53	3.6018	3.6941	3.5286	3.7342	3.7135	3.8122	3.5007	3.323	3.5779	3.6334	3.4041	3.9459	3.6416	3.9276	3.8788	3.7912	4.4636	4.1355	3.4823	3.5134
17202753	NA	NA	NA	-	-	-	-	5.1938	5.0362	6.45	6.3057	6.026	4.9589	5.5483	5.478	4.7503	4.9542	5.1923	5.066	5.8895	5.3159	5.5029	5.1523	4.5203	4.5833	4.768	5.7546	4.9834	5.0881	4.9538	4.8958	5.0658	5.125	4.9154	5.1884
17202755	NA	NA	NA	-	-	-	-	3.8242	3.534	3.9249	4.3918	4.2615	3.6626	3.9981	3.6646	3.5672	3.6232	3.7455	3.3362	3.5503	3.4611	3.9803	3.6991	3.4414	3.3291	3.3747	4.5156	3.5805	3.2852	3.703	3.3575	4.0293	4.2193	3.6867	3.7324
17202757	NA	NA	NA	-	-	-	-	4.552	3.8724	4.5373	4.3149	4.273	3.716	4.5615	3.7692	3.7777	3.6559	3.3659	3.3967	3.5723	3.5709	3.3437	3.8169	3.9347	4.1105	3.6317	4.0114	3.6628	4.1092	3.8052	3.7736	4.0815	3.8728	3.5865	3.6815
17202759	NA	NA	NA	-	-	-	-	3.553	3.3084	3.0243	3.3845	3.771	3.6153	3.1213	3.1734	3.4054	3.2281	3.2478	3.4928	3.2216	3.3745	3.3989	3.5387	3.0887	3.5075	3.2615	3.8422	3.3654	3.113	3.1554	3.5424	3.4896	3.5391	3.4648	3.035
17202761	NA	NA	NA	-	-	-	-	3.5065	3.6408	3.4474	3.3838	3.8934	4.2724	3.1853	3.3195	3.1598	3.3171	3.2717	3.1159	3.4874	3.4673	3.3105	3.49	3.2479	3.2438	3.7232	3.6089	3.1996	3.2296	3.4894	3.1909	3.3061	3.4244	3.3181	3.2521
17202763	NA	NA	NA	-	-	-	-	3.0894	3.0741	3.8722	3.025	3.0513	3.1291	2.9831	3.4004	2.9177	3.1905	2.9794	2.9909	2.9044	2.9688	3.0331	3.0719	3.0213	3.0754	3.0839	3.1618	3.226	2.9608	3.0906	2.9947	3.0424	3.1266	3.0286	3.0055
17202765	NA	NA	NA	-	-	-	-	3.184	3.1625	3.2584	3.2264	3.3808	3.37	3.5452	3.5505	3.0727	3.1258	3.1929	2.957	3.1071	3.1993	3.1432	3.1068	3.2721	3.0554	3.2364	3.3501	3.3928	3.1688	3.2514	3.2371	3.1397	3.2508	3.3789	3.301
17202767	NA	NA	NA	-	-	-	-	3.2117	3.7465	4.1376	4.4062	4.4775	3.4781	3.3616	3.5886	3.3412	3.2522	3.2908	3.3881	3.6734	3.2764	3.6371	3.1741	3.6949	3.3289	3.3741	3.8393	3.3621	3.4972	3.6484	3.2415	3.7256	4.3659	3.5256	3.4146
17202769	NA	NA	NA	-	-	-	-	5.305	4.9936	5.1751	6.3654	5.6153	6.2364	4.669	5.9826	4.8622	5.1586	5.1199	4.7321	5.1314	4.6337	5.0871	4.2019	4.6037	4.5557	4.9253	4.9072	4.7596	5.3645	4.0931	3.7473	4.9561	5.2156	4.841	5.1336
17202771	NA	NA	NA	-	-	-	-	3.679	3.7782	4.0766	3.9272	4.5049	3.7919	3.7464	3.4369	3.6518	3.4591	3.4054	3.6137	3.6871	3.7971	3.9831	3.7873	3.2734	3.7975	3.5371	3.6	3.7104	3.8793	3.4146	3.4273	3.5826	4.0822	3.5341	3.7034
17202773	NA	NA	NA	-	-	-	-	3.0901	2.9726	3.7271	3.1677	3.1236	3.0946	3.18	3.4548	3.0231	2.9918	3.0232	2.9683	3.0147	3.2246	3.1152	2.8665	3.2515	2.9796	2.9453	2.9702	3.0098	3.1071	3.0717	3.3936	3.0163	3.0609	3.0375	2.9875
17202775	NA	NA	NA	-	-	-	-	5.6435	5.4617	6.9769	6.4939	6.2891	5.7381	5.8253	6.4236	6.1752	5.6852	6.4187	5.8571	5.6883	5.299	5.2096	6.1979	6.0914	6.1795	6.3583	6.041	5.8902	5.7996	6.6191	6.4818	5.9849	6.1307	5.5586	6.1344
17202777	NA	NA	NA	-	-	-	-	3.759	3.8929	4.9668	4.4571	4.1592	3.3124	3.5426	3.8485	3.3909	3.9262	3.3533	3.5322	3.4266	3.5632	3.6276	3.6462	3.8553	4.1287	3.4482	3.9392	3.5469	3.7939	3.3856	3.3178	3.9731	3.6741	3.4113	3.7494
17202779	NA	NA	NA	-	-	-	-	4.6368	5.3008	7.2227	5.6725	6.3052	4.874	5.5703	4.4746	5.405	4.4093	4.3699	4.17	4.5431	4.9832	4.1534	4.2977	4.1998	4.7011	4.5844	6.1424	4.9178	5.265	4.7419	4.7218	4.3477	4.8203	3.9444	5.1595
17202781	NA	NA	NA	-	-	-	-	5.7945	5.8765	7.214	6.6041	6.6753	6.569	6.6125	6.5077	6.8615	6.3754	6.3528	5.9167	5.8969	5.9942	6.197	6.2217	5.5562	6.7393	6.6881	6.5359	6.8354	5.993	6.3651	6.9015	6.6645	6.5269	6.7901	6.3485
17202783	NA	NA	NA	-	-	-	-	3.4569	3.46	4.9443	3.6766	3.968	3.5698	3.8088	3.39	3.4403	3.3772	3.2964	3.1726	3.238	3.6121	3.2803	3.4405	3.5231	3.3911	3.5042	3.8951	3.2322	3.561	3.9407	3.384	3.7274	3.7397	3.6307	3.4623
17202785	NA	NA	NA	-	-	-	-	3.5068	3.9801	3.2212	4.0877	3.4699	3.8426	3.7434	3.2842	3.5686	3.4461	3.6647	3.3547	3.515	3.5268	3.4187	3.4979	3.6273	3.3058	3.7546	3.7532	3.9495	3.7818	3.3967	3.5444	3.6474	3.6275	3.4205	3.9544
17202787	NA	NA	NA	-	-	-	-	4.8153	4.8479	5.3832	5.3049	5.6482	5.2589	5.3403	4.762	3.9742	3.7937	4.2057	4.0843	5.2407	3.9747	5.4047	3.9921	4.5454	5.5782	4.4802	5.4246	5.0679	4.2336	4.7255	5.0889	5.4803	5.5703	4.3647	4.6695
17202789	NA	NA	NA	-	-	-	-	6.0481	6.5594	6.2074	6.3607	6.0985	6.4033	6.2115	6.151	6.5979	5.6284	5.9767	6.3496	5.7828	5.84	6.9015	6.815	5.643	6.2353	6.1618	6.8032	6.1937	5.8403	6.606	6.4911	6.08	6.8248	5.7099	6.1767
17202791	NA	NA	NA	-	-	-	-	3.5981	3.2327	5.4447	4.1232	4.4885	5.1349	4.0332	3.6815	3.3926	3.1905	3.1011	4.0028	3.796	3.6564	4.1534	3.3148	3.2799	4.1296	3.357	4.1986	4.1072	3.113	3.6734	3.0979	3.9619	4.2107	3.9817	3.849
17202793	NA	NA	NA	-	-	-	-	4.4876	4.1773	4.9352	4.3105	4.8527	5.5801	4.0545	4.6583	4.2625	4.2693	4.6145	4.0884	3.5547	4.1314	4.3544	4.0727	4.4232	4.0429	4.4651	4.2737	4.6901	4.8219	5.1628	3.6733	4.205	4.5524	3.7162	4.6246
17202795	NA	NA	NA	-	-	-	-	5.6939	4.0288	6.3204	5.248	5.5941	5.9011	5.521	4.7466	4.7689	3.6665	4.6212	4.1443	4.992	3.6367	5.0753	5.7725	4.5684	4.1953	6.0572	5.8481	5.1176	4.2393	5.4512	4.2494	4.5225	5.0885	3.917	4.7879
17202797	NA	NA	NA	-	-	-	-	3.9556	3.4118	3.0161	3.6294	4.4011	4.0088	3.4451	3.4881	3.3049	3.3632	3.4583	3.2502	3.7284	3.1899	3.2503	3.41	3.4219	3.3683	3.9099	3.8291	4.0225	3.3541	3.6367	3.8002	3.5295	3.8409	3.2376	3.5114
17202799	NA	NA	NA	-	-	-	-	5.7384	5.5	7.2652	6.4844	6.7767	5.8427	4.3849	5.5191	5.8001	5.5341	5.9047	4.0636	5.4983	5.0074	5.6079	4.3697	5.3595	4.9436	5.0277	6.0078	4.8232	5.4339	5.744	5.6759	5.9496	6.8119	4.9295	5.9546
17202801	NA	NA	NA	-	-	-	-	3.9219	3.3282	6.2374	6.5746	5.6044	4.1187	3.1768	3.7994	3.405	3.4661	3.3119	3.4086	3.9368	3.0506	3.5953	3.1468	4.0742	3.3165	3.5951	4.987	4.2803	4.2546	3.5593	3.6544	5.7498	4.2688	3.7496	4.7804
17202803	NA	NA	NA	-	-	-	-	4.8838	4.6057	6.6829	6.3233	6.8754	4.7193	4.2954	5.0532	3.8034	3.8368	4.4686	3.5874	4.5096	3.6301	4.1174	3.7099	5.078	4.6982	5.1457	5.2585	4.9969	4.1639	4.9028	4.2002	5.2461	5.8643	4.7073	4.7254
17202805	NA	NA	NA	-	-	-	-	4.8997	3.9629	5.4401	4.7262	5.7384	4.3813	4.8924	4.3718	4.5953	4.0673	4.5221	4.1023	4.8495	3.358	4.6943	4.6873	4.8886	4.7579	4.2683	5.3011	4.6653	4.5126	4.071	4.0862	4.4221	5.789	4.2825	4.5295
17202807	NA	NA	NA	-	-	-	-	5.1355	4.5057	6.4131	6.8181	6.6649	5.1117	4.8291	4.7804	4.6962	3.8998	4.837	4.213	4.2223	3.3126	4.4121	3.8195	4.8013	4.9196	4.6488	5.856	5.8331	5.4036	5.4944	4.29	4.4595	5.3433	4.0839	5.1767
17202809	NA	NA	NA	-	-	-	-	6.0338	5.9144	6.8538	5.9697	6.9693	6.5102	5.9654	5.4391	6.4536	6.0454	6.0945	4.1244	5.8736	5.1017	5.6362	5.1628	5.48	4.6802	5.0985	7.1937	5.79	5.9266	6.2995	5.8792	5.6328	5.8053	6.0351	6.3715
17202811	NA	NA	NA	-	-	-	-	5.5908	5.5509	6.5587	5.9326	6.6341	5.2483	4.0775	5.4447	4.5765	4.5594	4.3953	4.0445	4.6678	3.886	4.4687	4.5218	4.6771	4.6316	4.9828	5.606	5.8943	4.7818	4.7859	4.7512	4.896	4.9834	4.9251	4.6596
17202813	NA	NA	NA	-	-	-	-	3.4273	3.2604	3.5397	3.3224	3.8527	3.2715	3.6995	3.818	3.5607	3.2417	3.4526	3.1124	3.1376	3.315	3.2082	3.1854	3.4977	3.2612	3.2045	4.3439	3.372	3.2185	3.1448	3.4762	3.3059	3.7669	3.5375	3.4771
17202815	NA	NA	NA	-	-	-	-	4.0296	3.8695	4.4358	4.0891	4.4903	4.1816	3.4757	3.3871	3.5692	3.0266	4.4421	3.7418	3.6523	3.336	3.5162	3.2031	3.4597	3.6986	3.4418	4.0235	3.8939	3.3816	3.6248	3.7061	4.0395	3.606	3.5937	3.4179
17202817	NA	NA	NA	-	-	-	-	3.318	3.2985	5.0576	3.9424	4.4754	3.4501	3.8867	3.7367	3.8386	3.4021	3.2444	3.213	3.4499	3.2394	3.4574	3.2906	3.5222	3.7591	3.0257	3.9809	3.9922	3.7127	3.4212	3.5841	4.1128	3.7561	3.7899	3.6771
17202819	NA	NA	NA	-	-	-	-	4.8223	5.0655	7.1206	7.0379	6.7799	6.2597	5.0626	5.3445	4.6923	4.7421	6.0435	4.8245	4.8544	4.3719	4.7439	4.7911	5.1449	4.5474	5.1501	6.2864	6.6864	3.7699	5.2123	5.766	5.939	5.6875	5.2262	6.0275
17202821	NA	NA	NA	-	-	-	-	3.7254	3.4022	3.3676	4.304	5.6986	3.2541	3.4372	3.5057	3.5201	3.4145	3.1744	3.0243	3.2296	3.0388	3.4006	3.1453	3.2774	3.1224	3.2376	4.3591	3.5637	3.1276	3.2307	3.4467	3.2892	4.1059	3.4331	3.8273
17202823	NA	NA	NA	-	-	-	-	5.0268	5.0745	8.0725	7.0905	8.0967	6.8831	6.1419	5.808	5.1083	4.9546	4.8379	5.2147	5.3887	4.6619	5.3039	4.2167	6.3315	6.4516	5.0567	6.9397	5.5119	4.7132	6.02	4.9923	5.7304	7.0109	4.3223	6.0461
17202825	NA	NA	NA	-	-	-	-	4.9977	4.2612	6.7099	5.5076	7.0385	5.5428	4.5258	4.3252	4.0136	3.5856	4.7682	3.5294	3.8523	3.3823	4.3969	4.0689	4.3473	4.619	4.8938	6.4067	4.8117	3.7623	5.2063	4.1746	5.5605	4.9294	3.7903	5.2395
17202827	NA	NA	NA	-	-	-	-	4.1821	3.9825	5.1364	4.4599	5.613	3.5677	3.6925	3.8936	3.8395	4.0756	4.4149	4.4956	3.5685	4.2496	3.8289	4.1753	3.8615	4.3788	4.0853	3.9855	4.2392	4.197	4.3834	4.2801	4.16	4.5605	3.7422	3.7961
17202829	NA	NA	NA	-	-	-	-	3.9102	4.123	5.4325	5.4189	5.7	4.0943	3.3204	3.6033	4.0429	3.3603	3.6717	3.4968	3.5766	4.1233	3.6885	3.678	3.7193	3.8712	3.7996	4.6912	3.9465	3.8655	4.2097	3.8792	4.7854	5.1146	3.6649	3.794
17202833	NA	NA	NA	-	-	-	-	4.8214	5.1879	5.4593	5.1128	6.7474	5.3571	4.4823	4.1294	4.1926	4.1038	4.5539	4.5749	5.2123	3.8824	4.1424	4.1907	3.8977	4.4204	5.0523	6.4046	5.3931	4.2276	5.0726	4.5067	5.8789	5.5973	4.4714	5.5498
17202835	NA	NA	NA	-	-	-	-	4.6532	4.9253	6.4479	5.2399	6.8795	6	5.4128	4.4655	5.7924	4.3963	4.4104	4.6662	4.9265	3.8572	5.7107	5.5908	4.6967	5.1716	4.7168	6.1179	5.6233	4.3807	4.9904	4.9934	5.4486	5.4521	4.1704	5.0133
17202837	NA	NA	NA	-	-	-	-	4.8128	4.4404	6.7405	5.7863	6.5853	6.0401	5.2554	5.5079	4.7182	4.5184	5.2424	4.5608	6.0966	5.2291	4.8348	4.609	5.1023	4.7986	4.5352	6.567	4.9741	5.5103	5.8875	4.195	5.3203	5.984	4.9436	5.0281
17202839	NA	NA	NA	-	-	-	-	3.8039	3.395	4.8302	3.6252	4.8814	3.4718	3.8052	3.5698	3.6668	3.593	3.3546	3.6129	4.5186	3.3428	3.4188	3.662	3.5917	3.886	3.5764	4.0018	3.7142	3.3271	3.9187	3.5542	3.6544	3.5869	3.4921	3.7266
17202841	NA	NA	NA	-	-	-	-	3.7802	3.2624	5.2175	4.2381	5.3516	3.6911	3.4273	4.4559	3.593	3.4683	3.2767	3.1381	3.4128	3.1219	3.4009	3.2049	3.7266	3.2381	3.4186	4.1893	3.9306	3.2821	3.7352	3.566	4.3027	4.0088	3.3905	3.8966
17202843	NA	NA	NA	-	-	-	-	5.2695	5.094	6.3675	5.6016	6.0355	5.6313	5.3586	5.6893	5.7839	5.2507	4.6064	6.4555	5.8397	6.0706	5.539	5.4419	5.5837	5.0402	4.9039	5.5571	4.8529	4.9075	6.2267	5.6288	4.7224	5.5402	5.4598	5.6356
17202845	NA	NA	NA	-	-	-	-	3.4195	3.4351	4.4315	3.6797	4.1731	3.3524	3.8023	3.5679	3.2367	3.2979	3.4114	3.4192	3.3391	3.3677	3.3173	3.2696	3.2976	3.2917	3.1791	3.5	3.2634	3.4696	3.387	3.2429	3.4516	3.6572	4.2062	3.2797
17202847	NA	NA	NA	-	-	-	-	3.2313	3.5231	4.2082	4.2663	4.128	3.6938	3.6181	3.5671	3.4749	3.3568	3.3703	3.6923	3.5521	3.7197	3.8589	3.5271	3.6767	3.4843	3.4711	4.1287	3.6187	3.343	3.7087	3.2849	3.4547	3.8091	3.6481	3.7658
17202849	NA	NA	NA	-	-	-	-	3.3314	3.4362	5.275	4.5724	4.5017	3.5025	3.085	3.8612	3.3785	3.2795	3.3483	3.476	3.3689	3.1548	3.3243	3.5632	3.5009	3.5741	3.3789	3.639	3.3852	3.2353	3.8002	3.4531	3.4144	4.3417	3.4287	3.3449
17202851	NA	NA	NA	-	-	-	-	3.3434	3.1862	3.1647	3.1351	3.3935	3.0503	3.159	2.9245	3.13	3.0203	3.0008	3.0345	3.1264	3.1285	3.2133	2.9798	2.9702	3.2528	3.0981	3.0235	2.9753	2.9888	3.206	3.0665	3.2948	3.1461	3.0224	2.986
17202853	NA	NA	NA	-	-	-	-	3.4492	3.0534	3.0628	3.5397	4.2861	3.7725	3.1484	2.9386	3.3291	3.0132	3.466	3.1602	3.7607	3.1014	3.012	3.0898	2.9086	3.5595	3.2118	4.4407	3.507	3.376	3.5593	2.9753	3.4304	4.9469	3.0375	3.0609
17202855	NA	NA	NA	-	-	-	-	4.4485	3.5667	5.822	5.216	6.314	4.9321	4.8521	4.5641	4.4749	4.1645	4.1754	4.0664	5.0071	3.5649	3.9856	3.799	4.1671	4.5623	4.032	6.3632	4.5926	3.4876	4.7917	5.0869	4.1998	5.4449	3.9807	5.2806
17202857	NA	NA	NA	-	-	-	-	3.756	3.1475	3.4249	3.4241	3.7181	3.0818	3.4076	3.7115	3.3602	3.4533	3.2325	3.1472	3.0559	3.4208	3.2146	3.3931	3.2241	3.3165	3.1146	3.5447	3.1623	3.1911	3.2987	3.1862	3.2383	3.3344	3.1394	3.4723
17202859	NA	NA	NA	-	-	-	-	3.0849	3.0691	3.2822	3.0353	3.2454	3.0798	3.1198	2.9633	3.0358	3.0386	3.0691	3.1557	2.9624	3.0292	3.0532	2.978	2.9875	2.9855	3.0592	3.0858	2.9842	2.9528	3.0703	2.9888	3.0883	2.9731	3.1061	3.0716
17202861	NA	NA	NA	-	-	-	-	3.3562	3.3017	3.5817	3.3501	3.4611	3.5196	3.1309	3.1055	3.2209	3.0835	3.08	3.1128	3.303	3.1495	3.1059	3.1205	3.2174	3.2316	3.081	3.4085	3.4006	3.2036	3.2625	3.2952	3.3446	3.0266	3.1612	3.2408
17202863	NA	NA	NA	-	-	-	-	6.6165	6.9166	7.0478	6.8799	7.7751	6.4646	6.7986	6.5567	6.9325	6.6128	7.071	6.7991	6.8068	6.7865	6.8589	6.8784	7.1641	7.1228	7.3462	7.5064	6.9486	6.801	6.7456	7.3685	7.404	7.5181	6.6479	7.2965
17202865	NA	NA	NA	-	-	-	-	3.5	3.3205	3.6033	3.6093	3.4877	3.5314	3.158	3.8005	3.1503	3.2146	3.0674	2.9917	3.2288	3.4033	3.076	3.0316	3.1601	3.175	3.2353	3.591	3.1242	3.0699	3.2922	3.2016	3.2069	3.3382	3.5128	3.2681
17202867	NA	NA	NA	-	-	-	-	4.5268	4.7251	5.946	5.4627	5.5407	5.3466	4.0109	4.8908	4.4107	4.1323	4.5623	4.2929	4.1946	5.0351	4.4071	3.9839	5.2695	4.236	4.6605	5.8929	5.399	4.5658	5.9816	4.7107	4.5696	5.3358	4.311	5.4112
17202869	NA	NA	NA	-	-	-	-	4.1291	3.5837	5.8117	5.1813	5.1729	3.779	3.7953	3.9434	3.2458	3.4001	3.0961	3.0642	3.7458	3.1872	3.5186	3.2789	3.5573	3.6074	3.6097	4.0137	3.9241	4.0494	3.6293	3.7417	3.7964	4.0483	3.023	3.4074
17202871	NA	NA	NA	-	-	-	-	4.6286	4.7057	6.9197	6.263	6.6557	5.6516	5.7517	5.9255	5.4281	4.5997	5.801	4.4609	4.9629	5.1083	5.7789	4.9649	4.7135	5.2544	4.7035	6.2811	5.6313	5.1219	5.9016	4.6057	6.5135	5.4041	4.3565	5.8632
17202873	NA	NA	NA	-	-	-	-	6.1239	5.8039	7.6915	7.2516	7.7611	5.8377	4.832	5.4141	6.4941	6.3976	5.7954	5.5382	6.5642	4.7063	5.1917	4.5992	5.4796	5.4339	5.9734	7.3735	6.7487	4.5385	6.4362	5.0066	6.393	6.8227	5.0247	7.0086
17202875	NA	NA	NA	-	-	-	-	3.2972	3.4471	3.3683	3.309	3.2545	3.4716	3.1768	3.5866	3.5043	3.2114	3.0131	3.1611	3.3377	3.0506	3.1649	3.0804	3.2745	3.2082	3.283	3.3964	3.1684	3.4634	3.2393	3.0757	3.2692	3.2524	3.0501	3.2425
17202877	NA	NA	NA	-	-	-	-	3.6308	3.7	5.2375	4.5339	5.3091	4.8648	4.1503	4.1487	4.0214	3.7648	3.491	3.3288	4.065	3.7911	4.0364	3.4112	3.5782	3.8485	3.7396	4.5356	4.2569	3.3916	3.7422	3.5255	3.7985	4.5067	3.6072	3.8316
17202881	NA	NA	NA	-	-	-	-	3.756	3.774	5.1298	4.2515	5.1267	5.5341	3.415	3.636	4.1	3.4497	3.2245	3.2693	4.1149	3.9034	3.7204	3.6677	3.9094	3.7134	3.5628	4.6286	3.9142	4.0657	3.4872	3.4886	4.0068	3.9574	3.4399	4.6583
17202883	NA	NA	NA	-	-	-	-	3.6793	3.3304	4.4503	4.8363	4.4581	3.7794	3.4547	3.8524	3.7957	3.6067	3.4487	3.4604	3.7722	3.2061	3.5321	3.3744	3.3616	3.6526	3.409	3.881	3.6987	3.4891	3.9656	3.4022	3.547	3.6109	3.9173	3.701
17202885	NA	NA	NA	-	-	-	-	3.3187	3.2402	3.5055	3.2443	3.5791	3.4796	3.151	3.2893	3.4364	3.378	3.2234	3.2108	3.0931	3.3989	3.306	3.0889	3.1642	3.2412	3.1696	3.1758	3.1846	3.2346	3.1107	3.1783	3.0091	3.589	3.1903	3.3025
17202887	NA	NA	NA	-	-	-	-	3.5017	3.4316	4.1893	4.1215	4.0187	3.9814	3.7602	3.4856	4.3058	3.2481	3.4787	3.4479	3.5695	3.4845	3.4928	3.6903	3.4776	3.3767	3.2628	3.8006	3.627	3.4841	3.4381	3.5748	3.7388	3.4623	4.3826	3.7984
17202889	NA	NA	NA	-	-	-	-	4.1842	4.8363	4.8381	5.5801	4.5278	5.4604	4.3315	4.2069	6.1358	4.2129	4.9522	4.4116	4.6325	4.7215	4.2778	5.3508	4.1761	4.1349	4.6093	4.8099	5.2261	4.5756	4.2264	4.736	4.6573	4.8129	4.5098	4.0321
17202891	NA	NA	NA	-	-	-	-	4.8272	4.787	5.8352	5.6163	6.6348	5.856	5.2513	5.1459	4.5132	4.8149	4.317	4.1552	4.7166	4.6064	4.6028	4.4605	5.0089	4.5211	4.6162	6.4601	4.9077	5.234	5.3382	4.7365	4.9403	4.544	4.4136	5.4694
17202893	NA	NA	NA	-	-	-	-	3.5346	4.2872	5.0843	6.2504	5.3795	5.622	4.1194	4.3189	3.715	4.3615	4.0386	3.4409	3.8073	3.1075	3.5723	3.5925	3.9106	3.726	4.1785	4.7713	3.6454	3.6968	3.8484	3.7983	4.9875	4.7378	3.5671	4.396
17202895	NA	NA	NA	-	-	-	-	6.7566	6.263	7.6333	7.3571	7.819	6.7727	6.2413	6.7301	7.1724	6.4967	7.0335	6.8775	7.5039	6.5287	7.2847	6.9682	7.0412	6.8192	6.9945	7.7427	7.3514	6.1447	7.254	7.0194	6.814	7.16	6.3427	7.161
17202897	NA	NA	NA	-	-	-	-	4.3836	3.722	5.3994	4.4608	5.5106	3.8248	3.7903	3.7072	3.7444	3.5857	3.415	3.6085	4.0076	4.0394	3.6807	3.5008	3.5713	3.57	3.8308	4.1963	4.1282	3.598	4.3452	3.6277	3.8068	3.8755	3.8346	4.3335
17202899	NA	NA	NA	-	-	-	-	5.9869	5.0508	6.5028	5.8056	6.7157	6.2021	6.7344	6.8544	7.0791	6.5398	5.0635	6.1552	6.6093	6.454	5.9873	6.2276	5.7983	6.4998	6.2728	6.8947	6.219	5.6142	6.5816	6.2045	6.0745	6.4991	6.4755	6.251
17202901	NA	NA	NA	-	-	-	-	3.4849	3.7994	3.8602	3.5568	3.8097	3.1353	3.5514	3.5969	3.264	3.4445	3.5565	3.3913	3.2669	3.4735	3.2441	3.3902	3.4278	3.3345	3.5673	3.8229	3.3764	3.5319	3.7037	3.6392	3.7055	3.2852	3.1692	3.524
17202903	NA	NA	NA	-	-	-	-	4.843	4.7412	5.3782	5.111	5.5713	4.4307	5.2741	4.9909	4.9892	4.4381	4.3505	4.1918	5.2867	5.6519	5.7443	4.8826	4.8769	4.8547	4.3878	5.974	4.2576	5.1226	4.2794	4.6016	5.5002	4.4848	4.7347	4.2299
17202905	NA	NA	NA	-	-	-	-	5.1446	4.4196	5.3803	3.9261	4.6838	4.1803	4.3103	3.7401	4.6386	4.2241	4.5269	3.603	4.1352	4.1552	4.6379	3.8927	4.3702	3.5789	4.1256	5.379	5.8028	3.7026	4.4725	4.4632	3.902	5.3639	4.4701	4.4767
17202907	NA	NA	NA	-	-	-	-	4.5268	4.2271	4.6009	4.7613	4.6663	3.8848	4.2538	5.0762	3.7291	4.051	5.071	3.9315	3.9465	3.763	3.7702	3.7686	4.198	4.7937	5.1051	3.9957	4.4354	4.0456	4.7765	4.8932	4.665	4.3302	3.9508	4.941
17202909	NA	NA	NA	-	-	-	-	5.4972	4.8147	6.2089	4.7037	6.0941	4.4121	5.2789	5.0022	5.5363	4.4381	5.4463	5.2209	5.2964	5.0004	5.0937	4.9488	4.906	5.4957	5.7309	5.4463	5.0748	4.5437	5.1923	5.4438	4.9907	5.897	4.3746	5.1107
17202911	NA	NA	NA	-	-	-	-	2.9638	3.0704	3.4918	2.9662	3.3766	3.0746	3.1472	3.0121	3.1637	3.4312	3.0361	3.1009	3.0503	3.148	3.1758	3.0699	3.2445	3.1706	3.073	3.3908	3.1482	3.2288	3.186	3.0688	3.1518	3.3216	3.2178	3.1028
17202913	NA	NA	NA	-	-	-	-	3.5891	3.4312	3.9926	3.3478	4.5178	4.052	3.6892	3.8853	3.6032	3.7905	3.5321	4.0379	3.5561	3.3181	3.7218	3.6177	3.7467	3.8065	3.4347	4.2607	3.772	3.7845	4.6152	3.3649	4.262	3.9312	3.748	4.0604
17202915	NA	NA	NA	-	-	-	-	4.8506	3.892	4.8136	4.8002	4.704	4.7917	4.5119	4.5025	3.828	4.6067	4.3322	4.0058	4.6076	3.578	4.1017	3.7196	4.9552	5.2449	3.8095	4.6336	3.9917	3.7896	4.7971	4.8184	5.6509	4.7705	3.8634	5.156
17202917	NA	NA	NA	-	-	-	-	3.5659	3.7092	3.5912	3.7077	4.8586	3.7725	4.649	3.9399	3.7297	3.8505	3.5683	3.4705	3.7266	4.0664	4.3276	3.2518	3.8218	3.7605	3.6472	4.1675	3.8212	3.7509	4.6591	3.5855	4.4128	3.9126	3.8211	3.8256
17202919	NA	NA	NA	-	-	-	-	4.1852	4.0355	4.4462	4.0385	4.205	5.0873	5.8872	4.2877	5.149	4.8475	3.8691	3.9041	4.7105	3.8904	4.6831	4.7764	4.4814	4.0271	3.8307	5.1739	5.1193	4.0054	5.8338	4.2948	5.4133	4.4775	4.134	4.4712
17202921	NA	NA	NA	-	-	-	-	4.6999	5.3616	3.7777	4.5552	5.0749	4.8286	4.9105	5.6374	5.0972	4.7871	5.6153	3.7739	4.6347	4.0108	4.3351	4.0536	4.3183	4.9307	4.4849	5.2612	4.2298	4.9479	5.2173	4.7724	5.225	5.6252	4.619	5.3972
17202923	NA	NA	NA	-	-	-	-	5.6848	4.9072	4.8336	6.0721	4.8427	5.1466	3.7566	4.5467	3.7528	4.3468	4.4314	3.3693	3.9224	4.3389	3.5336	4.1963	3.5984	3.9387	4.6116	5.0076	4.8473	5.0397	4.0996	4.05	4.543	3.9351	4.4713	4.7278
17202925	NA	NA	NA	-	-	-	-	4.7897	4.1285	4.8735	4.5419	4.8977	3.8156	5.8271	4.2279	4.8824	4.0333	5.4296	3.7338	4.4498	5.2929	4.0894	3.849	3.6592	3.9808	3.8833	4.9403	4.9269	3.812	5.3938	4.9809	5.6268	6.0877	4.7676	5.4041
17202927	NA	NA	NA	-	-	-	-	3.1224	3.3301	3.3574	3.312	3.6895	3.456	3.9825	3.5529	3.4006	3.3971	3.4023	3.2989	3.6828	3.2028	3.4964	3.4246	3.2672	3.3757	3.3524	4.188	3.5822	3.4598	3.6998	3.3499	3.5457	4.1012	3.2976	4.1172
17202929	NA	NA	NA	-	-	-	-	3.896	3.8367	4.2787	3.6226	4.8248	4.7888	3.9892	4.4048	4.0555	3.6449	4.8289	4.0346	4.3712	3.5808	4.3774	4.2932	3.6121	4.4838	4.2149	5.643	5.33	3.756	3.7315	4.4777	4.6699	5.1167	3.7958	5.4712
17202931	NA	NA	NA	-	-	-	-	3.7746	3.902	4.4461	3.9468	4.3824	4.7177	3.818	3.8254	3.8539	3.3829	3.7416	3.5358	3.8862	3.8574	3.7603	3.8314	3.6329	3.889	3.6181	4.4857	4.2637	3.7627	4.5932	4.5364	4.5114	4.0437	3.9462	3.6062
17202933	NA	NA	NA	-	-	-	-	3.5432	3.32	3.4319	3.5212	3.4426	3.2351	3.3565	3.5686	3.3367	3.524	3.6924	3.5008	3.45	3.1775	3.5691	3.3038	3.3453	3.3048	3.1869	3.5134	3.6048	3.1893	3.1343	3.261	3.7241	3.6216	3.6476	3.8612
17202935	NA	NA	NA	-	-	-	-	4.0168	4.0753	4.2325	3.716	3.6545	5.3048	4.235	3.7339	3.4995	3.5726	3.4375	3.2445	3.7406	3.6368	3.7612	3.5917	3.7288	3.3906	3.5226	3.8828	3.686	3.4406	3.2306	3.5242	3.566	3.9589	3.5381	3.5935
17202937	NA	NA	NA	-	-	-	-	5.3257	4.7262	4.7494	4.8757	4.7637	4.8544	4.9354	4.8332	4.9156	4.3248	4.2499	3.4845	4.8326	3.6244	4.2461	3.8175	3.9129	4.6695	4.6121	5.3328	3.8475	4.0354	4.6522	4.4714	4.3645	4.8032	3.8637	4.9688
17202939	NA	NA	NA	-	-	-	-	5.0376	5.337	4.4466	4.5098	4.6427	4.867	4.7675	4.3203	4.9605	3.8186	4.4829	4.049	4.8522	4.2427	4.4233	4.4532	3.8949	4.0766	4.4171	5.4962	5.245	4.4104	4.6164	3.7835	5.8797	5.1135	4.366	4.5677
17202941	NA	NA	NA	-	-	-	-	3.4448	3.7638	3.5752	3.5237	3.6427	3.6794	3.6255	3.979	3.501	3.6192	3.3967	3.5114	4.1451	3.5655	3.6569	3.344	3.449	3.4789	3.2813	3.6922	3.4472	3.8169	3.3629	3.2167	3.356	4.1489	3.69	3.6531
17202943	NA	NA	NA	-	-	-	-	3.4712	3.3527	3.6349	3.4267	3.5421	3.3816	3.7534	3.5881	3.809	3.4879	3.5877	3.5052	3.5015	3.3784	3.7071	3.5761	3.5376	3.4975	3.5537	3.5203	3.599	3.2907	3.4298	3.2041	3.367	3.5877	3.4915	3.4349
17202945	NA	NA	NA	-	-	-	-	4.1965	4.7044	4.0651	4.5152	4.8118	4.8724	4.4195	4.4996	4.2425	3.8115	4.863	4.0779	4.0577	3.6838	4.6456	3.7627	4.0137	4.2712	4.0856	4.7617	4.2748	3.799	4.3334	3.9695	5.1259	5.9609	3.9183	4.8274
17202947	NA	NA	NA	-	-	-	-	4.3469	3.8341	3.9494	3.8486	4.8354	5.4905	6.2233	4.9656	5.0186	3.6633	5.4709	3.6208	4.0682	3.7922	4.405	4.3304	3.9721	5.2741	5.3257	5.1802	4.423	3.914	4.2637	3.8494	6.2008	5.5086	3.9589	5.627
17202949	NA	NA	NA	-	-	-	-	4.5228	4.3579	5.5557	5.0643	5.3487	5.7912	5.0776	4.9636	4.632	4.674	5.335	3.8579	4.8123	4.1389	5.2855	4.8717	4.3404	5.0808	4.6505	6.1471	6.1009	4.281	5.5832	4.5276	6.2426	6.0762	4.6538	6.0523
17202951	NA	NA	NA	-	-	-	-	4.2406	4.8366	4.7093	4.1361	5.0583	5.027	4.8687	4.5989	5.2877	4.2402	5.4327	4.0693	4.4098	4.3317	4.2017	3.9777	4.5655	3.8749	4.6446	5.2017	4.9838	4.3436	4.1357	4.9042	5.0013	6.0929	4.2563	5.3279
17202953	NA	NA	NA	-	-	-	-	3.6847	4.0769	4.215	4.1607	4.3796	5.2292	5.6591	4.4982	4.4118	4.0809	4.5397	3.6984	4.736	4.09	4.0267	3.5935	4.0872	4.572	3.8623	4.5536	4.8217	4.0686	5.8255	4.1619	5.1364	4.9611	4.1784	5.4489
17202955	NA	NA	NA	-	-	-	-	4.2528	4.0236	4.9204	4.4628	4.8363	5.1219	4.7656	5.1516	5.0486	4.1612	5.5533	3.7454	3.9181	3.5923	4.8742	4.2281	4.6354	4.3237	5.0142	6.0315	5.9702	4.524	5.8314	5.2909	5.2011	6.4436	3.8945	5.6177
17202957	NA	NA	NA	-	-	-	-	5.9299	6.5736	8.0244	8.086	8.2003	7.838	5.8316	6.0594	7.1635	6.6909	7.3714	7.1863	7.0925	5.7424	6.5965	7.0806	7.2371	6.5446	6.5532	8.4194	7.439	6.8137	7.7973	7.2112	6.8666	8.1479	6.1859	7.5381
17202959	NA	NA	NA	-	-	-	-	4.2173	3.9397	4.4086	4.5208	4.6972	5.1685	5.0603	5.2704	4.1348	3.8046	4.1367	3.5092	4.7797	3.9164	4.5226	4.5108	4.3603	4.4407	3.9357	6.213	5.2718	3.9961	4.2281	4.3302	4.4286	5.7754	4.2123	5.5577
17202961	NA	NA	NA	-	-	-	-	3.9604	3.9406	4.7733	4.244	4.626	4.3437	4.6844	3.8897	4.1614	3.9168	4.8641	3.5453	4.6097	3.8391	4.0007	3.9294	3.9048	4.0375	4.1344	5.547	4.2854	3.2791	4.3042	4.2941	4.6887	5.7292	4.0244	4.5697
17202963	NA	NA	NA	-	-	-	-	4.1134	4.754	4.0978	4.0495	4.5388	5.5186	4.9674	4.8317	4.4139	4.5337	4.8492	4.2677	4.4563	3.9252	4.7783	3.7209	4.5754	4.9263	4.1941	5.6456	4.814	4.2501	4.2699	4.8799	4.6553	5.2285	4.0549	4.3473
17202965	NA	NA	NA	-	-	-	-	3.782	3.957	3.7299	3.8314	4.5229	4.6535	4.1075	3.943	3.6261	3.9093	3.5671	3.7582	4.0453	3.7087	3.6483	3.837	4.4091	4.1973	3.599	4.3685	3.7281	3.7945	3.5387	3.9079	3.8178	5.4288	3.8454	4.1635
17202967	NA	NA	NA	-	-	-	-	5.9268	6.0851	5.7677	6.9505	6.7383	6.5174	5.5593	6.5831	6.6191	4.0328	6.1332	4.8629	6.0249	4.5794	6.087	4.956	5.2311	6.798	4.9711	7.2331	5.548	3.8335	6.9242	6.0546	6.252	6.7124	6.506	6.4939
17202969	NA	NA	NA	-	-	-	-	4.2485	4.5022	4.407	4.2175	4.5116	4.7515	4.9552	6.3102	3.8176	4.9263	3.856	4.1278	3.5373	3.7265	3.8745	3.5295	3.5659	4.8224	3.9006	6.0637	4.2249	3.7837	4.2787	3.9827	4.6722	5.6482	4.0609	4.745
17202971	NA	NA	NA	-	-	-	-	5.733	5.7893	5.4138	6.6229	6.5287	6.1966	6.427	5.6001	5.6097	4.2086	6.0611	4.5292	6.5025	3.8894	6.0305	5.3485	4.2519	5.8232	5.3213	7.5411	6.1688	3.8327	5.6196	5.2531	6.6614	7.0519	4.181	6.7225
17202973	NA	NA	NA	-	-	-	-	6.4427	6.0358	7.0579	7.2051	7.3997	7.6761	7.2341	6.7753	6.8673	5.6464	7.6699	5.6832	6.3544	4.7961	6.7445	6.1902	6.4425	6.0154	6.7172	8.1029	6.4738	6.6685	7.3204	7.0523	7.4756	8.1286	5.1682	7.3261
17202975	NA	NA	NA	-	-	-	-	3.6349	4.1833	4.0653	3.8313	4.3101	4.754	5.5694	3.9055	4.6995	3.6548	4.0961	3.3726	3.7343	3.6195	3.7505	3.7724	3.6849	3.4897	3.7411	5.7085	3.7726	3.2459	3.5908	3.6702	5.0581	4.954	3.6024	5.0418
17202977	NA	NA	NA	-	-	-	-	4.9122	4.9895	4.651	4.1427	4.2739	4.9057	5.1126	4.2901	4.1519	4.1772	4.9561	3.5659	3.7912	3.6241	3.713	4.2875	4.4017	4.3611	4.2946	6.0879	4.4069	4.2354	4.0264	4.3818	5.7872	4.1032	3.7436	4.7679
17202979	NA	NA	NA	-	-	-	-	8.1386	8.0678	8.6519	8.2353	8.457	7.945	8.7326	7.6522	8.1037	7.1325	8.2527	7.763	8.3018	6.4252	7.8282	8.2612	7.8384	7.4038	8.5875	8.5296	8.4838	7.6048	8.21	7.8723	8.436	8.2425	7.1325	8.4721
17202981	NA	NA	NA	-	-	-	-	3.4761	3.15	3.4343	3.3812	3.4253	3.6989	3.5955	3.1033	3.2936	3.202	3.5793	3.3158	3.9323	3.2025	3.413	3.4895	3.2594	3.2429	3.4146	3.816	3.4093	3.2269	3.2069	3.4604	3.6582	3.1448	3.5942	3.5984
17202983	NA	NA	NA	-	-	-	-	3.4766	3.2707	3.8368	3.9185	3.5194	3.8256	3.2888	3.4437	3.8143	3.283	3.5468	3.5156	3.4886	3.2718	3.6659	3.3045	3.4669	3.6326	3.4026	3.4535	3.4621	3.3424	3.7284	3.2472	3.5536	3.7045	3.7302	3.7916
17202985	NA	NA	NA	-	-	-	-	3.4719	3.7012	3.2388	3.3661	3.5297	3.8722	3.7201	3.5589	3.5845	3.383	3.5238	3.3662	3.2088	3.7654	3.4066	3.3331	3.4278	3.1723	3.465	4.0671	3.3446	3.4928	3.5471	3.5872	3.7514	4.3165	3.6065	3.5756
17202987	NA	NA	NA	-	-	-	-	4.1614	3.3065	3.5278	3.4115	3.7849	3.6288	3.686	3.9776	3.821	3.6765	3.5062	3.4982	3.6192	3.7117	3.9264	3.5212	3.6026	3.722	3.42	3.5245	3.6517	3.6891	3.5043	3.6687	4.0779	3.9625	3.3694	3.9638
17202989	NA	NA	NA	-	-	-	-	5.4606	5.2898	5.5703	4.6082	5.2492	5.9372	5.9586	6.6936	6.4526	6.1566	5.5678	4.4315	6.562	5.5322	5.6127	6.6874	5.7215	6.561	5.6389	6.1973	5.8774	5.714	6.4161	5.8333	6.1612	6.194	5.0546	5.7701
17202991	NA	NA	NA	-	-	-	-	3.7778	4.4969	4.0694	4.0877	3.644	3.9669	3.6634	3.8841	4.4163	4.1183	3.6732	4.2882	3.6043	5.0119	3.8684	3.9488	4.1881	3.7043	4.1779	3.8011	3.4523	4.1572	3.4694	4.3864	4.0523	3.906	3.7887	3.8822
17202993	NA	NA	NA	-	-	-	-	3.7993	3.6168	5.2957	4.0333	5.2294	4.1902	3.6284	5.0832	4.0735	3.6093	3.4879	3.3431	3.8571	3.4938	4.0614	3.5116	3.4847	5.4357	3.7146	4.7929	4.7408	3.3867	4.6668	3.4512	4.6596	6.5541	4.1235	5.0323
17202995	NA	NA	NA	-	-	-	-	5.2081	4.8569	7.1865	7.1857	7.4716	6.7621	7.1713	6.2689	6.8302	4.6902	6.6165	4.4481	6.3684	3.8502	6.5705	5.3249	5.2173	6.6672	5.7432	7.5167	6.4506	4.8237	7.1027	5.0258	7.1666	8.3683	6.0319	6.5561
17202997	NA	NA	NA	-	-	-	-	4.1758	4.4044	6.3247	5.6717	5.0038	5.5856	5.4045	4.4329	5.6704	5.2367	5.78	5.9847	4.5746	5.1736	4.8575	4.9354	5.4258	5.2299	4.7064	4.4301	4.9194	4.586	5.5754	4.2928	5.2981	5.3793	5.2639	4.5706
17202999	NA	NA	NA	-	-	-	-	4.1831	4.129	5.2586	4.335	5.8819	4.5761	4.421	5.5579	4.3863	3.507	4.2911	3.6206	4.3539	3.1811	4.0337	4.0737	3.7216	5.2161	4.0201	5.4624	4.1778	4.2836	5.0719	3.5224	4.7445	6.9935	3.9623	4.5271
17203001	NA	NA	NA	-	-	-	-	4.0713	4.6864	4.6928	3.9546	5.3128	5.4423	5.1683	4.781	5.6335	4.5624	5.4775	4.0866	4.4762	4.4322	4.6347	3.9357	4.098	5.9084	5.5694	5.7839	5.927	3.9068	4.8472	4.8254	5.2009	6.7436	4.5027	5.3308
17203003	NA	NA	NA	-	-	-	-	4.464	5.2906	5.5547	4.8574	5.4189	5.9237	6.2287	6.0768	5.5028	4.3841	6.0632	5.2938	6.4746	3.7265	5.9317	4.534	4.9189	6.1025	6.114	5.9769	5.5934	4.6904	6.404	4.631	6.0349	7.0092	4.1739	5.9224
17203005	NA	NA	NA	-	-	-	-	5.6744	4.7697	6.867	6.0715	6.592	6.4467	6.0529	6.0222	5.412	5.5383	5.5232	5.3518	5.7972	4.1671	6.0762	5.2288	4.3029	6.1353	6.0165	7.3257	6.6172	5.569	6.382	4.9029	6.4822	8.0277	5.9776	6.4423
17203007	NA	NA	NA	-	-	-	-	4.6891	4.7135	5.7554	4.0514	4.9095	4.5972	5.6903	4.626	5.1863	4.0906	4.9123	4.0325	4.6955	3.9165	4.2612	4.0928	4.6628	4.9714	4.4121	6.5463	4.9716	4.4281	4.5286	3.912	5.3978	6.8526	4.2592	4.8751
17203009	NA	NA	NA	-	-	-	-	5.2844	4.5091	6.1949	5.1455	6.2941	5.8998	5.7446	6.1324	4.8091	4.8003	6.1905	4.5685	5.8136	3.9111	5.9648	4.6629	4.6109	5.9795	4.507	7.5887	5.547	3.6814	5.8648	4.3714	5.9304	7.5674	5.0516	5.7861
17203011	NA	NA	NA	-	-	-	-	3.2395	3.1938	3.2321	3.2691	3.9006	3.6239	3.5087	3.1195	3.2553	3.4826	3.332	3.3661	3.2594	3.1234	3.6598	3.0916	3.1535	3.2842	3.0631	3.4951	3.4237	3.626	3.494	3.2423	3.5767	4.1643	3.0781	3.6403
17203013	NA	NA	NA	-	-	-	-	4.0537	4.0702	4.3836	5.0952	4.5808	4.809	3.7297	3.6651	3.8128	3.9879	4.3323	3.6883	3.9219	3.7856	3.6393	3.7186	4.2792	4.3165	4.2243	5.2405	4.32	4.3803	3.9178	4.1185	4.5777	4.3666	3.6949	4.244
17203015	NA	NA	NA	-	-	-	-	5.5732	5.1066	5.1666	4.4283	6.0194	6.1666	4.8169	5.6435	5.8302	5.2379	6.9127	4.3145	6.1728	5.0532	6.6824	5.5143	6.3967	6.2554	5.9406	6.6456	6.0935	4.4143	6.1817	5.4442	5.4758	6.9955	4.8928	5.9736
17203017	NA	NA	NA	-	-	-	-	3.1938	3.173	3.384	3.1366	2.914	2.9853	3.4292	3.3358	3.0664	3.0734	3.2417	3.0211	3.0706	3.2799	3.1055	3.0063	3.11	3.0348	3.2337	3.0893	2.9459	3.039	3.0401	3.0011	3.0432	2.9624	3.1191	3.1724
17203019	NA	NA	NA	-	-	-	-	5.6249	4.6459	5.4082	6.7041	6.8862	6.8264	6.6717	6.3863	5.8047	5.4075	5.9516	4.3594	5.5896	4.5435	5.856	5.6547	4.8618	5.8752	6.0072	7.3277	5.5656	4.434	5.4778	4.5799	6.2549	7.4376	5.8574	6.5512
17203021	NA	NA	NA	-	-	-	-	5.0188	5.4285	6.1943	6.3986	6.4206	5.7172	4.9286	5.7607	5.1343	5.0164	5.8571	4.5267	5.9823	5.4707	4.7406	4.2751	5.0544	4.3733	5.2136	6.3677	5.9859	4.3647	5.6726	5.3051	5.771	6.5248	5.4327	6.3375
17203023	NA	NA	NA	-	-	-	-	3.8901	3.9923	5.5119	4.917	5.1094	5.366	5.0114	4.5237	4.3351	4.0577	4.201	3.6122	5.1729	3.6358	4.2391	4.742	4.4406	5.2081	4.2464	5.7467	4.5967	3.696	5.6522	4.257	5.0873	6.7829	4.3419	4.8106
17203025	NA	NA	NA	-	-	-	-	4.1679	3.9009	5.2058	5.3853	4.7427	3.972	3.8335	4.9095	4.6631	3.4211	4.9433	3.2567	3.7525	3.467	4.3202	3.8812	4.4858	4.1181	4.046	5.012	3.9015	4.2246	4.3712	4.2886	4.0442	5.1913	4.1688	4.8876
17203027	NA	NA	NA	-	-	-	-	4.4093	4.0465	5.0801	4.6548	5.6603	5.0936	4.558	4.5419	5.5739	4.1281	4.4475	3.8008	4.0759	3.408	4.2902	4.3144	3.8262	4.9269	4.2262	5.2156	4.7882	3.8723	4.9282	4.6071	5.8722	6.7034	3.9561	5.4654
17203029	NA	NA	NA	-	-	-	-	5.2514	5.3289	6.9025	5.2133	6.1774	6.9408	6.5324	6.0888	6.7185	5.5656	6.5079	6.2349	6.4555	3.9873	5.9759	5.7764	5.9866	5.9026	4.9573	6.9181	5.0164	5.2801	6.3143	6.1933	6.8288	6.8388	5.1983	6.3476
17203031	NA	NA	NA	-	-	-	-	4.0902	3.611	4.6219	3.5534	4.8425	5.0606	3.9618	4.8716	3.7686	3.7978	3.396	3.8289	4.976	3.331	3.6949	3.5086	3.6243	3.9096	4.0054	4.964	4.0031	3.6741	4.0622	3.7547	4.3002	5.487	3.8904	4.6879
17203033	NA	NA	NA	-	-	-	-	3.2696	3.6133	3.3084	3.3325	3.2746	3.4381	3.1441	3.3437	3.4227	3.2973	3.3133	3.4333	3.258	3.4508	3.3897	3.476	3.4167	3.3233	3.3725	3.3406	3.4931	3.4621	3.2361	3.2489	3.328	3.4659	3.5808	3.4702
17203035	NA	NA	NA	-	-	-	-	3.5869	3.5501	3.3548	3.6087	3.6042	3.4713	3.3517	3.1634	3.4389	3.1662	3.3601	3.1165	3.339	2.9993	3.5444	3.1562	3.257	3.6124	3.3094	3.5003	3.5946	3.4236	3.234	3.3126	3.2336	4.1892	3.537	3.4898
17203037	NA	NA	NA	-	-	-	-	3.5981	4.842	4.2465	4.466	4.5822	4.2381	4.6915	4.4173	4.6911	3.9709	3.9535	3.7731	4.0321	4.2725	3.9894	4.4521	5.0681	4.1576	3.5901	4.8989	4.3217	4.5785	5.2069	4.4778	4.5179	4.0236	4.1073	4.2348
17203039	NA	NA	NA	-	-	-	-	5.9133	5.4014	6.5506	6.8704	6.7787	6.933	6.3121	6.875	7.356	6.168	6.6336	6.8987	5.8897	5.7027	6.622	6.7769	6.3983	6.5475	6.6861	6.5781	6.0529	5.6366	6.5579	6.5481	6.1643	6.9662	6.0298	6.3779
17203041	NA	NA	NA	-	-	-	-	5.0055	3.8568	5.1004	5.4967	6.1165	4.9492	4.0726	4.5299	5.5551	3.3924	3.9029	3.4684	4.7199	4.2403	4.4614	3.5738	4.2687	5.2969	4.0486	5.8416	4.2042	3.2166	5.1965	4.6607	4.4571	6.6423	4.5811	6.0501
17203043	NA	NA	NA	-	-	-	-	4.5164	4.8348	5.8491	4.9183	6.4161	4.5053	4.3739	5.5756	5.6171	5.7721	4.9082	3.6698	4.4446	3.4755	4.5307	4.0371	4.8969	5.2333	4.6055	6.2356	5.0125	3.8398	4.9508	5.2476	5.0094	6.5605	4.3265	4.8407
17203045	NA	NA	NA	-	-	-	-	4.2695	4.3937	4.861	4.615	4.4842	4.407	5.0728	4.6358	4.2915	4.1301	5.0673	3.9675	4.3772	3.4219	3.9154	4.4029	3.9381	4.1356	4.3039	5.5856	4.2798	3.7878	3.8939	4.0868	4.6	5.0284	3.7541	4.9877
17203049	NA	NA	NA	-	-	-	-	5.5025	4.9432	5.4719	4.7061	5.6888	6.3746	5.104	4.8293	5.1405	4.5761	6.1447	4.2267	5.6837	4.3702	4.9892	5.0128	5.7518	5.5442	5.7657	6.0735	5.1211	5.1358	5.5188	5.8146	6.3672	6.5338	4.7538	6.5051
17203051	NA	NA	NA	-	-	-	-	5.2462	4.7293	5.1894	5.4523	5.9489	5.6861	5.2412	4.5745	5.3984	5.7459	4.7703	4.7959	5.8916	5.2953	5.3426	4.8249	4.7877	5.2531	5.0673	5.4812	6.0128	5.7567	5.3549	5.0726	5.2057	6.2941	5.4604	5.8554
17203053	NA	NA	NA	-	-	-	-	4.9546	5.0396	5.0771	4.4247	5.2877	4.9563	5.3841	4.2567	4.5919	4.2083	4.7168	4.1442	4.5559	4.2654	4.2395	4.0412	4.7859	5.2434	4.8169	4.944	4.8089	5.4288	4.5512	4.6591	5.387	4.8103	4.7512	4.8091
17203055	NA	NA	NA	-	-	-	-	5.3358	5.3663	5.1739	5.8998	6.2504	5.6545	5.0214	4.9547	4.8716	5.112	5.8481	3.9695	5.3428	5.1061	4.4534	4.6491	5.3917	5.9507	4.8489	5.3873	5.2539	5.3403	5.2259	4.8067	5.7229	6.6362	5.1352	5.3454
17203057	NA	NA	NA	-	-	-	-	3.2853	3.106	3.3833	3.295	3.5664	3.4397	3.0912	3.3072	3.3013	3.0341	3.0388	3.0908	3.2325	3.3514	3.0504	3.1846	3.0758	3.2939	3.0157	3.1726	3.0714	2.9851	3.2763	3.1082	3.2574	3.5686	3.221	3.3348
17203059	NA	NA	NA	-	-	-	-	4.908	4.373	4.8024	4.6958	5.0998	3.7848	5.0172	4.8242	5.2399	4.5424	4.718	4.3808	4.6767	4.5703	4.9691	5.2476	4.7069	5.7082	4.4425	5.1364	4.89	3.9711	4.2105	4.6645	5.0165	5.6871	4.7837	4.9487
17203061	NA	NA	NA	-	-	-	-	4.0512	3.815	4.1952	4.8696	4.481	4.1398	3.7448	3.8916	3.7273	4.1487	4.0362	3.6947	3.9894	4.4435	4.1866	4.1048	4.108	4.6022	4.2548	4.4636	4.3755	4.3442	3.9628	4.8581	4.4868	4.5522	4.2277	4.7193
17203063	NA	NA	NA	-	-	-	-	5.5242	5.2981	5.9882	5.3929	6.0611	5.6878	4.9949	5.0985	5.8526	5.1442	6.6199	5.504	5.6407	4.6228	5.8419	5.9232	5.6383	5.3619	5.8821	5.9529	5.2528	4.566	6.059	5.5786	6.5564	7.2045	5.1543	5.6035
17203065	NA	NA	NA	-	-	-	-	5.8185	5.3737	6.174	5.59	6.0577	5.6288	3.5883	4.2189	5.8255	5.6472	5.3474	5.6292	5.4072	4.4725	5.6254	4.5995	4.9356	4.8039	4.9278	5.2969	5.079	4.8101	4.085	4.9768	5.2273	5.9466	5.234	5.0072
17203067	NA	NA	NA	-	-	-	-	3.9824	3.6658	3.8866	3.6467	4.6825	3.9828	3.455	4.2498	3.8184	3.7008	3.4594	3.5547	3.6126	4.0754	3.6085	3.4264	3.7638	3.6598	3.4629	4.301	4.0822	4.3737	3.5927	3.7213	3.979	4.2398	3.8017	4.2481
17203069	NA	NA	NA	-	-	-	-	4.7673	4.6206	5.9266	6.511	5.9793	5.0266	4.4977	5.1529	5.2288	4.9504	3.7512	3.6401	4.2403	3.6631	4.5107	3.7699	4.7518	4.8606	4.9023	4.794	4.706	4.3909	4.4485	5.0796	5.1882	6.3404	4.4195	5.2209
17203071	NA	NA	NA	-	-	-	-	5.3755	5.808	6.8913	6.7447	6.4049	6.1875	5.6733	5.9343	5.7798	4.2502	5.2567	4.6246	4.9633	4.1682	4.7249	4.4918	5.0757	5.2189	4.9248	5.87	5.7607	4.8311	4.7227	4.7968	5.5607	6.6499	6.2462	5.9879
17203073	NA	NA	NA	-	-	-	-	3.9128	3.5538	3.4399	3.6316	3.7164	3.4042	3.5285	3.3504	3.2571	3.056	3.3836	3.3464	3.3927	2.9946	3.3707	3.2726	3.4002	3.5199	3.2065	3.4181	3.2141	3.222	3.2458	3.1397	3.8479	3.7154	3.3196	3.5581
17203075	NA	NA	NA	-	-	-	-	3.7882	3.9367	4.6411	4.8443	4.2853	3.923	3.9201	4.1812	3.8315	3.7027	3.6661	4.0096	4.6723	3.3439	4.0867	4.3403	3.9622	3.5479	4.0554	4.9954	4.081	4.1257	4.1935	3.848	4.0975	4.8993	3.5008	4.1507
17203077	NA	NA	NA	-	-	-	-	6.9626	6.9458	7.6476	7.6757	7.9499	7.4882	6.6028	6.3509	6.9945	6.2694	6.9225	5.1764	6.3986	4.5857	6.5876	6.3153	6.1953	5.751	6.7777	7.6742	6.2418	6.1413	6.7901	7.0698	7.2331	7.7972	6.1734	7.0822
17203079	NA	NA	NA	-	-	-	-	6.3531	4.7387	5.7295	5.0673	6.3783	6.5209	5.7188	5.3602	5.6573	4.2642	4.0986	4.2608	4.9111	3.7922	5.3497	4.7244	4.8486	4.442	5.1671	6.5735	4.3422	3.8279	4.6978	5.0294	6.1706	6.6664	4.4389	6.0635
17203081	NA	NA	NA	-	-	-	-	5.0156	4.3206	5.2257	5.9692	6.1737	5.1991	5.3133	4.5551	4.586	3.8681	4.6775	3.5034	4.361	3.3624	4.1594	3.9413	4.6947	4.4233	5.0982	5.8987	4.296	4.1643	4.7313	4.1935	4.4387	6.302	4.4854	4.555
17203083	NA	NA	NA	-	-	-	-	6.2418	6.0888	6.3824	5.5562	5.9238	5.5656	6.1342	5.8838	6.6272	5.6766	6.3641	4.7636	4.9356	5.5371	5.774	5.8207	5.7903	4.9017	5.3295	6.4174	5.638	5.8742	5.4295	5.5464	5.9829	6.29	5.5886	6.0851
17203085	NA	NA	NA	-	-	-	-	5.5108	6.5627	7.1431	5.6519	6.9302	6.2952	6.2916	5.5766	6.6195	4.8207	5.8061	4.544	6.0882	5.3472	5.9122	5.4497	6.8101	6.5587	6.352	7.0798	6.02	5.0836	6.8068	6.6066	6.6188	7.182	5.8591	6.3561
17203087	NA	NA	NA	-	-	-	-	3.1752	3.7697	3.5758	3.2278	4.7007	3.5503	3.8209	3.2325	3.0134	3.2723	3.2814	3.5838	3.7349	3.1705	3.5393	3.3652	3.3034	3.4181	3.3074	3.8906	3.4937	3.2886	3.8526	3.3889	3.7192	3.8	3.5732	3.5432
17203089	NA	NA	NA	-	-	-	-	5.1094	4.3803	6.7325	4.8914	6.2249	5.2718	4.7116	4.5664	4.5905	4.5866	4.5773	4.0605	5.5554	3.604	4.0806	4.3209	4.9482	4.5273	4.9049	6.8682	4.5459	3.9875	5.8747	5.4949	5.5251	6.481	4.8203	4.8576
17203091	NA	NA	NA	-	-	-	-	4.4145	3.7489	4.3402	3.8877	4.9191	3.8354	3.68	3.5478	3.7097	3.5972	3.488	3.6113	3.6691	3.3805	3.5441	4.0386	3.4186	3.603	3.9319	4.4086	3.8985	3.5732	4.0961	3.8265	4.2787	4.26	4.2338	3.9276
17203093	NA	NA	NA	-	-	-	-	5.0717	5.2351	5.709	5.8558	5.8385	5.5082	3.9847	3.8018	3.738	3.995	5.0051	4.1118	4.7948	3.9798	5.5818	4.5021	4.6544	4.3119	4.2975	5.3516	5.3514	4.1143	5.1942	4.0392	5.3674	4.9929	4.9858	5.17
17203095	NA	NA	NA	-	-	-	-	7.0541	6.0605	7.2685	6.489	7.8568	7.0143	7.6447	6.4079	6.9521	6.9769	7.6229	6.8248	7.5515	7.1131	7.2468	7.1172	7.2888	7.3114	7.4878	7.4599	7.4353	6.6924	7.5678	7.3034	7.4878	8.2285	7.1774	7.0379
17203097	NA	NA	NA	-	-	-	-	4.7376	4.8469	4.5757	5.483	4.4319	4.9592	4.7361	5.3855	4.3619	4.2752	4.4802	4.4355	5.7531	3.9447	4.9082	4.8643	4.5888	4.8528	5.3617	5.6744	4.9268	4.8062	4.4316	4.4873	4.8467	5.5681	4.793	5.0353
17203099	NA	NA	NA	-	-	-	-	7.3716	7.2039	7.971	7.7703	7.8142	7.2821	7.1	6.8999	6.8727	6.5242	7.0756	6.8119	6.9725	6.5272	7.0443	6.933	6.5755	7.0704	6.0627	7.9373	7.2459	6.5054	7.0393	7.0853	7.0061	8.1247	7.2433	6.8329
17203101	NA	NA	NA	-	-	-	-	6.6688	5.8998	7.5094	7.0822	7.2732	6.7304	5.9152	6.1823	6.5695	5.8389	7.145	5.5033	6.4187	5.2478	6.1659	5.8899	6.3327	5.9101	6.5521	6.9427	6.2567	5.856	6.7462	6.0486	6.4616	7.5522	6.5129	6.7157
17203103	NA	NA	NA	-	-	-	-	4.0389	3.6091	4.1316	3.4419	4.6186	3.189	3.7263	3.2415	3.5332	3.3714	3.4212	3.1525	3.5688	3.3541	3.5566	3.0641	3.3436	3.6989	3.315	3.2873	3.5747	3.5864	3.6541	3.5025	3.9184	3.8071	3.7804	3.8103
17203105	NA	NA	NA	-	-	-	-	3.9622	4.7263	4.7272	5.1418	5.7858	4.4602	5.43	3.5956	5.0817	3.7875	4.5617	3.8547	4.3781	3.4637	3.7237	3.5625	4.6247	4	4.0918	4.6728	5.1353	4.0016	4.8715	4.5541	4.2459	5.6069	4.8898	5.3998
17203107	NA	NA	NA	-	-	-	-	5.5168	5.4843	6.3096	5.4108	6.0596	5.9694	5.3378	4.9166	4.2058	4.4889	5.0242	5.1675	4.6341	4.0628	5.2861	4.0399	4.7159	4.7259	4.7544	6.7534	5.9444	4.5842	5.2244	5.1861	6.1236	6.3354	5.1393	5.8128
17203109	NA	NA	NA	-	-	-	-	5.7082	5.2119	6.1637	6.0104	5.835	5.5381	4.647	4.114	4.5452	4.448	4.5497	4.4574	4.7687	5.2867	4.3381	4.2992	4.181	4.2452	4.6302	5.4787	5.1649	3.8032	4.4163	5.2567	5.2653	5.9363	5.5535	4.6809
17203111	NA	NA	NA	-	-	-	-	5.3061	6.1836	6.586	6.1859	5.9837	6.5517	4.7687	5.9664	5.8204	6.0726	5.706	5.9358	5.3812	5.0294	6.1896	5.6423	6.2966	5.5964	5.6216	5.7817	5.4397	5.9826	5.8355	5.7893	5.9361	5.6744	5.2757	6.058
17203113	NA	NA	NA	-	-	-	-	4.8137	5.514	5.2569	4.8979	6.019	5.5322	5.4468	5.8945	3.9574	3.7838	4.5692	3.8583	4.3615	4.0228	4.7227	3.9471	4.3025	4.6469	4.2732	5.7683	4.3072	4.1896	4.1606	4.3024	5.5239	5.2524	5.3066	5.6971
17203115	NA	NA	NA	-	-	-	-	7.0849	7.289	7.4793	7.4812	7.4065	7.5592	7.3247	6.75	6.3957	5.5805	7.5124	5.7072	7.0819	4.3455	6.7389	6.7782	7.2102	6.3268	7.657	8.011	7.1408	5.8705	6.1201	7.7096	7.7617	7.9207	6.5965	7.3763
17203117	NA	NA	NA	-	-	-	-	3.437	3.7253	3.606	4.1519	4.7848	3.7867	3.4219	3.7535	3.1514	3.1707	3.6843	3.3925	3.3866	3.1636	3.6541	3.5513	3.2849	3.8048	3.5102	3.6613	3.2836	3.3158	3.6006	3.2552	3.6053	4.2345	3.4372	3.2984
17203119	NA	NA	NA	-	-	-	-	4.9972	4.4665	6.1165	5.5558	6.1767	4.5676	5.7745	6.0249	4.7088	4.3637	4.8434	4.6592	4.6376	4.0677	4.9144	4.1977	4.3411	5.2088	4.8651	5.169	5.3394	5.2997	4.5847	4.4958	4.2913	5.2248	4.3925	5.0703
17203121	NA	NA	NA	-	-	-	-	3.977	4.0353	4.5993	4.2349	4.8386	4.2408	3.8437	3.8515	4.2121	3.7803	4.0683	3.8208	4.2425	3.5909	3.8793	3.7772	3.812	3.7574	3.7207	4.9529	3.5214	4.8746	3.5745	3.7152	4.4788	4.8173	3.9016	4.0014
17203123	NA	NA	NA	-	-	-	-	4.2729	4.0361	4.5164	4.1693	4.9838	4.1218	3.945	4.3698	4.0575	4.0934	3.536	3.7006	4.076	3.3667	3.71	4.1053	3.674	4.1336	3.6568	4.6641	4.2093	4.3917	4.108	4.0796	4.2563	5.2904	3.9018	4.2498
17203125	NA	NA	NA	-	-	-	-	4.0748	4.2669	5.0994	4.4472	5.5533	4.0872	3.3877	3.5499	3.8139	4.1063	3.4632	3.4233	3.6321	3.6586	3.7362	3.7286	4.2318	3.7144	3.479	4.2449	3.8979	3.3548	3.4953	3.5848	3.9789	5.2437	3.9729	4.4738
17203127	NA	NA	NA	-	-	-	-	4.3176	4.236	4.6646	4.3652	4.6662	3.892	4.4618	4.3078	4.2502	3.8106	4.1742	3.6846	3.8783	4.1904	3.8535	4.3431	3.7841	4.7189	4.3375	4.933	4.321	3.8168	3.8438	3.8993	4.501	4.5244	3.9271	4.1728
17203129	NA	NA	NA	-	-	-	-	4.4677	3.7914	3.9129	4.498	4.5923	5.2615	6.0396	5.5494	5.7645	4.5465	5.1623	5.1038	6.0118	5.0324	5.5663	5.8824	6.0367	5.2938	5.7023	6.3003	6.015	4.7919	5.7535	5.7054	5.6506	5.202	5.1417	6.4012
17203131	NA	NA	NA	-	-	-	-	5.136	5.6244	5.484	5.4907	5.7328	7.8002	6.5021	6.8754	7.4477	6.4189	7.1441	6.5617	7.1655	6.3995	6.8763	6.1023	6.6459	6.1646	6.9824	7.9077	7.382	6.3544	6.8202	7.1218	7.7076	7.1107	6.4613	7.5043
17203133	NA	NA	NA	-	-	-	-	4.3013	5.1804	5.3175	4.0656	4.9674	6.7717	5.4623	4.9818	6.3977	4.5184	6.2822	5.29	5.5095	5.8644	5.654	5.645	6.5894	5.2791	6.6162	6.8261	6.4703	5.2745	6.1643	6.0631	6.7666	4.5092	5.0851	6.8554
17203135	NA	NA	NA	-	-	-	-	6.9666	7.1268	7.8067	7.4804	7.7878	8.83	7.9059	7.9095	8.6463	7.3341	8.1244	7.7838	7.6886	7.7819	8.322	8.2757	8.5634	7.9769	8.6102	8.7624	8.5187	7.7231	8.1047	8.6909	8.7173	8.3725	7.9251	8.5382
17203137	NA	NA	NA	-	-	-	-	7.0865	7.1749	7.6852	7.6393	7.8665	8.7545	7.8638	8.2097	8.2599	7.6148	8.4042	7.8829	8.0253	7.7658	8.2222	8.1227	8.5802	8.1633	7.9297	8.6135	8.2215	7.5941	7.9368	8.4059	8.3949	8.3309	7.914	8.552
17203139	NA	NA	NA	-	-	-	-	4.2506	5.0985	4.1897	4.5811	4.3542	5.5558	4.5065	5.3399	4.0474	5.1221	4.8248	4.4247	4.618	4.559	4.5089	4.7731	4.9513	5.0136	4.733	5.2125	4.5649	4.3407	5.239	4.7145	5.1254	4.8988	4.4982	5.5661
17203141	NA	NA	NA	-	-	-	-	7.7999	7.9083	8.6147	7.6866	7.8466	8.3958	8.3925	8.2694	8.6049	8.4269	8.7603	8.803	8.4413	8.3918	8.6893	8.7733	8.8514	8.3994	8.5762	8.2285	8.3623	8.0415	8.3619	8.7689	8.4027	8.6472	8.4988	8.4658
17203143	NA	NA	NA	-	-	-	-	4.42	4.1021	4.2296	4.2577	4.2213	5.2842	3.9387	4.94	4.9848	4.1546	4.651	4.2729	4.3074	4.5842	5.1058	4.3075	4.6548	4.7879	4.8686	5.6306	5.368	4.6985	4.9008	4.3727	5.6414	5.1482	4.3872	5.0088
17203145	NA	NA	NA	-	-	-	-	5.1257	3.9072	4.1132	4.1796	4.1389	5.777	6.2252	5.8691	4.8847	4.4404	5.1078	4.4402	5.1393	3.9883	5.7016	4.6457	5.8342	4.8791	5.1789	6.0324	5.3841	4.4337	4.5625	5.2739	5.8474	4.7951	5.5981	5.7903
17203147	NA	NA	NA	-	-	-	-	5.3575	4.8181	5.5163	5.406	5.7607	7.3201	5.5591	5.8107	6.4309	5.7978	5.925	5.8819	6.1204	5.8494	6.5129	5.9355	6.7222	6.0219	6.1905	6.397	6.6402	6.0428	6.4143	5.5315	6.4506	7.2246	4.9532	6.654
17203149	NA	NA	NA	-	-	-	-	3.992	3.5021	3.7908	4.453	4.2501	4.7896	4.8888	5.1898	4.2209	4.2243	4.2095	4.3246	4.4788	4.1028	4.7088	4.2198	4.4212	5.0259	4.2994	5.9079	4.9259	4.0723	5.6856	4.3685	5.4919	4.542	4.0341	5.7097
17203151	NA	NA	NA	-	-	-	-	3.8306	3.3371	3.9589	3.3295	3.252	4.0201	4.0923	3.8142	3.7449	3.4309	3.2395	3.5846	4.0055	3.257	3.2924	3.6188	3.456	4.1666	3.5795	5.6744	3.5207	3.32	3.2755	4.1543	4.3477	3.9034	3.382	4.2199
17203153	NA	NA	NA	-	-	-	-	5.3353	6.7615	6.3107	5.4962	5.4218	6.6418	4.7824	6.274	5.8358	5.5412	5.6147	5.4371	5.9557	6.2376	6.4284	6.5172	6.5878	5.5423	6.087	6.4112	6.1731	5.9808	6.7253	5.9873	6.5469	6.7812	5.9322	6.1624
17203155	NA	NA	NA	-	-	-	-	6.0945	6.4932	6.7372	6.3166	5.6053	5.8667	6.6568	5.8802	7.072	6.9675	7.0998	6.9935	6.5077	5.8922	6.7872	6.6262	6.7704	6.7022	7.0192	6.6645	6.6162	5.9502	7.0027	7.0051	6.4918	7.254	6.4115	6.8361
17203157	NA	NA	NA	-	-	-	-	4.3693	4.7702	4.6441	5.0159	4.591	5.7671	5.2706	5.4288	5.3279	4.5154	4.9012	4.2271	4.2356	4.8201	5.1186	5.1064	4.6302	4.4563	4.8663	5.1006	4.3916	4.1129	5.066	4.7809	4.8042	4.7251	4.469	5.8987
17203159	NA	NA	NA	-	-	-	-	3.6574	4.4929	4.0168	3.9942	3.4993	4.2034	4.1794	3.9754	3.5292	4.3536	4.3154	3.8919	3.5295	3.6495	4.4138	4.574	4.4533	4.3876	4.7687	4.1773	4.3541	3.7584	3.8171	4.1898	4.3413	4.9804	4.3809	4.58
17203161	NA	NA	NA	-	-	-	-	3.3316	3.6972	3.6944	3.6652	3.7768	3.1302	3.5099	3.7657	3.6999	3.8086	3.3507	3.4031	4.3481	3.2844	3.9713	3.5193	3.351	3.4497	3.7703	3.8525	3.8556	4.4267	3.8117	3.3794	3.497	3.6753	4.0799	3.6475
17203163	NA	NA	NA	-	-	-	-	4.9663	4.4355	5.29	5.0123	5.0085	6.1226	6.1468	5.0136	5.7836	5.8129	5.2108	6.3722	4.9163	6.3481	5.8845	5.5863	5.1096	5.7363	5.1641	6.0987	5.2957	5.2745	5.2192	5.4534	6.4859	5.8109	5.92	6.1564
17203165	NA	NA	NA	-	-	-	-	5.3423	4.3401	4.5663	3.842	5.545	5.8835	5.951	5.9964	5.8622	5.838	6.4677	6.3937	5.347	4.8574	4.814	6.4423	5.7373	5.8318	6.5309	6.1504	5.3929	5.6254	6.203	5.957	6.1692	5.3731	4.7605	6.0009
17203167	NA	NA	NA	-	-	-	-	4.5958	4.6024	5.2817	5.733	5.0864	7.2438	6.2487	5.5791	4.6062	5.5591	5.8443	4.7741	5.4141	4.1256	6.0118	6.0841	6.1246	6.0712	6.2322	6.5324	6.0647	4.1894	6.012	6.4861	7.0596	6.6108	4.1036	6.4027
17203169	NA	NA	NA	-	-	-	-	7.2136	7.0125	8.1912	8.3815	8.0076	8.4551	7.4138	7.8173	7.7537	7.1824	7.5781	7.3341	7.6116	6.9289	7.7263	7.3257	7.7447	7.4203	7.9849	8.711	7.8441	6.9036	7.9823	8.3878	8.1411	8.0265	7.4391	8.0531
17203171	NA	NA	NA	-	-	-	-	3.6309	3.333	3.8302	3.3287	3.6932	5.5704	3.2592	3.5426	3.6882	3.7171	3.4942	3.7222	3.3521	3.3224	3.6206	3.5365	4.028	3.6144	3.9284	3.7953	4.2112	3.414	4.7153	4.1061	4.5191	3.7049	3.731	4.9755
17203173	NA	NA	NA	-	-	-	-	6.3147	5.8971	7.0186	7.0288	7.529	8.2726	7.4908	7.0044	7.2962	6.4101	7.9336	7.1834	7.4113	5.952	7.5971	7.2277	7.8676	7.533	7.9722	8.4108	7.4964	6.5013	7.7018	8.3587	8.6253	8.2002	7.0465	7.8167
17203175	NA	NA	NA	-	-	-	-	6.0118	6.2405	7.0003	6.8105	6.6852	6.5944	6.1242	6.6537	6.4882	6.3705	6.4479	6.8105	6.9656	6.6954	6.9264	6.2339	6.4408	7.2274	6.3675	7.5138	6.9222	6.29	6.9927	6.9562	7.3479	7.5414	6.8818	6.7901
17203177	NA	NA	NA	-	-	-	-	4.3201	4.6787	5.1914	4.369	5.1666	5.6483	4.9724	6.2259	4.7672	4.0723	5.2518	4.2926	5.6156	4.4858	4.7966	5.4944	5.1493	5.8558	5.8476	5.888	5.3018	5.2877	5.081	5.7645	6.0123	6.0867	4.9208	5.8677
17203179	NA	NA	NA	-	-	-	-	5.7861	5.812	7.4032	6.7806	6.6425	7.3079	6.2349	6.3502	7.1838	6.1413	6.8047	6.9734	7.4737	6.7676	7.1018	6.4592	7.4595	7.1944	6.7544	7.5304	6.8534	6.7853	7.2527	6.7372	7.3446	7.6666	7.189	6.9695
17203181	NA	NA	NA	-	-	-	-	5.346	5.6613	5.6792	6.1546	5.3643	6.3937	5.35	6.4656	6.3418	5.8925	6.7178	5.8196	6.6359	4.3869	6.4599	5.156	6.2507	5.5322	5.9664	5.9107	6.1668	5.3873	6.4095	5.8661	6.5312	6.319	5.4386	5.9888
17203183	NA	NA	NA	-	-	-	-	3.8953	4.0893	4.8428	4.0175	4.3886	4.8645	3.8563	4.826	4.6098	4.2335	4.5124	4.2245	5.3291	4.3556	4.7661	4.4471	5.1745	4.7953	4.4622	4.2654	4.8008	4.4961	4.7109	5.2902	5.8548	4.6651	4.3639	5.3091
17203185	NA	NA	NA	-	-	-	-	4.2274	5.2207	4.9936	4.0155	4.3896	6.341	4.6175	5.3699	4.6623	4.2323	4.126	3.9912	5.6199	4.1284	4.6201	4.2846	4.693	4.9899	4.6018	5.3766	5.1141	3.954	6.4046	5.1808	5.8255	5.1666	3.997	5.6955
17203187	NA	NA	NA	-	-	-	-	3.8777	4.0356	4.2409	3.9238	3.7695	5.1696	4.257	4.2323	4.304	4.2733	3.6996	3.8582	4.4958	3.8948	4.4735	4.5804	3.8963	3.8778	4.3085	4.4331	3.7834	3.7965	4.174	4.5477	4.0129	4.0649	3.9324	4.1369
17203189	NA	NA	NA	-	-	-	-	4.8416	4.5991	4.342	4.5237	5.7689	6.3434	6.1326	5.2119	5.0131	4.4086	5.3797	4.1052	5.9387	5.0378	5.1118	4.519	5.6177	4.7538	4.9137	5.5841	5.5396	5.6925	5.8643	5.5407	6.3181	5.8777	4.3587	5.5926
17203191	NA	NA	NA	-	-	-	-	3.2074	3.641	3.4679	4.0426	3.4785	3.9611	3.5769	3.8613	3.9096	3.4437	3.658	3.2607	3.4228	3.7162	3.6639	3.6068	3.8988	3.9818	3.5166	3.5453	4.0214	3.5637	4.0462	3.5517	3.8818	3.8751	3.5592	3.5803
17203193	NA	NA	NA	-	-	-	-	4.3914	3.7093	4.6384	4.3669	4.2895	5.5663	4.873	4.1456	3.6883	4.1258	4.7332	4.1796	3.4446	3.8473	4.5116	4.3543	5.1236	4.5146	4.0433	4.2876	4.207	4.0731	4.3903	4.0587	4.0254	4.778	4.6626	4.5694
17203195	NA	NA	NA	-	-	-	-	3.9765	4.0343	3.8393	4.1382	4.4802	4.5541	3.7413	4.4699	4.6478	4.611	4.6078	4.2151	3.9907	5.2163	4.1982	4.0824	4.3514	4.1549	4.4617	4.6587	4.559	4.3975	4.5648	3.8229	4.8133	4.8736	4.5227	4.9542
17203197	NA	NA	NA	-	-	-	-	4.9216	4.7369	4.0179	5.2857	4.8351	6.0608	5.8494	5.8185	6.1929	4.4247	4.606	5.2043	5.719	4.7684	5.3619	5.078	5.5579	5.5862	5.7093	6.4982	6.1615	4.3508	5.5125	6.1061	6.1182	5.9961	5.4213	5.2288
17203199	NA	NA	NA	-	-	-	-	3.128	2.9581	3.1909	3.2926	3.0838	3.2698	3.1413	3.2971	3.0185	3.1181	3.1019	3.0913	3.3532	3.3373	3.042	3.001	3.1708	3.2464	3.1487	3.332	3.2407	3.0252	3.1689	3.2144	3.157	3.2685	3.1198	3.406
17203201	NA	NA	NA	-	-	-	-	3.3853	3.227	3.0166	3.0639	3.0601	3.29	3.477	3.4265	3.1725	3.216	3.2076	3.3883	3.2385	3.0506	3.2184	3.1981	3.1487	3.2365	3.2538	3.4246	3.0603	3.1437	3.3296	3.1425	3.1687	3.329	2.9632	3.2301
17203203	NA	NA	NA	-	-	-	-	3.6513	3.6584	3.6093	3.8126	3.5338	5.079	3.4857	5.2127	3.9462	4.0336	4.7494	3.7675	4.667	4.04	4.8029	3.7313	4.3191	4.5019	3.6658	4.4214	3.7556	4.1721	3.9618	4.3903	4.8088	4.0762	3.9613	4.928
17203205	NA	NA	NA	-	-	-	-	5.6883	4.6516	5.8842	6.3725	6.5547	8.1912	7.3752	6.8354	7.2871	5.7896	6.5981	5.7632	7.2456	5.3994	7.1047	6.2264	7.487	7.4538	6.9744	8.3179	7.2702	6.2162	7.703	7.2871	8.0572	7.7843	6.2936	7.5532
17203207	NA	NA	NA	-	-	-	-	3.4048	3.182	3.401	3.4734	3.7319	3.5434	3.4744	4.0155	3.6659	3.3588	3.7446	3.4775	3.662	3.1651	3.7598	3.0689	3.5172	3.7079	3.1699	4.6156	3.9621	3.4288	3.8049	3.7667	3.8519	3.6017	3.3165	3.8053
17203209	NA	NA	NA	-	-	-	-	4.8969	4.6769	5.3936	5.0902	5.1517	5.6218	5.5398	6.3889	5.6671	5.1914	6.2381	5.6244	5.8632	5.2405	6.3274	5.5931	6.5967	5.1993	5.8271	6.6636	6.2669	5.4854	5.946	6.204	6.6722	5.876	5.6242	6.5223
17203211	NA	NA	NA	-	-	-	-	4.2934	4.4052	4.9118	4.4971	4.8779	6.3824	5.9454	5.7292	6.0514	4.7966	5.1263	4.5039	4.5986	3.7799	4.6708	5.9854	6.1627	5.0719	5.9801	7.1441	5.5344	4.8086	5.083	5.5799	6.8181	5.9966	4.5313	5.5864
17203213	NA	NA	NA	-	-	-	-	4.8512	5.5501	5.0897	5.0827	5.2179	6.6432	5.8501	5.9613	6.2252	4.6151	6.2554	5.0926	5.2617	4.9005	5.1371	5.0753	6.3715	6.0898	6.4727	6.3014	6.5547	5.7665	6.0467	6.1637	6.8658	5.7734	5.5494	6.2822
17203215	NA	NA	NA	-	-	-	-	4.9858	5.1823	5.1312	4.5402	6.0543	7.6653	6.3711	6.6763	7.0519	6.0748	6.5444	5.1863	6.9332	5.3763	6.77	6.1593	6.9482	6.3867	7.5893	7.9143	7.3568	6.0546	6.8961	7.1641	7.8319	6.9777	5.825	7.3145
17203217	NA	NA	NA	-	-	-	-	4.5951	4.4323	4.7222	3.7706	4.3402	5.2839	5.2163	4.8879	4.6277	4.2882	4.4304	4.1852	4.7589	4.4876	5.0503	4.8476	5.0628	4.103	4.3526	5.1606	5.2769	4.114	4.2235	4.5337	5.612	4.8676	4.5077	4.9032
17203219	NA	NA	NA	-	-	-	-	5.2863	5.1514	5.4145	4.8969	4.9322	5.9353	5.4803	5.6595	4.8805	5.8696	6.5867	4.4853	5.4415	5.2683	6.002	5.209	6.1651	6.1886	5.565	6.3571	5.3356	6.2081	5.6461	6.5381	6.9951	5.7727	6.2944	5.66
17203221	NA	NA	NA	-	-	-	-	3.606	3.2702	3.5377	3.5755	4.0284	5.1853	4.2762	4.5062	4.1769	3.7017	3.9517	3.276	4.1815	3.3874	4.6239	3.8127	4.6216	3.8781	3.9207	4.0119	4.0414	3.9207	4.4483	4.2241	4.8272	4.2604	3.3878	5.3166
17203223	NA	NA	NA	-	-	-	-	3.4468	3.5585	4.2939	3.6828	3.8511	5.7622	3.9793	5.1702	3.746	3.7953	4.1944	3.7107	3.8832	3.6653	4.7584	3.5802	4.0684	3.4239	4.3534	4.8061	4.1598	3.7592	4.1777	4.4926	4.944	4.6137	3.9896	4.5466
17203225	NA	NA	NA	-	-	-	-	6.9827	7.6584	7.6752	7.5494	6.9397	9.5849	8.821	8.3436	8.5305	8.036	9.2428	8.538	8.6576	7.4486	8.9096	8.5029	9.5184	7.4689	8.8724	9.5652	8.7352	7.8612	7.7758	9.6764	9.93	8.4789	7.816	9.361
17203227	NA	NA	NA	-	-	-	-	6.1618	5.8201	4.8377	5.6383	6.1093	7.8349	7.2714	6.7823	6.5481	6.2817	7.1742	6.4425	6.8947	6.1841	6.6554	6.446	7.4908	6.0867	7.1912	7.934	7.0318	6.1603	6.0172	7.2175	7.7358	6.0932	5.9599	7.6138
17203231	NA	NA	NA	-	-	-	-	4.0378	5.2075	4.4365	4.6307	4.9105	6.8411	5.2979	5.5171	6.1603	5.6046	6.9584	5.9539	6.8361	5.5295	5.5796	6.0312	6.1119	5.2476	5.6242	6.1792	6.2837	5.3363	5.698	6.1579	6.0993	6.1892	5.448	6.1163
17203233	NA	NA	NA	-	-	-	-	4.4724	4.7718	4.6799	5.9011	4.884	5.6316	4.9508	5.9903	6.1612	5.0211	5.499	4.8517	5.6599	4.1384	4.8591	4.4022	5.3499	4.0693	5.6547	5.3035	5.2037	4.9519	4.2338	5.7557	6.2344	4.4898	5.1151	5.5609
17203235	NA	NA	NA	-	-	-	-	4.3579	5.0556	4.504	4.1675	4.7864	6.6136	5.539	5.3037	5.1029	4.296	5.2349	3.9054	4.0902	3.6001	5.5023	5.1601	5.5759	4.1546	5.4386	6.185	4.9929	4.9297	4.4341	4.6421	6.5402	4.7762	4.2357	6.0551
17203237	NA	NA	NA	-	-	-	-	4.5615	4.6282	4.2611	3.6448	4.8938	6.8499	6.2423	5.5678	5.7309	5.4957	6.2279	4.3755	5.7451	4.6513	6.0162	5.7787	5.999	4.0495	6.1992	6.0715	6.4118	5.346	3.9614	6.2723	6.8302	4.8826	4.902	6.3198
17203239	NA	NA	NA	-	-	-	-	5.7939	6.9774	6.9285	7.1083	6.2094	6.6047	6.4339	6.4954	6.4746	6.7131	7.2249	7.0415	6.9189	6.8949	6.6396	6.7809	6.9838	7.0586	6.9093	5.9152	6.5014	6.5673	5.8627	6.3058	5.7715	5.763	6.6776	6.6685
17203241	NA	NA	NA	-	-	-	-	3.4904	3.2902	4.1112	3.8371	3.8954	3.5771	3.3779	3.4383	3.579	3.094	3.1293	3.14	3.0474	3.1754	3.2007	3.1541	3.4347	3.116	3.2083	3.3984	3.3856	3.4859	3.2774	3.1014	3.3854	3.6361	3.3801	3.6104
17203243	NA	NA	NA	-	-	-	-	4.9778	4.312	6.2552	6.1633	6.5463	5.1907	4.3037	4.7503	4.0164	4.0503	3.8675	5.1969	4.8175	4.035	4.3707	3.9645	4.667	4.6335	4.3105	4.6828	4.3631	4.2986	5.5289	3.9098	4.5626	6.274	4.2112	5.4307
17203245	NA	NA	NA	-	-	-	-	6.9043	6.6429	8.0761	7.6604	7.6962	5.5593	6.7874	6.1961	5.015	4.7618	4.8591	3.7662	5.4852	4.4624	6.1423	4.1887	5.379	5.9361	5.2133	5.7972	6.0978	5.9369	5.4859	5.003	6.7164	6.2769	5.6417	6.3537
17203247	NA	NA	NA	-	-	-	-	6.3788	6.174	7.7991	6.2775	7.0909	5.1826	6.1017	5.727	5.3836	5.1792	5.2006	4.0187	4.9511	4.0025	5.8984	3.8885	5.7044	5.1614	5.7905	5.9596	4.6938	4.9838	6.4338	5.8245	6.5435	5.8336	4.2928	4.3399
17203249	NA	NA	NA	-	-	-	-	5.4873	5.1682	6.1543	6.1462	6.3746	4.5156	5.2375	4.3003	3.9519	4.6885	5.6766	4.3527	5.0391	4.9397	5.52	4.1949	4.7876	5.2552	5.1898	5.6407	5.0439	4.4758	4.9722	4.8501	4.2929	5.5457	4.7148	5.3912
17203251	NA	NA	NA	-	-	-	-	4.5087	4.3603	4.2882	4.2162	3.8732	3.8207	4.486	3.736	3.604	3.205	3.7402	3.3819	3.8304	3.7594	3.6233	3.5616	3.8327	3.8463	3.6697	3.7473	3.6594	3.8809	4.1734	4.1966	3.7837	3.5304	3.6499	3.8804
17203253	NA	NA	NA	-	-	-	-	4.3702	4.2271	4.407	5.0322	4.9025	4.3131	4.5722	3.6815	4.5333	4.4956	3.9783	3.8063	3.8283	3.6655	4.3026	3.354	3.744	4.1871	3.6953	4.8107	4.665	4.5415	4.6965	4.0855	3.9019	3.9586	3.7756	4.3777
17203255	NA	NA	NA	-	-	-	-	4.2413	4.2086	5.1838	4.8145	4.6842	3.6857	3.7285	3.2937	3.5659	3.9036	3.4856	3.5728	3.5309	3.4611	3.9441	3.4086	4.0106	3.6644	3.5921	4.0182	4.1048	3.7006	4.095	3.8429	3.6051	3.9237	3.5378	4.1182
17203257	NA	NA	NA	-	-	-	-	6.201	6.287	7.0592	7.0216	8.0575	6.6523	6.501	6.4135	5.7034	4.1237	5.9833	6.3651	6.7175	5.8644	6.5368	5.9691	6.4492	6.0225	6.0652	7.4119	5.6725	5.9767	6.1839	6.9651	6.9627	6.2322	5.0064	6.5541
17203259	NA	NA	NA	-	-	-	-	4.571	3.8334	4.1964	4.3011	4.0473	3.7644	4.1073	3.5409	3.5298	3.3467	3.0783	3.2305	4.4526	3.2525	3.5352	3.0915	3.5098	3.626	3.5024	3.6848	3.8883	3.2543	3.7029	3.4302	3.9159	3.428	3.6528	3.7418
17203261	NA	NA	NA	-	-	-	-	4.1138	4.8974	5.9213	3.8404	5.8117	3.9811	3.9015	4.5595	3.4055	3.4233	3.2962	3.3021	3.7389	3.5691	3.853	3.2584	3.7382	3.6386	3.6599	3.9007	3.7632	3.9641	4.2156	3.8783	4.2745	3.7869	3.2579	3.9363
17203263	NA	NA	NA	-	-	-	-	3.8962	3.2258	3.6415	3.4889	4.3626	3.4048	3.3173	3.6967	3.49	3.3823	3.4013	3.5542	3.1642	3.3378	3.5591	3.4714	3.3073	3.4495	3.497	3.4245	3.641	3.3623	3.6495	3.6794	3.5664	3.7806	3.4732	3.7482
17203265	NA	NA	NA	-	-	-	-	3.7287	3.5197	3.5978	4.5256	4.9262	3.5107	3.7945	3.346	3.604	3.327	3.5084	3.6177	3.6137	3.3325	3.5814	3.6834	3.3453	3.3327	3.4524	4.2396	3.8366	3.5078	3.6673	3.5701	3.6871	3.6345	3.6488	3.7577
17203267	NA	NA	NA	-	-	-	-	3.4332	3.3294	3.3896	3.2866	3.6485	3.3036	3.0886	3.707	3.1224	3.093	3.0297	3.0791	3.1374	3.1363	3.2518	3.423	3.1534	3.1665	2.9798	3.1202	3.2275	3.4563	3.0624	2.9793	3.3108	3.1863	3.2267	3.4021
17203269	NA	NA	NA	-	-	-	-	4.7126	3.9985	4.7151	5.2686	5.1713	4.4136	4.8696	5.0853	4.3273	3.8322	4.5754	4.091	3.8535	3.5755	4.6784	3.6198	4.3804	3.6518	3.9257	4.1488	4.0474	4.151	4.2093	4.2119	4.6355	3.8736	4.2167	4.0127
17203271	NA	NA	NA	-	-	-	-	3.9851	4.1562	3.9491	4.6131	5.2301	3.8154	4.0422	3.6208	3.6883	3.7579	4.1883	3.8526	3.9095	3.4734	4.1604	3.551	3.5648	3.6076	3.6512	4.2954	3.9528	3.9239	3.6142	3.8647	3.7858	4.0445	3.6309	3.6528
17203273	NA	NA	NA	-	-	-	-	3.1831	3.1586	3.4544	3.185	3.6782	3.4347	3.5967	3.5487	3.2144	3.2943	3.1001	3.2775	3.2443	3.2274	3.3224	3.2871	3.2152	3.0923	3.1254	3.3217	4.1772	3.323	3.5334	3.401	3.2961	3.1742	3.2015	3.2921
17203275	NA	NA	NA	-	-	-	-	6.6108	6.5678	6.9159	6.9404	6.6104	6.8976	6.4224	5.474	6.8523	6.808	6.4957	6.8044	7.1167	6.0498	6.9693	6.9527	6.6677	6.9458	6.4124	6.4256	6.4815	6.8459	7.1365	6.7032	7.0357	7.3707	6.7515	6.805
17203277	NA	NA	NA	-	-	-	-	6.0848	6.5573	7.3716	7.1047	6.8411	6.9015	6.5157	6.4292	6.452	6.7245	6.5092	6.1771	7.0956	7.5565	6.5914	6.8706	7.0192	6.747	6.5874	7.1752	6.5025	5.8922	6.6001	7.0019	6.817	6.7439	7.0022	6.8308
17203279	NA	NA	NA	-	-	-	-	6.4626	6.994	7.6491	6.778	6.9233	7.1902	5.9819	7.0242	5.7034	6.417	7.2054	6.6448	6.3949	6.8049	6.285	6.9436	7.4531	4.6668	6.3442	6.0637	6.6413	5.5571	7.1716	7.2428	6.8909	6.5304	5.6434	5.8071
17203281	NA	NA	NA	-	-	-	-	4.1097	3.9079	4.3165	3.9111	4.015	4.0035	4.2794	4.1434	4.0662	3.814	3.8498	3.9918	3.5738	4.8428	3.8513	3.6063	3.5481	3.7938	4.1263	3.8502	4.4121	4.0437	4.2527	3.6043	3.8595	4.6018	4.3076	3.7091
17203283	NA	NA	NA	-	-	-	-	5.2129	5.6818	6.4206	6.0003	6.2018	5.4428	6.2429	5.9364	5.5727	4.5876	5.0332	6.461	5.387	4.7351	6.1731	5.1299	6.209	5.703	6.2468	5.9994	6.2998	5.3322	6.3062	6.0668	6.3159	6.8178	4.7526	5.4198
17203285	NA	NA	NA	-	-	-	-	3.2036	3.3436	3.6448	3.708	3.4937	3.2737	3.2139	3.6032	3.348	3.2956	3.5247	3.1336	3.389	3.5249	3.2931	3.1858	3.2974	3.3786	3.1294	3.1687	3.1144	3.1581	3.2739	3.3902	3.1922	3.2996	3.0439	3.0665
17203287	NA	NA	NA	-	-	-	-	3.0707	3.2818	3.4095	3.1452	3.1184	3.0927	3.2221	2.9675	2.9873	3.0783	3.2265	3.2731	3.0824	3.3761	3.1638	3.2695	3.1191	3.1475	2.9908	2.9759	3.2065	3.1466	3.2354	2.9816	2.9305	3.051	3.1385	3.159
17203289	NA	NA	NA	-	-	-	-	3.7021	3.6098	3.6665	3.7815	3.522	3.2383	3.4361	3.0815	3.1476	3.0881	3.0267	3.0584	3.5856	3.3834	3.0586	2.9735	3.3026	3.534	3.3603	3.3566	3.1219	3.3964	3.5967	3.3543	3.331	3.1923	3.3174	3.5922
17203291	NA	NA	NA	-	-	-	-	3.4598	3.5909	3.6963	3.4051	4.3833	3.3739	3.3766	3.4598	3.2057	3.1329	3.1294	3.0761	3.38	3.4052	3.4711	3.3607	3.2345	3.5291	3.4458	3.6192	3.7628	3.1119	3.1209	3.315	3.9971	3.6608	3.4865	3.25
17203293	NA	NA	NA	-	-	-	-	3.1747	3.1558	3.2157	3.1451	3.1286	3.1778	3.3279	3.3087	3.0284	3.0206	3.0907	3.0801	3.1245	3.2326	3.109	3.0989	3.0538	3.1784	3.0819	3.1184	3.0562	3.1427	3.1206	3.2314	3.3365	3.2209	3.0817	3.0503
17203295	NA	NA	NA	-	-	-	-	4.0476	5.5766	4.5903	5.0681	4.3563	5.0574	4.6745	4.7394	3.6704	3.8504	4.8919	4.589	5.0988	4.0889	5.0254	5.7298	4.4291	4.1695	4.7805	5.2977	4.0872	3.9649	4.3773	4.4882	4.2206	4.2316	5.1288	4.3599
17203297	NA	NA	NA	-	-	-	-	6.0813	6.0838	5.9873	6.4366	5.793	6.3626	5.5052	4.6806	3.9885	4.1391	4.3697	4.2652	4.4636	3.7137	4.9399	4.2403	4.389	3.8993	5.3456	6.0128	5.2033	4.5003	5.1773	5.5621	5.9837	4.0968	5.4295	6.1361
17203299	NA	NA	NA	-	-	-	-	5.0662	5.0952	4.8673	5.7845	5.4383	4.856	5.2296	4.7563	4.4523	4.5354	5.0128	4.156	4.6871	3.6984	5.2008	4.1824	5.2857	3.4054	4.9074	5.0353	5.457	4.608	5.1352	4.5327	6.2681	3.9594	3.6326	4.913
17203301	NA	NA	NA	-	-	-	-	3.6416	3.4768	3.6612	3.4628	3.5654	3.7137	3.8776	3.2617	3.1165	3.3672	3.3581	3.177	3.3227	3.5558	3.3181	3.1142	3.4511	3.372	3.1664	3.3719	3.5989	3.227	3.5628	3.2887	3.691	3.7503	3.2568	3.4244
17203303	NA	NA	NA	-	-	-	-	3.1167	3.0356	3.0657	3.1878	3.0341	2.9245	3.0708	3.0294	2.9957	3.0132	3.0703	3.1321	2.9908	2.9548	3.1926	2.9003	3.0509	3.1813	3.022	3.2945	2.9777	3.0018	3.2577	3.1143	3.1863	3.097	2.9847	3.0481
17203305	NA	NA	NA	-	-	-	-	3.3519	3.5475	3.5744	4.0672	3.9609	3.8994	3.3848	3.6652	3.5514	3.184	3.2314	3.2761	3.4397	3.4747	3.3516	3.6417	3.3392	3.3155	3.2138	3.3046	3.3354	3.4833	3.3558	3.6785	3.4468	3.4773	3.4497	3.2674
17203307	NA	NA	NA	-	-	-	-	4.2573	5.6617	6.1719	4.344	5.6127	4.5513	4.0833	4.9462	4.3773	4.3277	4.229	4.6002	3.8798	4.4668	4.2568	4.0001	4.0116	4.464	5.0552	4.3063	4.6947	4.2846	4.3956	4.3982	4.6026	5.1453	4.3234	4.5656
17203309	NA	NA	NA	-	-	-	-	3.4538	4.4001	4.1283	3.7441	4.0451	4.0003	4.0493	4.2612	4.0118	3.786	4.3534	3.5592	3.527	3.7443	3.5778	3.3363	4.0169	3.8985	3.6248	3.6904	3.7194	3.2579	3.765	4.2163	3.9414	3.5954	3.3392	3.703
17203311	NA	NA	NA	-	-	-	-	4.1048	3.8572	3.7618	4.4259	4.2816	3.9547	3.4357	3.8182	3.8142	3.5989	3.5986	3.6113	4.0472	4.0708	3.947	3.5715	3.9951	3.5284	3.9622	3.9407	3.8289	4.2121	4.0764	3.5716	3.9909	3.8735	3.3834	3.957
17203313	NA	NA	NA	-	-	-	-	4.2616	4.851	4.952	4.001	5.1096	4.0577	4.0171	5.1835	4.3667	3.9955	4.9228	3.7231	4.0695	3.5769	4.058	3.7897	4.429	3.6856	3.7495	5.5224	4.5052	3.7615	4.2859	4.1497	4.5141	4.0316	3.879	4.3905
17203315	NA	NA	NA	-	-	-	-	7.3257	7.3426	7.881	7.4155	7.7379	7.5257	6.0885	7.0282	6.3496	6.8326	6.8478	6.962	6.7924	7.1562	6.7307	6.526	6.4449	6.4411	7.0616	6.8486	6.7043	6.9653	7.4884	7.2471	6.4423	7.2965	6.6172	6.3946
17203317	NA	NA	NA	-	-	-	-	5.7869	6.4795	6.7423	6.2747	6.2399	5.9489	6.0762	5.1409	5.6867	5.2931	6.3219	5.8645	5.544	5.6409	4.8832	4.9378	6.2936	5.9044	5.7456	6.2626	6.3225	4.9772	5.8925	6.8077	6.415	6.0548	5.0878	6.5296
17203319	NA	NA	NA	-	-	-	-	5.0989	6.4646	5.5353	5.3497	6.5988	5.0397	5.8914	5.3875	5.5394	4.9362	6.1287	5.1993	5.7694	4.9167	5.3469	4.8759	5.3293	4.4899	4.5692	5.9355	5.4606	5.2847	5.6516	4.6957	6.2086	5.2929	4.7425	5.4659
17203321	NA	NA	NA	-	-	-	-	6.6806	7.1606	6.6168	6.9317	7.1928	6.8421	7.1256	6.4939	7.2497	7.2327	7.3255	8.0076	7.0363	7.3804	7.584	7.3906	7.5149	6.9438	7.5195	6.9837	7.4641	7.0831	7.638	7.4703	7.4461	7.2123	7.3379	7.0842
17203323	NA	NA	NA	-	-	-	-	4.9937	4.9741	5.3229	4.8722	5.1151	4.5599	5.4875	3.9929	5.148	4.645	5.1147	4.0039	4.3071	4.0204	4.28	4.8632	5.0694	4.5228	4.796	5.0523	4.9991	3.8818	4.3731	5.383	5.303	4.8135	4.52	5.4944
17203325	NA	NA	NA	-	-	-	-	5.9772	5.0825	5.2681	5.9255	5.1535	6.3989	5.9185	6.3937	5.689	5.9591	6.0324	5.313	6.2814	5.8802	6.4143	5.9648	5.7954	5.1898	5.3272	6.3338	5.3967	5.6709	5.6235	5.3969	6.3916	5.6244	5.8922	6.1813
17203327	NA	NA	NA	-	-	-	-	5.1603	5.7933	5.0126	5.8424	6.0002	6.8133	6.5074	5.4518	6.397	5.8765	6.2903	5.4907	5.8338	6.0951	5.8111	4.517	5.5355	5.076	5.1118	6.8489	5.5923	5.1925	5.9654	5.7463	6.3421	6.4284	6.3979	6.6563
17203329	NA	NA	NA	-	-	-	-	3.7307	3.4873	3.9943	3.7248	3.3934	3.521	3.6797	3.4944	3.8977	3.7942	4.0798	3.7102	3.4062	3.7156	3.2842	3.5575	3.5987	3.3626	3.6927	4.2013	3.3973	4.1736	3.4114	3.6543	4.1104	3.3778	4.1332	3.6296
17203331	NA	NA	NA	-	-	-	-	3.6991	3.8714	3.4614	3.7587	4.784	3.8764	4.1758	4.5475	4.1088	3.7678	4.5683	4.0242	4.4403	3.2221	4.0254	3.5585	4.4299	3.7688	3.5594	5.5864	3.7856	3.9073	3.9285	3.8594	4.3679	4.1246	3.9355	5.3904
17203333	NA	NA	NA	-	-	-	-	4.1512	3.6056	3.7587	4.0458	4.146	4.1754	3.9094	3.7762	4.5529	4.0585	3.5876	3.758	4.1773	3.5266	3.6285	3.7281	3.5874	3.6774	3.4534	3.7656	3.8002	4.7004	3.6229	3.5815	3.7497	3.7682	4.4651	3.929
17203335	NA	NA	NA	-	-	-	-	3.9086	3.4215	4.2854	3.8378	4.6397	4.0136	3.7702	4.4573	3.7659	3.6304	3.5019	3.6685	3.6333	3.5479	3.5604	3.3232	3.3981	3.802	3.6496	3.7958	3.5669	3.492	3.6962	3.5917	4.5698	4.0341	3.9684	3.7542
17203337	NA	NA	NA	-	-	-	-	3.8642	3.6097	4.6761	4.6453	4.0726	4.5079	4.2671	3.8957	4.0718	4.1581	4.0966	4.0437	4.1123	3.9628	3.7398	4.2587	4.0408	4.3329	4.2028	4.5268	3.8721	3.6962	4.1803	4.2228	3.8667	4.7332	4.1372	4.0128
17203339	NA	NA	NA	-	-	-	-	3.5391	3.9359	3.9931	3.9483	4.3528	4.4788	4.4799	3.7687	4.2515	3.7208	4.4518	3.75	4.7512	4.2997	4.1716	3.3155	4.1178	4.1197	3.5206	4.2734	3.7887	3.7369	3.7493	3.8658	3.7193	4.0938	3.696	4.1278
17203341	NA	NA	NA	-	-	-	-	3.4047	3.2943	4.2035	3.5881	3.9604	3.5157	3.9513	3.2236	4.1451	3.448	3.9301	3.4905	3.603	3.1544	3.6121	3.3796	4.1799	3.4019	3.5965	4.4862	3.9693	3.5285	4.208	3.4876	4.2362	3.6665	3.8151	4.102
17203343	NA	NA	NA	-	-	-	-	6.3577	6.069	6.1804	5.905	6.1148	6.5236	6.4663	6.642	6.2852	6.6188	6.7666	5.8814	6.7071	6.8367	6.4853	6.6311	6.5811	6.4021	5.8176	6.0935	6.2635	6.2672	6.7838	6.9629	6.5362	6.1432	5.9268	6.3925
17203345	NA	NA	NA	-	-	-	-	4.4084	5.2959	4.2765	4.779	4.5972	4.9031	5.6211	4.7387	4.7756	4.4699	5.3205	4.4834	5.0685	5.7275	4.404	5.1318	4.7345	4.5458	4.5756	5.2624	4.4136	4.5583	4.9174	4.7889	5.2668	4.0211	4.8715	5.1731
17203347	NA	NA	NA	-	-	-	-	3.6157	4.1837	4.3018	4.6264	4.0463	4.9678	4.3668	3.6933	4.3107	4.0751	4.7485	4.0949	4.3649	5.7654	5.2688	4.062	4.928	4.091	5.1473	4.9622	4.2993	3.8563	4.011	4.9123	4.8626	4.8066	4.2447	3.9847
17203349	NA	NA	NA	-	-	-	-	4.7742	4.6895	5.8835	4.2508	4.8149	5.4527	6.0848	4.4289	4.8186	4.9904	4.2487	4.1121	4.7156	5.618	4.534	4.267	5.2415	4.35	4.4932	4.8351	5.1709	4.1795	4.1271	4.6397	6.1128	5.3342	4.7047	5.1282
17203351	NA	NA	NA	-	-	-	-	3.785	3.5717	4.8347	3.8829	4.2199	4.7703	4.1489	3.5804	3.8737	4.29	4.1579	4.0003	4.4523	3.8863	4.0795	4.3287	3.7837	4.126	4.4009	4.6056	4.9698	3.207	4.1272	4.5511	4.1895	4.2158	4.535	4.2428
17203353	NA	NA	NA	-	-	-	-	5.2686	5.1433	6.3635	5.4036	5.6022	6.3005	6.3876	5.6428	6.2159	5.8179	6.1358	4.9937	5.5086	5.2073	5.7798	5.5027	6.1992	4.8577	6.015	6.4635	5.3389	5.3421	4.9838	6.0401	5.9447	5.1204	4.8643	5.8792
17203355	NA	NA	NA	-	-	-	-	3.4844	3.1816	3.632	3.3292	3.6415	3.1381	3.2852	3.4253	3.349	3.1683	3.3818	3.2368	3.284	3.5626	3.3468	3.2572	3.2846	3.2588	3.3193	3.7276	3.3697	3.4853	3.3195	3.3435	3.4764	3.3557	3.1544	3.396
17203357	NA	NA	NA	-	-	-	-	6.6632	6.5785	7.0825	6.174	6.9544	7.6383	6.8462	6.3949	7.4651	5.4492	6.8245	6.5048	6.3499	4.8266	7.3384	6.3105	6.4455	6.2998	7.1649	7.0096	6.9571	6.1859	6.8108	7.0242	6.6479	7.3874	5.2309	6.8061
17203359	NA	NA	NA	-	-	-	-	4.9037	5.4454	5.5853	4.9557	5.7236	6.383	4.7119	6.1498	6.4939	5.229	4.9434	5.2961	4.5064	5.4516	5.2643	5.3877	6.1477	5.5341	5.9584	5.9084	5.995	5.6555	6.4446	6.2802	6.4536	5.0769	4.8573	5.94
17203361	NA	NA	NA	-	-	-	-	5.4485	5.3619	5.7136	5.3342	5.4452	6.1366	5.921	5.6952	6.5045	5.3324	6.5394	5.2362	5.4505	5.2188	6.0495	5.51	5.0082	5.7727	5.7222	6.6653	6.4109	5.8136	5.6233	5.7967	5.8408	6.6203	6.3583	6.3284
17203363	NA	NA	NA	-	-	-	-	3.4799	3.703	3.8841	3.7353	4.0147	4.8293	4.1538	3.3602	4.3018	3.3652	3.9515	3.5454	3.4115	3.496	3.9782	3.4262	3.8315	3.3859	4.0209	4.7345	3.8622	3.3749	3.5909	3.3246	3.8546	3.7334	3.5718	4.1947
17203365	NA	NA	NA	-	-	-	-	6.1427	5.4072	6.1326	6.2669	6.0776	5.9498	6.5194	5.4688	5.8338	4.8636	6.7672	4.5286	6.5871	4.9358	5.7219	5.7654	5.6929	5.8943	6.1728	6.9178	6.5967	4.9889	5.5983	6.1706	6.7976	6.4536	4.7263	6.4957
17203367	NA	NA	NA	-	-	-	-	5.5214	4.9307	4.8111	4.2702	4.7446	5.4174	5.4283	5.3097	4.6644	5.0105	4.5903	4.2209	4.5077	3.9551	5.6122	5.797	5.01	4.3182	5.1607	5.5072	4.8764	5.3245	4.8817	4.7491	6.5457	4.3186	4.6657	5.7005
17203369	NA	NA	NA	-	-	-	-	4.4523	4.7551	4.7913	5.6671	4.7817	6.1708	6.3809	4.427	5.3682	5.0414	4.6268	5.0117	4.9103	5.006	5.2836	5.0926	5.2738	4.2602	5.4778	5.1574	4.4516	4.9082	5.2772	5.8554	6.5189	4.3002	5.1088	6.1513
17203371	NA	NA	NA	-	-	-	-	4.928	4.4169	4.9679	4.6274	4.6634	5.8457	5.4733	5.5488	5.7426	5.2799	5.6163	5.7561	5.8296	6.304	5.4362	5.5515	5.1731	5.5983	6.0726	4.6813	5.475	5.6077	6.4109	5.8476	4.1786	7.0742	5.7434	5.2266
17203373	NA	NA	NA	-	-	-	-	5.6675	5.8418	6.0652	6.5175	6.3081	6.3413	6.066	5.6247	6.0787	6.1918	5.4047	4.7986	6.522	5.2344	4.8715	6.6934	6.6784	6.1239	4.9304	6.2744	5.5135	5.9133	6.8725	6.7093	6.102	6.422	5.7654	6.0128
17203375	NA	NA	NA	-	-	-	-	4.8715	5.4339	6.0137	5.9319	6.1192	6.2285	6.2749	4.7392	4.8901	5.4444	5.2033	5.3607	5.3906	4.8544	4.2058	4.4409	5.3613	5.6097	4.7933	5.8468	6.287	4.9959	4.869	5.2301	6.0867	5.0352	5.1073	6.0469
17203377	NA	NA	NA	-	-	-	-	4.278	4.5175	5.4964	6.0929	5.1875	4.18	3.8281	4.7852	4.9532	4.0997	4.4685	4.0136	4.154	4.0231	4.7739	4.0293	4.081	4.3111	4.0548	4.9598	4.2865	4.2198	4.4338	4.0567	4.5837	5.6074	4.1761	4.8961
17203379	NA	NA	NA	-	-	-	-	6.4646	6.6909	7.527	7.6814	7.1949	6.2311	6.2845	5.9605	6.0131	4.6979	6.146	5.2449	6.6965	5.3365	6.1261	5.1603	6.4555	5.7136	5.9047	7.1224	6.2356	6.2408	5.6558	6.8512	6.5048	6.4408	6.0782	6.6001
17203381	NA	NA	NA	-	-	-	-	4.1542	4.0142	4.8645	4.4531	5.1314	4.2374	3.5499	3.5163	4.1514	3.285	3.6427	3.3135	3.9657	3.5384	3.8874	3.4454	3.6002	3.711	4.1092	4.5216	3.7264	3.7856	3.9318	3.9719	4.2559	3.7442	3.5631	4.0388
17203385	NA	NA	NA	-	-	-	-	4.898	3.8961	6.2311	4.5378	6.9189	4.9341	4.1281	4.0602	4.2252	3.6447	3.6627	3.6767	5.2196	3.6087	3.5915	3.4883	4.6061	4.0309	4.2318	4.8868	3.6244	3.8037	4.7022	4.1913	5.1664	4.1054	3.9022	5.0907
17203387	NA	NA	NA	-	-	-	-	3.7029	3.5343	4.0293	3.3871	3.8872	3.4138	3.5019	3.48	3.4628	3.5835	3.319	3.6348	3.2836	3.1512	3.2837	3.2063	3.9726	3.4002	3.7322	3.846	3.2035	3.3554	3.5461	3.439	3.7983	3.4942	3.1773	3.4598
17203389	NA	NA	NA	-	-	-	-	5.8526	6.3937	6.7756	6.2451	5.4444	6.2462	5.3733	5.8497	5.7128	5.0379	5.3605	5.573	6.4177	4.705	5.836	5.9439	5.6684	5.8514	6.0762	5.7792	4.6802	4.3153	5.8752	5.8563	6.4806	6.3708	5.7535	5.677
17203391	NA	NA	NA	-	-	-	-	4.7806	5.2424	5.7097	5.0375	5.1715	6.109	4.2867	4.444	3.6691	4.2476	3.8062	4.4232	3.915	3.8174	3.6162	3.6922	4.6823	4.514	4.3028	5.358	4.0366	4.2073	4.2022	3.9643	4.7054	5.5368	4.1955	4.4754
17203393	NA	NA	NA	-	-	-	-	3.962	4.6722	4.7759	4.1824	4.6492	5.2525	3.8661	4.8035	3.9827	3.7008	3.6781	4.2406	3.9569	3.9338	3.6186	3.4868	4.2317	3.6067	3.5709	4.5863	4.481	4.1978	3.9164	3.975	3.9733	4.8255	3.4464	3.8091
17203395	NA	NA	NA	-	-	-	-	6.1204	5.8808	6.8431	6.6936	6.9935	6.3722	4.8782	5.7143	4.906	4.8469	4.7097	4.1835	4.6951	3.5234	4.1634	3.6899	3.9515	4.1291	4.6345	6.1382	5.0308	4.2489	5.6134	4.8993	5.9947	6.2468	4.4952	5.8318
17203397	NA	NA	NA	-	-	-	-	4.4462	3.2938	4.4122	4.5241	4.6968	3.9602	3.2493	3.4119	3.3977	3.5045	3.5421	3.2895	3.5142	3.3214	3.6029	3.2444	3.5742	3.7207	3.4097	3.8549	3.7277	3.4462	3.5964	3.3706	4.0882	4.4375	3.6907	3.5684
17203399	NA	NA	NA	-	-	-	-	3.5187	3.2099	3.6245	3.4685	3.2628	3.1133	3.1509	3.0131	3.2262	3.2039	3.2179	3.0842	3.4101	3.0887	3.0542	3.2073	3.0557	3.0869	3.1431	3.148	3.1811	3.053	3.2763	3.3718	3.0323	3.3015	3.1167	3.1687
17203401	NA	NA	NA	-	-	-	-	4.4475	4.8456	4.7711	5.2083	5.8463	4.1492	4.1362	3.9535	4.3403	4.1941	3.9095	4.0036	4.0793	3.9556	4.0845	3.6986	3.7824	4.4395	4.7743	4.4363	4.0707	3.7199	4.3515	3.8785	4.551	4.4903	3.7283	4.522
17203403	NA	NA	NA	-	-	-	-	6.3461	5.8153	6.1168	6.5327	6.9518	6.0856	4.5218	4.4148	5.7861	4.6566	4.5844	5.4193	4.5049	3.9143	5.8223	5.1884	4.304	4.6056	5.0302	6.179	6.0512	4.6507	5.9483	6.5251	5.6722	6.169	5.1938	6.2238
17203405	NA	NA	NA	-	-	-	-	5.7027	4.1806	5.2138	5.775	6.5997	5.1917	4.5154	3.7713	3.894	3.848	3.4911	3.5816	4.7653	3.7701	3.777	3.4821	4.0468	4.0643	3.8009	5.5915	4.915	3.6788	5.7275	4.6216	4.8346	5.9107	3.8423	5.1274
17203407	NA	NA	NA	-	-	-	-	4.5464	4.0985	5.1226	5.935	6.1397	4.7287	3.99	3.8464	4.278	3.68	4.7567	3.4732	3.8197	4.2313	3.5804	4.224	3.9648	4.0213	3.8848	5.1207	4.2736	4.3268	4.3103	4.1184	4.3845	5.4518	3.9948	4.2071
17203409	NA	NA	NA	-	-	-	-	3.3901	3.3387	4.2369	5.1804	4.5585	3.4381	3.662	3.473	3.5253	3.2676	3.8464	3.1859	3.7157	3.0211	3.5779	3.7028	3.3705	3.6248	3.2994	3.679	3.5974	3.3376	3.9282	3.4278	3.3868	3.7586	3.6614	3.3165
17203411	NA	NA	NA	-	-	-	-	5.5182	4.5267	5.9705	6.7365	5.7117	4.6554	5.1767	4.2639	4.043	4.1565	4.252	3.8461	4.0349	3.5099	3.6338	3.3594	4.4649	5.066	4.4003	5.3119	4.5117	4.2226	5.0753	4.4627	4.9213	5.2969	4.4565	4.9785
17203413	NA	NA	NA	-	-	-	-	5.3816	5.6362	6.6333	6.2664	6.3478	5.657	5.2909	6.2347	4.876	5.0176	6.1573	5.0675	5.5741	5.2923	6.0281	5.5749	5.4769	5.0022	5.2475	5.377	5.94	5.3652	5.4505	6.2214	6.3076	5.7084	4.8531	6.1376
17203415	NA	NA	NA	-	-	-	-	6.7328	6.7099	7.695	7.4654	7.817	7.3018	6.7994	5.935	6.233	5.9266	6.6884	6.0114	6.3447	4.4146	6.375	5.8476	7.0478	5.4856	6.4858	7.6283	7.0194	6.7865	6.9435	6.6632	7.5559	7.1128	6.0104	6.9562
17203417	NA	NA	NA	-	-	-	-	7.5304	7.6498	8.584	8.4536	8.5294	7.7491	7.2622	7.1559	6.7174	6.2135	7.2039	6.9751	7.6106	5.1382	7.4397	7.2706	7.4234	7.2646	6.8508	7.7326	7.3571	6.8526	7.1965	7.534	7.73	8.0535	7.0166	7.904
17203419	NA	NA	NA	-	-	-	-	7.0819	7.4011	7.7115	7.7754	8.5189	7.8217	7.4548	7.4477	7.1236	6.5848	7.3788	6.3574	6.7233	4.6612	6.4861	6.9066	7.3533	6.5296	7.0815	8.0015	7.7231	6.5446	7.0205	7.364	7.859	7.2559	6.0009	7.707
17203421	NA	NA	NA	-	-	-	-	4.2458	4.1563	5.0597	5.0439	6.1692	4.0497	5.3279	5.2213	3.913	3.8519	4.1898	3.7107	4.3269	3.358	4.0218	3.3841	3.5294	3.5642	3.9496	5.168	4.0932	3.552	4.8993	3.9492	3.9568	5.6716	3.7032	4.1201
17203423	NA	NA	NA	-	-	-	-	4.0146	3.7819	3.5476	3.7283	4.6911	3.6693	3.2487	3.7041	3.6108	3.3023	3.3485	3.5082	3.6044	3.6819	3.4828	3.3918	3.5445	3.4593	3.5032	3.7321	3.723	3.5316	3.6044	3.478	3.8679	3.7021	3.4054	3.5177
17203425	NA	NA	NA	-	-	-	-	4.8009	4.0425	5.0589	5.1307	6.0759	4.6114	4.7791	4.1528	3.3712	3.6855	3.4689	3.3135	3.9596	3.3761	3.671	3.7591	4.0231	3.9009	3.5086	5.33	4.2948	3.6067	4.132	3.7185	4.3563	4.4425	4.1419	4.1653
17203427	NA	NA	NA	-	-	-	-	4.5984	4.5703	6.5135	5.1097	5.9152	3.7875	4.0269	4.3108	4.1922	3.4934	4.7247	3.6498	4.3132	3.6981	3.7084	4.0617	3.9605	3.526	3.9758	4.7486	3.7812	3.9204	4.6688	4.361	4.45	4.3189	3.7243	4.0643
17203429	NA	NA	NA	-	-	-	-	3.333	3.4318	3.7205	3.1328	3.3613	3.2914	3.5091	3.5802	3.2136	3.0682	3.1534	3.1983	3.2682	3.1072	3.2753	3.0634	3.1592	3.0809	3.1954	3.2323	3.3212	3.06	3.2762	3.2853	3.361	3.1511	3.3178	3.2891
17203431	NA	NA	NA	-	-	-	-	4.0014	4.6411	5.535	5.3812	5.3947	4.1941	3.732	3.9279	3.6969	3.77	3.5479	3.5415	4.8095	3.2353	3.8986	3.5648	3.9524	3.67	3.8277	5.1613	4.1174	3.3453	3.9799	3.5818	5.0493	4.2732	3.5068	4.6735
17203433	NA	NA	NA	-	-	-	-	3.3217	3.2664	3.5464	3.6272	4.8571	3.4981	3.4745	3.2559	3.4921	3.2785	3.1952	3.3438	3.3961	3.1953	3.7609	2.9779	3.4551	3.1269	3.3978	3.9827	3.5713	3.3767	3.4461	3.205	3.5374	3.3759	3.293	3.4838
17203435	NA	NA	NA	-	-	-	-	4.7024	4.4277	4.1245	4.1041	4.7497	5.368	4.3575	4.1471	4.0886	3.7016	4.0776	3.9342	4.1721	4.3893	4.3379	3.7434	3.7325	4.1951	4.2655	4.2571	3.958	3.6967	3.9041	4.0435	4.2329	4.6135	3.9834	4.821
17203437	NA	NA	NA	-	-	-	-	6.3375	6.5356	7.1827	6.3175	7.0169	6.3974	7.133	6.5364	6.3332	6.3735	7.0515	6.4256	6.9523	6.164	6.6659	7.1486	5.6727	5.9047	6.898	7.1015	6.8363	6.0281	6.2601	7.0125	6.4452	6.3899	6.4892	6.4936
17203439	NA	NA	NA	-	-	-	-	4.7633	4.2406	4.8356	4.5608	5.4886	4.965	4.2778	4.7494	4.3637	4.9892	4.0474	3.8076	3.7795	3.5818	4.123	4.5381	4.4381	3.7226	4.3976	5.2362	4.6903	4.5151	5.0597	4.2199	5.1124	4.6893	4.0798	4.1684
17203441	NA	NA	NA	-	-	-	-	4.1234	4.7505	4.5349	4.2088	5.8148	4.628	4.473	5.3071	4.3774	4.3291	4.2706	4.0801	5.8679	3.7116	4.0155	4.9674	3.8931	4.4263	4.0794	5.1278	5.3217	5.1671	6.253	4.4848	4.6692	5.148	4.9923	4.4361
17203443	NA	NA	NA	-	-	-	-	4.2196	4.6703	6.0726	5.4604	5.8586	4.5398	4.3057	5.2039	4.8184	4.1945	4.2947	4.2435	4.3814	4.4229	5.0476	4.1653	4.2314	4.2574	3.8951	4.9051	5.148	3.8563	4.1256	4.3404	4.1144	5.2876	4.3029	4.7629
17203445	NA	NA	NA	-	-	-	-	7.7316	7.6501	8.4209	8.6834	8.2003	7.3217	7.2698	7.197	7.8448	7.572	7.5846	7.209	8.02	7.3797	7.3997	7.5369	7.4894	7.7353	6.9833	8.2883	7.6996	7.2193	8.4182	7.8723	7.1443	8.1377	7.5655	7.7027
17203447	NA	NA	NA	-	-	-	-	5.3122	4.8259	6.6437	6.9168	5.4659	5.7723	5.0929	4.7274	5.2369	5.2789	4.7914	4.6863	5.1174	4.8358	4.9839	5.403	6.0037	4.9265	5.0484	5.3128	4.9877	5.1457	5.4159	4.8879	4.6566	5.4176	4.9561	4.8164
17203449	NA	NA	NA	-	-	-	-	6.1582	6.6852	6.0594	6.47	6.1827	5.5043	5.9122	5.9736	6.3986	6.3909	5.3763	6.0838	6.2799	5.5073	6.2264	6.1441	6.1596	5.5663	5.716	5.5073	5.5491	6.1836	5.9454	6.7483	6.5845	6.7019	6.6505	6.1213
17203451	NA	NA	NA	-	-	-	-	2.9422	2.8847	3.2697	3.263	2.9697	3.3752	3.0134	3.156	3.057	3.0066	3.1617	3.0032	3.0619	3.1407	3.0417	2.9944	3.1886	2.9594	3.1691	3.0575	2.9548	3.0374	2.9418	3.0905	3.1745	3.0879	3.179	3.0804
17203453	NA	NA	NA	-	-	-	-	3.4347	3.4363	4.34	3.7638	3.9872	3.51	3.4308	3.5941	3.3713	3.304	3.6385	3.2739	3.2804	3.5613	3.5277	3.594	3.557	3.5031	3.4164	3.5891	3.3337	3.8636	3.665	3.528	3.4829	3.5896	3.4962	3.6047
17203455	NA	NA	NA	-	-	-	-	3.7336	3.2337	3.5849	3.7116	3.8289	3.5023	3.4891	3.5861	3.1954	3.2352	3.1905	3.4582	3.103	3.2341	3.2322	3.312	3.2725	3.1733	3.2715	3.4805	3.4274	3.3044	3.2009	3.1437	3.6245	3.4068	3.3918	3.341
17203457	NA	NA	NA	-	-	-	-	3.835	3.3586	4.0906	3.5029	4.2914	3.2135	3.283	3.4658	3.3406	3.2007	3.2025	3.3851	3.3674	3.0143	3.6497	3.3934	3.1413	3.5177	3.1634	3.5912	3.2458	3.3162	3.3647	3.3967	3.6656	3.5502	3.2298	3.3998
17203459	NA	NA	NA	-	-	-	-	3.8068	3.6991	5.4075	4.106	5.1761	4.6165	4.5907	4.9235	3.7041	4.4046	5.1257	4.2282	4.2767	3.9311	3.8176	3.7246	4.1241	4.1933	3.7916	4.6715	4.4596	3.9089	4.2999	4.5513	4.435	3.9482	3.9803	3.7263
17203461	NA	NA	NA	-	-	-	-	3.3809	3.4387	3.4639	3.6354	3.9582	3.2527	3.1939	3.1894	3.2141	3.0275	3.1523	3.265	3.2272	3.005	3.2999	3.3112	3.1642	3.4592	3.0164	3.181	3.0962	3.2356	3.0308	3.2769	3.3986	3.3562	3.2657	3.6027
17203463	NA	NA	NA	-	-	-	-	4.5028	4.6106	5.155	3.8982	5.5268	4.6909	4.714	4.5382	4.565	4.7602	4.574	4.4333	5.6106	4.478	4.0997	5.6783	4.4373	4.4098	5.3073	5.0741	4.7949	4.5965	4.1569	4.8483	5.4949	5.27	4.033	5.4475
17203465	NA	NA	NA	-	-	-	-	5.4041	6.1543	5.3731	5.2774	5.6941	5.6106	5.1059	5.7565	4.5581	5.3936	4.4258	4.0055	6.1144	5.5646	4.9054	4.657	5.3836	5.3384	6.3967	6.1992	5.6046	5.7148	6.2374	5.069	5.8919	4.9344	5.8987	6.0075
17203467	NA	NA	NA	-	-	-	-	4.4619	4.8271	4.3561	4.704	5.1881	4.9567	4.1502	4.0291	4.8381	3.9804	5.0697	4.7957	4.1161	4.8743	4.1699	3.9407	4.8894	3.9102	5.0338	4.9502	4.0765	3.9947	4.9961	3.8478	5.0026	3.9408	5.6727	5.2077
17203469	NA	NA	NA	-	-	-	-	6.3959	6.233	6.9755	6.6543	6.5583	6.3561	6.7204	7.2428	7.8648	7.3071	7.2427	7.5421	7.3867	7.7647	7.4195	7.7044	7.4102	7.3282	7.1012	6.7618	6.5587	6.6551	6.9846	7.4783	6.9966	6.5627	7.3675	7.0099
17203473	NA	NA	NA	-	-	-	-	6.5493	7.0149	6.736	6.9121	6.5876	5.9882	6.7649	5.8939	7.6708	7.0975	7.3794	7.0992	6.9672	7.6844	7.7139	7.6198	7.2377	7.0856	6.9131	6.7799	6.2597	6.3812	5.5947	7.8037	5.9942	6.9172	6.8489	5.8271
17203477	NA	NA	NA	-	-	-	-	4.0346	4.4644	4.3344	5.0235	5.1763	3.571	4.0161	4.7224	4.835	4.2287	5.0543	4.2591	4.6097	4.5412	4.7057	5.2382	4.5808	3.7218	4.8132	4.5638	5.3978	5.0885	3.7965	4.5299	4.866	4.2529	4.5908	4.4385
17203479	NA	NA	NA	-	-	-	-	6.6229	7.0531	7.0465	7.1649	7.1917	6.7588	7.0373	6.7588	7.8377	7.1021	7.5635	7.4057	6.9821	7.5476	6.9278	7.2067	7.5708	6.9397	7.5857	7.2698	6.7785	6.8541	7.0729	7.5206	7.3249	7.5609	7.4389	7.0922
17203481	NA	NA	NA	-	-	-	-	4.1145	4.1224	3.9227	4.4174	4.3634	4.1888	3.7127	3.7696	3.8465	3.5369	4.711	3.8149	4.1536	3.7448	4.2379	3.6757	3.8569	4.3085	4.3617	4.4585	4.2563	4.5613	3.6202	3.7534	4.4605	4.5789	5.0956	4.5854
17203483	NA	NA	NA	-	-	-	-	3.7236	4.4261	3.9449	4.4094	3.9577	4.0488	3.576	4.178	3.7621	4.0399	4.0747	3.5669	3.9155	4.1975	3.7093	3.9592	3.9839	3.7167	4.2945	3.8977	4.3572	4.1469	4.367	3.6064	4.3916	4.0323	4.4839	3.96
17203485	NA	NA	NA	-	-	-	-	3.8931	3.9881	3.3926	3.7049	4.2803	3.5329	3.7102	3.88	3.4916	3.8708	4.5209	3.8844	4.1034	3.598	4.2073	3.992	4.0787	3.7291	4.193	4.0821	4.1774	3.4752	3.759	4.0003	3.6102	4.4058	3.4775	3.6746
17203487	NA	NA	NA	-	-	-	-	4.8245	5.1483	4.7168	5.2723	5.236	5.9759	5.351	5.1911	5.1769	4.9532	4.8448	5.5334	4.3146	4.8612	4.6168	4.7396	3.9207	5.1304	4.1642	5.612	4.7146	4.2425	4.2812	5.4244	4.732	5.0444	5.3104	4.9737
17203489	NA	NA	NA	-	-	-	-	4.9973	4.4766	4.2741	3.9049	4.5415	4.4714	3.5744	3.8788	4.3757	5.3742	3.7128	4.4993	5.0323	5.8768	3.963	4.1079	4.2398	3.6203	4.2279	3.4802	4.3839	3.9807	4.8616	4.0059	3.8578	3.902	3.7127	4.6346
17203491	NA	NA	NA	-	-	-	-	3.2476	3.0185	3.4001	3.4598	2.9963	3.0665	3.2355	3.1108	3.3089	3.2114	3.115	3.3483	3.3876	2.9258	3.5002	3.1494	3.1714	3.5595	2.9908	3.0153	3.507	3.5149	3.5593	3.1862	3.1012	3.3929	3.536	3.1109
17203493	NA	NA	NA	-	-	-	-	4.2433	4.2526	4.0355	3.7822	3.8402	4.611	3.6049	4.1648	3.8652	4.0239	4.1532	4.1863	3.4359	4.0824	4.1704	4.8019	3.6233	4.059	3.9273	3.8417	3.5059	4.3794	4.0288	4.119	4.0011	3.8067	3.6596	4.1237
17203495	NA	NA	NA	-	-	-	-	4.254	4.3347	3.9685	4.2296	3.8129	3.6817	4.0001	3.9384	4.7791	4.4494	4.3071	4.0901	4.7731	4.6565	5.4209	5.0129	5.3305	4.3358	4.6824	4.3331	4.2693	4.2658	4.3743	5.0978	4.6239	4.3546	5.0105	4.83
17203497	NA	NA	NA	-	-	-	-	3.7413	3.6442	4.0334	4.7201	3.8929	3.9989	3.639	3.1247	3.6621	3.7863	4.0769	3.962	3.675	4.0842	3.6325	3.9115	3.6579	3.6289	3.9094	3.5611	4.3504	3.7632	3.6926	3.751	3.6252	4.0719	3.7596	3.5209
17203499	NA	NA	NA	-	-	-	-	4.746	4.3556	4.2744	4.5658	4.6535	5.5137	5.0663	4.8743	5.0061	5.0998	5.733	4.7528	4.1171	4.4419	4.7933	4.7111	4.47	4.4172	5.0154	4.2789	4.2218	4.5702	4.434	4.5334	5.0734	4.4868	5.4078	5.0179
17203501	NA	NA	NA	-	-	-	-	7.0985	6.6322	8.4748	7.8205	7.8086	7.1068	7.7025	7.4898	8.3963	7.0525	7.0875	8.0833	8.1016	7.9369	8.1796	8.375	8.1631	6.829	7.4009	8.1095	7.6996	6.9599	8.4364	8.7352	7.417	8.3463	7.0578	7.876
17203503	NA	NA	NA	-	-	-	-	5.7622	5.5475	6.1284	5.5073	6.3809	5.2732	6.1888	4.8628	4.8	4.7379	5.346	5.4075	5.1777	5.5685	5.0291	4.5418	6.2333	5.2023	6.4733	6.3233	5.5789	5.5097	5.714	5.3934	6.1559	5.6453	4.8929	6.2021
17203505	NA	NA	NA	-	-	-	-	3.2134	3.6109	4.1638	3.7294	3.5804	3.5602	3.4373	3.398	3.5677	3.3695	3.3019	3.4172	3.3324	3.1427	3.2425	3.2341	3.5112	3.4748	3.3083	3.8687	3.5712	3.2252	3.3927	3.1842	3.6353	3.5425	3.2641	3.5911
17203507	NA	NA	NA	-	-	-	-	3.8609	4.2126	4.5007	3.8777	4.3338	3.8243	4.1424	4.054	4.2649	3.8737	4.1015	4.1453	3.9596	3.6039	3.9709	4.7558	4.5594	3.7796	4.3633	4.5861	5.1241	4.637	4.6	4.092	3.5428	3.7031	3.8968	4.0884
17203509	NA	NA	NA	-	-	-	-	3.564	3.5737	3.8696	3.7195	3.7446	3.8086	3.4202	4.5988	3.3949	3.5446	3.4164	3.163	3.2481	3.402	3.4133	3.1932	3.352	3.3149	3.2959	3.4088	3.2267	3.3958	3.6255	3.4302	3.2143	3.5087	3.2922	3.4526
17203511	NA	NA	NA	-	-	-	-	3.3981	3.2825	3.458	3.428	3.6717	3.225	3.3606	3.5344	3.6307	3.4045	3.3598	3.3383	3.426	3.4263	3.3319	3.536	3.3447	3.3692	3.3292	3.6531	3.284	3.3211	3.326	3.3703	3.68	3.5168	3.4325	3.2391
17203515	NA	NA	NA	-	-	-	-	4.9714	4.6749	5.1221	5.4143	4.4763	4.6526	3.7868	4.556	3.8853	3.8396	4.2533	3.7563	4.2743	3.5846	4.012	4.3518	4.2299	4.2561	4.7606	5.4069	3.8029	3.8381	3.5483	3.9233	4.1465	4.1129	4.3062	4.3706
17203517	NA	NA	NA	-	-	-	-	3.3164	3.2995	3.4609	3.1641	3.4019	3.3833	3.2107	3.0216	3.1893	3.126	3.2725	3.156	3.5562	3.3358	3.17	3.1013	3.299	3.3396	3.5256	3.3302	3.1275	3.1391	3.0943	3.2341	3.2366	3.3917	3.3122	3.3205
17203519	NA	NA	NA	-	-	-	-	3.8056	3.7512	3.79	3.5353	3.7646	3.737	3.6077	3.8628	3.6361	3.4323	3.6038	3.5616	3.9003	3.7944	3.5922	3.3429	3.7718	3.5259	3.6042	3.8218	3.5002	3.4962	3.4023	4.2092	3.3346	3.8946	3.5909	3.6939
17203521	NA	NA	NA	-	-	-	-	5.5601	5.0828	5.9908	5.5292	5.9651	5.334	4.0409	4.3587	4.6861	3.7357	4.2232	4.2052	4.3201	3.6307	3.8296	3.6971	4.6072	5.1987	4.784	5.4565	4.3914	4.1355	5.0315	4.8966	4.5042	5.3521	4.1473	5.3073
17203523	NA	NA	NA	-	-	-	-	5.7875	5.444	6.4079	6.3511	6.0407	5.4771	4.9166	5.0009	5.3353	5.2628	5.7262	4.5569	5.7387	5.408	5.1135	5.4816	5.5765	5.3207	5.178	5.3394	5.4975	5.7757	5.2894	5.1401	6.1278	5.688	5.1226	5.5346
17203525	NA	NA	NA	-	-	-	-	4.6064	5.1017	5.391	4.0603	4.5452	4.5931	4.8596	3.8397	3.7587	4.7294	4.414	5.1544	5.3927	4.8279	5.5055	4.511	4.2071	4.3856	4.7036	4.6818	4.1083	3.7282	3.9368	4.7196	5.4837	3.9495	4.9222	5.1356
17203527	NA	NA	NA	-	-	-	-	4.6484	4.5397	5.3089	4.4181	5.4325	4.9939	3.7255	4.5817	4.5062	4.7675	5.0956	3.8142	4.2684	4.0946	3.9873	4.4373	4.1083	4.2528	4.084	5.388	5.5305	4.5884	5.0711	3.9362	4.602	4.7573	4.377	4.9842
17203529	NA	NA	NA	-	-	-	-	3.4734	3.9413	3.6651	3.4187	3.7448	3.6123	3.4438	3.4127	3.3941	3.3579	3.2877	3.265	3.8131	3.2979	3.3616	3.5368	3.4045	3.2184	3.4292	3.7359	3.2714	3.3189	3.6363	3.5021	3.603	3.5707	3.5381	3.8261
17203531	NA	NA	NA	-	-	-	-	3.6029	3.4858	3.9428	3.5851	3.9259	3.7926	3.511	3.7657	3.2267	3.5618	3.6054	3.4902	4.2715	3.4491	3.988	3.441	3.6919	3.4475	3.7981	3.4465	3.9023	3.4935	3.4189	3.7239	3.7402	3.5343	3.2626	3.4743
17203533	NA	NA	NA	-	-	-	-	7.6767	7.528	8.2127	8.7216	7.9063	7.494	7.7423	7.9439	7.7115	7.8597	8.3479	7.9778	7.7751	8.0517	8.2694	7.9815	8.3065	8.2012	8.1771	8.1543	7.6941	7.6242	8.4974	8.5903	8.0166	8.5212	7.9681	7.7496
17203535	NA	NA	NA	-	-	-	-	3.2476	3.2531	3.4757	3.3345	3.9448	3.3256	3.1195	3.1854	3.228	3.3456	3.5758	3.3137	3.1566	3.8866	3.2287	3.1776	3.421	3.0231	3.0619	3.2849	3.2308	3.5228	3.4532	3.2406	3.3581	3.2271	3.1232	3.3192
17203537	NA	NA	NA	-	-	-	-	4.1627	5.2072	4.4239	3.8404	4.4152	5.071	3.979	4.3014	4.0147	3.8484	4.3878	4.5403	4.2322	4.2533	4.1	4.035	4.3916	4.2272	4.4516	4.9205	4.4323	3.856	4.8925	4.007	4.2525	4.9306	4.4017	4.1502
17203539	NA	NA	NA	-	-	-	-	3.7852	4.0317	3.7267	4.4587	4.167	4.5856	3.5283	3.6011	3.6296	3.6951	3.7597	4.2033	3.8195	3.6457	3.6682	3.5275	4.073	3.4306	3.7245	3.9933	4.1356	4.0045	3.7688	3.3865	3.8114	3.9262	3.7979	3.7823
17203541	NA	NA	NA	-	-	-	-	3.2747	3.3655	3.5437	3.5073	3.4146	3.7317	3.1943	3.6652	3.9157	3.6962	3.4616	3.2254	3.9627	3.4254	3.4693	3.4763	3.741	3.3592	3.4847	3.1901	3.3742	3.1404	3.3485	3.4872	3.2625	3.8696	3.3814	3.4534
17203543	NA	NA	NA	-	-	-	-	4.479	4.9401	5.7227	6.164	5.3849	5.2626	4.5205	4.2082	4.528	4.6054	6.2824	4.0297	5.0708	3.9873	3.8745	6.2608	5.4412	4.7011	5.2262	5.7219	5.9775	4.2198	4.8839	4.2485	4.398	4.4473	3.5023	5.123
17203545	NA	NA	NA	-	-	-	-	7.0944	7.1495	7.6512	7.0331	7.0512	7.2899	7.9348	7.8821	8.0909	7.3701	7.5958	7.4182	7.3171	8.2571	8.0197	7.8295	7.7561	7.1037	7.5556	6.8258	7.364	7.6561	7.9567	8.3807	7.6866	8.2612	7.9021	6.7363
17203547	NA	NA	NA	-	-	-	-	5.6504	6.2981	6.6301	7.028	6.122	6.3135	4.3907	5.6617	5.699	4.9897	6.4514	6.8512	5.2612	5.4575	5.9726	5.7915	6.0743	6.4359	6.8884	5.9837	5.9341	4.5951	6.6884	6.0667	6.6787	5.9975	5.9036	6.463
17203549	NA	NA	NA	-	-	-	-	5.6864	6.3558	5.9196	6.1475	6.1217	5.6909	5.8933	4.6782	5.3275	5.8597	6.2441	4.8671	6.067	5.8661	5.8979	5.3719	6.485	5.6366	5.6395	6.2882	5.8427	5.7957	5.703	6.5805	6.8138	6.6118	4.578	6.8713
17203551	NA	NA	NA	-	-	-	-	3.7794	4.7589	5.3917	4.9663	4.254	3.8569	4.1246	4.0892	4.2252	3.6037	3.9355	4.147	4.6327	3.4153	4.2331	4.725	4.4677	4.1548	3.6717	4.5876	4.3147	4.0334	3.9979	4.2637	4.6174	5.6163	3.8918	3.7815
17203553	NA	NA	NA	-	-	-	-	3.2293	3.1688	3.1398	3.3069	3.2724	3.3921	3.1505	3.0792	3.3272	3.3892	3.1498	3.1959	3.075	3.3729	3.3542	3.3725	3.4183	3.3623	3.3156	3.0341	3.1634	3.3624	3.3529	3.2841	3.3219	3.2361	3.1934	3.3677
17203555	NA	NA	NA	-	-	-	-	3.5177	3.3443	3.5598	3.1582	3.4581	3.4241	3.4264	3.9852	3.2633	3.9767	3.4775	4.2412	3.8114	3.797	3.4915	3.6093	3.5888	3.5291	4.0012	3.6122	3.5526	3.5386	4.0572	3.9801	3.8423	3.7921	4.1229	4.0522
17203557	NA	NA	NA	-	-	-	-	4.0227	3.6377	4.0602	3.8018	3.792	4.132	3.6601	3.6902	4.4435	3.8369	3.9023	3.7849	4.1837	3.6647	3.6817	3.4831	4.2035	3.5901	3.9982	3.6792	3.6024	3.9775	4.0456	3.9366	3.5479	3.4642	4.127	3.9283
17203559	NA	NA	NA	-	-	-	-	5.1651	5.2597	5.0622	4.2252	4.9057	5.6009	5.9546	6.1138	5.9227	6.4941	6.2655	6.4892	6.0004	4.9707	5.719	5.9793	5.8789	5.8698	5.6091	5.9736	6.2717	5.8824	5.7429	6.0652	6.3626	6.3437	5.8066	6.2123
17203561	NA	NA	NA	-	-	-	-	5.2796	5.6591	5.3981	4.9075	5.3106	5.1103	4.5107	6.3537	6.3899	5.0959	5.6634	5.2539	5.4551	5.6035	5.2027	5.4434	5.8394	5.4122	4.9729	5.1835	4.9768	5.3221	5.3205	5.9317	5.3445	6.0554	4.4833	5.2342
17203563	NA	NA	NA	-	-	-	-	3.4223	4.4397	3.8746	3.9576	3.6966	3.7349	4.2138	4.0235	3.5694	3.6588	3.5114	4.0331	3.468	4.2966	3.7427	3.7745	3.9075	3.6999	3.6735	3.233	3.7739	3.5453	3.6763	3.8235	3.8586	3.8458	3.6676	3.7819
17203565	NA	NA	NA	-	-	-	-	3.4803	3.9566	4.3285	4.2933	4.3709	3.8229	4.0658	3.7618	4.4427	4.4854	4.2253	4.342	3.8885	4.2623	3.6694	3.9361	4.4642	4.3671	3.8613	4.0083	4.296	3.675	3.9761	3.9216	3.6386	4.2341	4.0918	3.7976
17203567	NA	NA	NA	-	-	-	-	3.7686	3.9848	3.5028	4.1162	3.4372	3.0135	3.2851	3.4004	3.7426	3.4488	3.5059	3.1543	3.3934	3.2314	3.733	3.4689	3.4092	3.1767	3.5492	3.5026	3.4312	3.4859	3.6662	3.4787	3.51	3.4822	3.7162	3.7306
17203569	NA	NA	NA	-	-	-	-	3.7265	4.5434	4.3664	3.3845	3.6218	3.8099	3.7015	3.5334	3.8243	3.4758	3.4953	3.7961	3.1701	4.9904	3.5162	3.6773	3.5836	3.8802	3.4895	3.4172	3.7256	4.3071	3.8462	3.6521	3.9325	4.1173	3.8531	4.0229
17203571	NA	NA	NA	-	-	-	-	4.5008	4.0545	4.8193	4.9248	4.4538	4.5771	4.0375	4.1778	3.6039	3.7959	3.7708	3.8765	3.6052	3.7557	4.1131	3.5085	4.0219	3.712	3.7933	3.3184	4.4535	3.7692	4.8183	3.7833	4.6201	6.9228	6.4212	3.5196
17203573	NA	NA	NA	-	-	-	-	3.5733	3.428	3.5229	3.4091	3.5604	3.5525	3.147	3.5944	3.1787	3.4249	3.3399	3.5643	3.3989	3.4426	3.3792	3.2407	3.2133	3.4091	3.2765	3.3471	3.3985	3.2893	3.3075	3.3526	3.6376	3.3664	3.3261	3.1836
17203575	NA	NA	NA	-	-	-	-	4.1861	5.0947	4.0554	3.7467	4.4329	4.2143	3.6084	4.1252	3.7606	4.4561	5.2909	4.3868	3.6964	4.7025	3.9867	4.4306	4.4622	4.0788	4.6971	3.9095	4.1717	4.3306	4.08	4.5976	3.8722	4.4771	4.116	4.6379
17203577	NA	NA	NA	-	-	-	-	3.0902	3.1372	3.2528	3.2735	3.2594	3.0737	3.1165	3.2379	3.2006	3.0425	3.3213	3.0752	2.9611	3.3212	3.0983	3.0385	3.0593	3.6583	3.1793	3.2204	3.1232	3.1707	3.0931	3.2493	3.0257	3.1012	3.1564	3.0845
17203579	NA	NA	NA	-	-	-	-	4.0791	3.6373	3.336	3.4511	3.7891	3.7023	3.5577	3.1245	3.714	3.562	3.3773	3.4079	3.0806	3.317	3.4012	3.3106	3.4201	3.6552	3.3545	3.8056	3.3746	3.3022	3.3894	3.6239	3.6732	3.3515	3.1952	3.6842
17203581	NA	NA	NA	-	-	-	-	4.1081	4.4378	3.8915	3.8731	4.0419	3.8001	3.3657	3.4471	3.356	3.6239	3.5675	3.6797	3.3894	3.2356	3.4058	3.5462	3.7117	4.4291	3.823	3.5175	3.9626	3.2979	3.776	3.8962	3.6607	3.4493	3.4414	3.8589
17203583	NA	NA	NA	-	-	-	-	3.9185	3.6275	3.904	3.6174	3.9148	3.8453	4.2294	3.8419	3.8554	4.1786	3.7684	3.7403	3.9735	3.3958	3.9016	3.9376	4.3329	3.5288	3.9227	4.2257	3.5058	3.4181	3.5457	3.5404	3.6761	3.7153	3.4579	3.7591
17203585	NA	NA	NA	-	-	-	-	3.6751	3.9829	3.9535	3.9912	3.6759	3.8095	3.8862	3.8067	3.499	3.4969	5.0203	4.3056	4.3701	5.3512	4.0566	4.2119	4.4023	4.2079	4.0605	4.1153	3.6939	4.4338	4.0033	3.8869	3.9951	4.3204	4.3812	3.8891
17203593	NA	NA	NA	-	-	-	-	4.1479	3.758	3.7218	3.4744	4.4219	3.4281	3.5744	3.8756	3.5814	3.6521	4.0812	3.7489	3.303	3.5523	3.6998	4.3073	4.4125	3.5831	3.879	3.3773	3.8031	3.3364	3.8838	3.6521	4.8094	3.3509	3.541	3.7828
17203595	NA	NA	NA	-	-	-	-	4.5104	4.6249	4.1126	3.7439	4.5303	4.4686	4.7456	3.7772	3.9985	3.5635	4.4617	5.1435	5.1958	4.9513	4.1966	3.6647	4.2219	3.734	4.2884	4.1687	3.7307	3.7769	4.8085	4.6675	4.5194	3.8734	4.1933	4.6641
17203597	NA	NA	NA	-	-	-	-	5.9127	6.4097	6.4483	6.0898	6.0623	6.5147	6.6304	6.6984	6.9679	6.5503	7.0512	6.5874	6.3093	7.0544	7.0379	5.4627	6.5386	7.0401	6.5605	5.9808	6.2225	6.6101	6.2841	7.2844	5.8216	6.461	6.526	6.7799
17203599	NA	NA	NA	-	-	-	-	4.9131	4.5999	3.8733	4.7946	4.4104	4.0174	3.5826	4.0438	3.8336	3.588	3.7676	4.3605	3.5603	4.3857	3.8113	4.1956	4.1081	3.7416	3.5365	3.7863	4.4243	3.8471	3.8583	3.9943	4.18	3.4534	3.8009	4.3128
17203601	NA	NA	NA	-	-	-	-	5.604	5.5228	4.9941	6.2441	6.4286	6.0776	6.2381	5.1592	4.8986	4.7892	5.7099	4.4865	5.0369	5.5376	5.1925	5.4339	5.8408	5.8742	5.0152	5.5821	4.6605	5.7323	5.3257	6.041	5.7312	5.6346	4.0294	5.995
17203603	NA	NA	NA	-	-	-	-	5.3704	5.4021	5.9294	5.6475	5.583	5.8608	5.7066	4.2249	4.5193	5.3148	5.3749	4.1132	4.0267	4.118	5.3265	4.5576	5.3456	4.3455	5.0344	5.3811	5.0949	5.33	4.6845	4.9231	5.1297	4.7776	4.5127	4.7882
17203605	NA	NA	NA	-	-	-	-	5.2125	4.9341	4.649	4.6668	4.8602	5.9731	4.9801	4.4251	4.6372	5.1751	4.1776	5.2472	4.7429	4.8604	5.1083	4.7885	5.1979	4.6566	5.7467	4.6468	5.2158	5.8856	5.8107	5.1449	4.9735	4.8184	5.4823	4.9524
17203607	NA	NA	NA	-	-	-	-	6.1651	5.7198	5.4357	6.1896	6.4104	5.9619	6.33	6.3012	5.5498	5.3469	6.7159	5.5962	5.8268	5.0563	5.8112	5.6242	5.5626	4.4874	5.7219	5.9317	5.7376	5.7869	5.954	6.5364	6.862	5.4859	6.0712	5.9507
17203609	NA	NA	NA	-	-	-	-	5.657	5.2643	4.9185	6.232	5.7198	4.7988	5.0634	5.4548	4.957	4.8338	5.6226	4.3425	5.7518	4.6833	5.0401	4.4906	5.2349	4.7924	4.8615	6.2513	4.4531	4.9289	4.7423	6.1439	6.0281	5.2121	4.6094	5.3992
17203611	NA	NA	NA	-	-	-	-	5.5656	5.0782	5.0501	5.8014	5.6318	4.7833	5.7954	4.4205	5.8688	4.825	6.2123	6.1573	5.1234	5.7437	5.3751	5.9131	5.8835	4.9555	5.4854	5.8757	4.6848	5.262	5.544	6.1206	5.7657	5.9605	5.0597	5.8866
17203613	NA	NA	NA	-	-	-	-	4.3164	5.6698	4.0275	4.5034	3.5977	4.6135	3.428	3.7445	3.8479	4.2543	4.4005	4.045	4.3621	3.7141	3.8339	4.1557	4.8282	4.1113	4.0493	4.349	3.8406	4.266	4.1448	4.1342	4.3412	4.149	3.6854	4.1823
17203615	NA	NA	NA	-	-	-	-	4.3839	4.7753	3.9761	4.6263	4.3057	4.6938	4.0415	3.8273	5.4845	4.397	5.3981	3.9829	5.32	5.2395	4.2213	5.2179	4.424	4.3329	4.8089	4.4782	4.2812	4.715	4.1188	4.4246	4.1305	4.3269	4.4108	4.9959
17203617	NA	NA	NA	-	-	-	-	5.0201	4.4742	4.7485	4.6553	4.5822	4.1672	5.8922	5.5476	4.9816	4.6931	5.8234	4.6423	5.5815	5.921	5.8347	5.237	4.8249	4.7937	5.3143	4.4736	4.1146	4.7222	5.2649	5.752	4.6996	4.4754	4.6936	5.303
17203619	NA	NA	NA	-	-	-	-	3.2964	3.062	3.4037	3.1969	3.1138	3.4023	3.1628	3.0166	3.0186	3.0577	3.256	3.1317	2.9608	3.1652	3.3649	3.1114	3.375	3.2797	3.1305	3.4387	3.0475	3.0882	3.0219	3.256	3.0448	2.9756	3.1318	3.2053
17203621	NA	NA	NA	-	-	-	-	5.4516	5.2011	5.8705	5.4485	5.4417	5.9636	5.5772	5.9751	6.985	5.9833	6.8113	6.6724	6.4555	5.6489	6.5614	7.1067	6.903	6.358	6.8085	5.3825	5.8856	6.2065	6.7099	6.6056	6.3725	6.4405	5.9338	5.4861
17203623	NA	NA	NA	-	-	-	-	5.6004	5.4821	4.5056	4.4145	5.0376	4.6139	4.6235	4.5087	4.3916	4.0321	4.1807	4.2129	4.2005	4.6491	5.4468	4.464	5.1353	4.7227	4.9857	4.4763	4.4705	4.322	4.094	4.4357	4.6628	4.1591	4.0717	4.6955
17203625	NA	NA	NA	-	-	-	-	6.1575	5.9764	6.9233	6.6259	6.0826	6.4503	7.1679	7.1359	7.2042	6.8555	7.6181	7.519	6.7912	6.5165	7.0891	6.7483	7.0808	7.4051	7.4059	6.6408	6.5923	6.6418	6.8502	7.3268	6.8285	6.8188	6.5878	7.3583
17203627	NA	NA	NA	-	-	-	-	7.8228	8.0068	8.1502	8.1377	8.3106	7.5704	7.5604	8.0494	8.1326	7.4509	8.4468	8.4904	7.7423	8.1862	8.2158	8.1468	8.3246	8.4034	8.2553	8.3706	7.7314	7.2271	8.0586	8.7047	7.8412	8.3076	8.1647	7.9414
17203629	NA	NA	NA	-	-	-	-	3.4104	3.1634	3.3598	3.0368	3.7199	3.6377	3.4098	3.2819	3.321	3.307	3.2035	3.1169	3.4246	3.4387	3.3075	3.1396	3.4349	3.1849	3.1124	3.7524	3.2836	3.5289	3.4252	3.4819	3.4441	3.3981	3.2137	3.1734
17203631	NA	NA	NA	-	-	-	-	3.493	3.3626	3.9905	3.9873	3.697	3.6715	3.5439	3.7734	3.2641	3.5085	3.4624	3.2757	3.3902	3.4006	3.2538	3.1613	3.1674	3.8347	3.1742	3.7971	3.3126	3.68	3.6929	3.6336	3.8287	3.7185	3.4938	3.4539
17203633	NA	NA	NA	-	-	-	-	4.1699	3.7161	5.9322	4.3614	4.3844	4.4191	3.6016	4.6587	4.2938	4.117	3.7661	4.1631	4.0246	3.4316	4.4834	4.0636	3.844	4.6327	4.0497	4.7698	4.7336	3.7777	4.4534	4.0241	4.5574	5.3313	4.2981	4.4773
17203635	NA	NA	NA	-	-	-	-	3.3044	3.2655	3.3501	3.3579	3.5706	3.8125	3.7402	3.6564	3.352	3.3445	3.631	3.3538	3.4841	3.3056	3.6672	3.3285	3.4922	3.5583	3.3769	3.4026	3.5057	3.0581	3.3568	3.3945	4.285	3.472	3.5213	3.7983
17203637	NA	NA	NA	-	-	-	-	3.4753	3.3925	3.5595	3.4605	3.839	3.2381	3.6078	3.4458	4.1182	3.4587	3.4164	3.2631	3.6042	3.7115	3.5078	3.6623	3.6307	3.5895	3.2941	3.9022	3.2184	3.334	3.3684	3.609	3.5798	3.8515	3.2578	3.778
17203639	NA	NA	NA	-	-	-	-	4.5696	5.4357	5.0201	5.1356	4.6475	5.583	5.9731	5.015	4.5795	5.6469	5.3595	4.6487	5.5504	5.3233	4.4019	4.7179	5.4636	4.826	5.1633	5.8658	4.9281	5.6224	6.2392	5.1996	6.4061	5.4486	5.485	5.8112
17203641	NA	NA	NA	-	-	-	-	3.248	3.4228	3.1844	3.8356	3.2696	3.1084	3.5726	3.1953	3.4665	3.5714	3.2807	3.4789	3.7258	3.3536	3.676	3.1995	3.1982	3.4052	3.1634	3.8575	3.4748	3.6106	3.4397	3.3631	3.3093	3.4523	3.3205	3.5484
17203643	NA	NA	NA	-	-	-	-	6.0215	6.4691	6.8227	6.9325	6.747	7.0393	7.3997	6.1841	7.3984	6.1872	7.3733	5.6366	7.1209	6.868	5.6725	4.8354	6.9894	6.5335	6.6735	7.6181	6.9509	6.0912	7.4659	7.0105	7.4712	7.3389	6.3054	7.0787
17203645	NA	NA	NA	-	-	-	-	8.3464	8.5611	8.9858	9.1403	9.1055	9.0175	9.3422	9.1738	9.43	8.8041	9.1796	9.1674	9.2333	9.6321	9.5182	9.4052	9.4919	9.0668	9.3077	9.5182	9.1403	8.5191	9.378	9.5931	9.4757	9.3164	8.8771	9.2584
17203647	NA	NA	NA	-	-	-	-	4.376	4.4693	4.448	4.6583	4.6891	6.5558	4.4564	4.8996	4.9095	4.9691	5.8167	4.7083	4.9045	3.8808	4.01	3.8421	4.6651	4.5771	3.6248	6.2819	5.3947	4.8216	4.3378	4.1171	6.6743	4.4707	3.5201	5.9155
17203649	NA	NA	NA	-	-	-	-	3.8934	3.3599	3.5626	3.5546	3.7385	3.623	3.8626	4.1938	3.6645	3.7105	3.9155	3.4628	3.3418	3.3518	3.8341	3.564	4.3115	3.4685	3.5989	4.7399	3.9852	3.6342	4.0395	3.9026	4.1786	3.6119	3.5373	4.3819
17203651	NA	NA	NA	-	-	-	-	5.6971	5.475	5.2244	5.8234	5.0929	7.0301	7.1431	6.606	5.4147	5.9759	7.0455	4.4624	5.3641	4.6189	5.7016	4.6506	6.5062	5.7848	5.8109	7.1777	5.8466	5.5983	6.706	5.5688	7.4929	6.0484	5.9319	7.0493
17203653	NA	NA	NA	-	-	-	-	7.4077	7.6235	7.2462	6.8673	8.0535	8.0971	8.2553	7.8805	8.0465	8.1071	8.7416	6.8547	7.7086	7.2988	7.57	7.754	8.454	7.6329	7.9373	8.3626	7.9126	7.2632	8.0497	8.4596	8.6936	7.8808	7.16	8.6084
17203655	NA	NA	NA	-	-	-	-	7.4685	7.517	6.6782	6.526	7.1924	7.6659	7.6287	7.2152	7.7686	7.2892	8.4208	6.9283	7.4505	6.8017	7.3672	7.5156	8.0015	7.3439	7.2977	8.0609	7.6447	7.1632	7.7534	8.2749	8.0336	7.487	6.6496	8.2699
17203657	NA	NA	NA	-	-	-	-	6.489	6.6516	5.3022	5.024	6.5651	7.5774	7.3603	6.6904	7.4305	6.452	7.8228	6.4607	6.7447	6.3102	6.5561	6.8068	7.484	6.4355	6.9388	7.6453	7.2484	6.7174	6.7796	6.8574	7.4403	5.5272	6.1413	7.6666
17203659	NA	NA	NA	-	-	-	-	6.9404	6.937	6.069	6.5631	6.1996	6.7193	7.2906	7.1167	7.3148	6.9935	7.8733	7.3557	6.9404	7.023	7.5494	7.0086	7.9149	7.5877	7.302	7.6922	7.4916	7.3379	7.381	7.8015	7.5064	6.8706	7.3517	7.833
17203661	NA	NA	NA	-	-	-	-	6.6423	6.5719	7.1275	7.095	6.2761	5.6091	6.0034	6.2666	4.9739	5.0543	5.9338	3.8789	6.0954	5.4521	5.4775	6.1156	5.4669	5.6226	5.5475	6.7978	6.2049	5.5646	6.0901	5.2192	5.9087	5.4507	4.4818	6.0964
17203663	NA	NA	NA	-	-	-	-	5.5998	4.73	4.5028	4.6038	4.7406	4.4473	4.0855	4.607	3.8568	3.8752	3.9303	3.9988	4.2508	3.3132	3.9564	4.1373	4.0329	3.7829	4.3763	4.3796	4.488	4.5591	3.7427	4.2311	4.0886	4.3231	4.6764	4.7289
17203665	NA	NA	NA	-	-	-	-	5.1544	4.3372	4.407	4.0935	3.9448	4.6636	3.637	4.3829	4.332	4.2998	3.9625	4.4455	4.0251	4.16	4.7802	4.9508	4.0744	4.0777	4.2111	3.6486	3.8606	4.1638	3.6734	4.8945	3.9619	4.6278	4.3746	3.8367
17203667	NA	NA	NA	-	-	-	-	5.3723	5.3203	5.3391	5.5693	5.627	6.6224	6.2119	6.7978	5.2158	5.8789	4.555	5.1226	6.2112	5.9616	5.7949	6.2664	5.7432	5.115	6.5106	3.9608	5.135	5.6116	6.3068	5.3024	4.4571	5.1725	6.1668	5.3586
17203669	NA	NA	NA	-	-	-	-	4.8112	5.4588	4.9957	5.2737	5.7008	5.1763	5.2781	3.5518	5.6094	4.5359	5.092	4.0258	5.571	4.3993	5.1894	4.8227	5.2505	4.0596	4.9501	4.7684	4.3348	4.3949	5.613	6.0413	5.8257	5.4135	4.6697	4.8369
[truncated: 39,539 more rows]
