# Supplementary material for: Granulocyte macrophage colony-stimulating factor receptor α expression and its targeting in antigen-induced arthritis and inflammation
Source: Arthritis Res Ther. 2016 Dec 1;18:287. doi: 10.1186/s13075-016-1185-9 (PMC5134062; doi:10.1186/s13075-016-1185-9)
Supplement: Additional file 6: — Array data supporting Additional file 4. Data shown as normalised intensities. (XLSX 11003 kb) [file 13075_2016_1185_MOESM6_ESM.xlsx]

## Sheet: normalised_intensities
FeatureID	Symbol	Description	EntrezID	Chrom	ChromLoc	PathwayID	PathDesc	monocyte 1	monocyte 2	monocyte 3	PBS 1	PBS 2	PBS 3	PBS 4	Iso 1	Iso 2	Iso 3	Iso 4	CAM3003 1	CAM3003 2	CAM3003 3	CAM3003 4
TC0100000002.mm.1	NA	ncRNA: NONMMUT000001 NONCODE	NA	-	-	-	-	3.8092	3.5332	3.5473	3.7185	3.7886	3.7637	4.0254	3.7886	3.7662	3.3276	3.8108	3.7067	3.8588	3.8918	4.3042
TC0100000003.mm.1	NA	ncrna:snRNA ENSMUST00000082908 ENSEMBL	NA	-	-	-	-	2.4678	2.471	2.6238	2.5529	2.5054	2.8219	2.9747	2.5051	2.6219	2.6313	2.4263	2.7481	2.5078	2.5479	2.6909
TC0100000004.mm.1	NA	ncRNA: NONMMUT000009 NONCODE	NA	-	-	-	-	3.3784	3.3527	2.9937	3.1823	3.0947	3.0671	3.1598	3.1129	3.2248	3.0696	3.1964	3.2194	3.2948	3.2561	3.6199
TC0100000005.mm.1	Gm10568	predicted gene 10568	100038431	1	-	-	-	3.7502	3.352	3.3813	3.4108	3.348	3.2128	3.4918	3.2044	3.4555	3.3972	3.3596	3.5168	3.3864	3.3133	3.4492
TC0100000006.mm.1	NA	ncRNA: NONMMUT000018 NONCODE	NA	-	-	-	-	4.3901	4.1234	4.2806	4.144	4.3861	3.9999	4.3535	4.2808	4.0464	4.1968	4.1916	4.115	4.1309	4.0528	4.2205
TC0100000007.mm.1	NA	ncRNA: NONMMUT000027 NONCODE	NA	-	-	-	-	3.4797	3.4424	3.4136	3.2701	3.2863	3.3148	3.516	3.3263	3.4136	3.3794	3.4136	3.4136	3.4136	3.4136	3.4136
TC0100000008.mm.1	NA	ncrna:snRNA ENSMUST00000180019 ENSEMBL	NA	-	-	-	-	6.9388	8.1694	8.2129	7.8339	7.8689	7.9318	7.7977	7.8688	7.854	7.7424	8.2734	7.9536	7.9075	8.0837	8.0393
TC0100000009.mm.1	NA	ncRNA: NONMMUT000036 NONCODE	NA	-	-	-	-	3.626	3.664	3.4778	3.4617	3.4787	3.481	3.4821	3.434	3.4845	2.9285	3.4462	3.3675	3.3988	3.5482	3.2282
TC0100000011.mm.1	NA	ncRNA: NONMMUT000040 NONCODE	NA	-	-	-	-	3.8088	4.0813	3.913	4.1075	3.7421	4.1217	4.7811	4.1477	3.9409	3.8342	3.9286	4.0702	4.1198	4.0702	4.7682
TC0100000012.mm.1	NA	ncRNA: NONMMUT000044 NONCODE	NA	-	-	-	-	3.5605	3.2276	3.2798	3.3592	3.414	3.3911	3.8063	3.2731	3.6156	3.3911	3.3911	3.1518	3.4826	3.8702	3.3597
TC0100000014.mm.1	Atp6v1h	ATPase, H+ transporting, lysosomal V1 subunit H	108664	1	5083173	00190, 04142, 04145, 04721, 05152, 05323	Oxidative phosphorylation, Lysosome, Phagosome, Synaptic vesicle cycle, Tuberculosis, Rheumatoid arthritis	7.2081	7.8717	7.9381	8.0906	8.1081	8.1006	8.067	7.929	8.0249	7.9961	8.0461	8.2386	8.1583	8.0845	8.0965
TC0100000015.mm.1	NA	ncRNA: NONMMUT000046 NONCODE	NA	-	-	-	-	6.1443	6.7741	6.5488	7.0592	6.8834	6.6779	7.0622	6.7984	6.4896	6.973	6.7826	6.9957	6.9027	6.9183	6.9548
TC0100000017.mm.1	NA	ncRNA: NONMMUT000048 NONCODE	NA	-	-	-	-	3.1807	3.2183	3.2536	3.0567	3.0337	3.104	3.2651	3.1275	3.2303	3.4125	3.4108	3.1933	3.4883	3.2571	3.2571
TC0100000018.mm.1	Oprk1	opioid receptor, kappa 1	18387	1	5588493	4080	Neuroactive ligand-receptor interaction	4.7543	4.3153	4.5473	4.5071	4.5473	4.4904	4.7711	4.5613	4.4305	4.5473	4.5473	4.5473	4.5487	4.6323	4.5274
TC0100000019.mm.1	NA	ncRNA: NONMMUT000051 NONCODE	NA	-	-	-	-	4.6977	4.4115	4.0993	4.2856	4.2848	4.2361	4.2903	4.2856	4.2024	4.2856	4.3447	4.2645	4.2169	4.2445	4.3164
TC0100000020.mm.1	NA	ncRNA: NONMMUT000052 NONCODE	NA	-	-	-	-	3.3531	2.8288	3.2446	3.2084	3.0413	3.0862	3.1044	3.0576	3.0224	3.0628	2.9144	3.2411	3.082	3.0883	3.2003
TC0100000021.mm.1	Rb1cc1	RB1-inducible coiled-coil 1	12421	1	6214662	-	-	6.8208	7.8029	8.0999	7.8029	7.8029	7.8165	7.7921	7.7307	7.5903	7.8049	7.8772	7.8347	7.8175	7.888	7.7597
TC0100000022.mm.1	Fam150a	family with sequence similarity 150, member A	620393	1	6359331	-	-	3.6497	3.2299	3.3258	3.1273	3.03	3.1879	3.2437	3.2261	3.2373	3.2299	3.0166	3.2299	3.2933	3.2299	3.2299
TC0100000023.mm.1	St18	suppression of tumorigenicity 18	240690	1	6487231; 6730051	-	-	3.849	3.5593	3.595	3.5845	3.6234	3.6234	3.8259	3.6234	3.6234	3.6234	3.5805	3.6234	3.7008	3.6234	3.5597
TC0100000025.mm.1	NA	ncRNA: NONMMUT000067 NONCODE	NA	-	-	-	-	3.6974	3.3746	3.4394	3.4011	3.4143	3.4248	3.7328	3.4221	3.2718	3.6632	3.3146	3.4291	3.537	3.4283	3.2441
TC0100000026.mm.1	NA	ncRNA: NONMMUT000068 NONCODE	NA	-	-	-	-	4.1346	4.131	4.1181	3.8686	4.0625	4.0222	4.4181	4.118	4.5051	4.1189	4.0542	4.4268	4.131	3.9986	4.1368
TC0100000027.mm.1	Pcmtd1	protein-L-isoaspartate (D-aspartate) O-methyltransferase domain containing 1	319263	1	7088920	-	-	6.4388	7.0127	7.6581	8.1077	8.0263	8.002	8.0476	7.9629	7.8021	8.157	8.118	7.8774	7.763	7.7145	7.7773
TC0100000028.mm.1	NA	ncRNA: NONMMUT000074 NONCODE	NA	-	-	-	-	5.3283	5.9341	5.4651	5.9615	5.9742	6.1106	6.3639	6.1871	6.1023	6.1337	6.5082	6.02	6.0949	6.2668	6.1615
TC0100000029.mm.1	NA	ncRNA: NONMMUT000076 NONCODE	NA	-	-	-	-	5.8465	6.2687	6.3	7.3391	7.0221	7.0546	6.9537	6.8969	6.6804	6.9393	7.6197	6.8545	6.9532	6.8672	6.6649
TC0100000031.mm.1	NA	ncrna:snoRNA ENSMUST00000104056 ENSEMBL	NA	-	-	-	-	7.1217	6.4299	6.4308	6.4144	6.2141	6.3342	6.3131	6.5938	6.3383	6.4545	6.229	6.1367	6.4204	6.416	6.4098
TC0100000032.mm.1	NA	ncRNA: NONMMUT000084 NONCODE	NA	-	-	-	-	3.6817	3.6488	3.456	3.5752	3.5055	3.4678	3.8111	3.4996	3.2875	3.3049	3.2577	3.8622	3.511	3.4905	3.675
TC0100000033.mm.1	NA	ncRNA: NONMMUT000087 NONCODE	NA	-	-	-	-	3.2407	3.305	3.2704	3.1056	3.2704	3.2727	3.1819	3.2722	3.2704	3.1936	3.2656	3.5999	3.1268	3.6388	3.7385
TC0100000034.mm.1	NA	ncrna:miRNA ENSMUST00000102181 ENSEMBL	NA	-	-	-	-	4.5705	5.7979	5.6039	6.1679	6.0319	6.0804	6.4869	6.0551	5.6755	6.1169	6.3219	6.2218	5.9617	5.8654	5.857
TC0100000035.mm.1	NA	ncRNA: NONMMUT000094 NONCODE	NA	-	-	-	-	3.8566	3.4924	3.4459	3.3376	3.2227	3.3481	3.598	3.4966	3.4519	3.1313	3.4459	3.4121	3.5181	3.8664	3.4459
TC0100000036.mm.1	NA	ncRNA: NONMMUT000098 NONCODE	NA	-	-	-	-	2.9574	2.99	2.66	2.8276	2.7685	2.7245	2.8673	2.9305	2.826	2.9931	2.755	2.6902	2.9557	2.7229	2.8772
TC0100000037.mm.1	NA	ncrna:snRNA ENSMUST00000083691 ENSEMBL	NA	-	-	-	-	3.6868	3.8663	3.758	3.6622	3.6482	3.8075	3.8074	3.3353	3.5809	3.5395	3.6627	3.811	3.7899	3.8093	3.6846
TC0100000038.mm.1	Rrs1	RRS1 ribosome biogenesis regulator homolog (S. cerevisiae)	59014	1	9545408	-	-	7.0986	6.7224	6.2625	6.1576	6.2383	6.1323	6.4585	6.2709	6.6002	6.3527	6.1972	6.0689	5.9775	6.2625	6.2323
TC0100000039.mm.1	Adhfe1	alcohol dehydrogenase, iron containing, 1	76187	1	9548046	-	-	5.7085	5.5224	5.3895	5.7598	5.7085	5.7085	5.7219	5.8335	5.7085	6.1853	5.7181	5.5888	5.7085	5.7795	5.7085
TC0100000041.mm.1	3110035E14Rik	RIKEN cDNA 3110035E14 gene	76982	1	9601267	-	-	5.5197	4.9875	4.9378	5.0552	5.0848	4.9929	5.3204	5.0735	5.1009	5.0124	5.0598	5.0111	5.042	5.0993	4.8997
TC0100000042.mm.1	NA	ncRNA: NONMMUT000105 NONCODE	NA	-	-	-	-	3.6585	3.377	3.6471	3.3365	3.1663	3.5239	3.9512	3.4444	3.5378	3.0526	3.3353	3.887	3.3025	3.4578	3.5271
TC0100000043.mm.1	1700034P13Rik	RIKEN cDNA 1700034P13 gene	73331	1	9747648	-	-	5.1399	4.8034	4.6827	4.796	4.7922	4.7922	4.9565	4.7922	4.7922	4.7479	4.7589	4.7922	4.8407	4.7776	4.7922
TC0100000044.mm.1	Sgk3	serum/glucocorticoid regulated kinase 3	170755	1	9798130; 9848281	04068, 04151	FoxO signaling pathway, PI3K-Akt signaling pathway	7.8805	8.4582	8.4885	8.3293	8.3293	8.3007	8.3293	8.2357	8.1526	8.2323	8.323	8.4873	8.3293	8.4849	8.3293
TC0100000045.mm.1	Mcmdc2	minichromosome maintenance domain containing 2	240697	1	9908638	-	-	4.744	5.0003	5.0003	4.9599	5.0003	5.0003	5.0003	4.8074	4.7608	4.8152	5.0434	5.2797	5.3268	5.1636	5.114
TC0100000046.mm.1	NA	ncRNA: NONMMUT000132 NONCODE	NA	-	-	-	-	6.7051	6.1914	6.1658	6.1723	6.2525	6.1898	6.3432	6.2652	6.5555	6.1577	6.1208	6.1083	6.2569	6.2711	6.2812
TC0100000047.mm.1	NA	ncRNA: NONMMUT000133 NONCODE	NA	-	-	-	-	4.4639	4.4836	4.4627	4.4229	4.1742	4.4004	4.659	4.4627	4.7273	4.5626	4.4627	4.1771	4.4025	4.0642	4.4859
TC0100000048.mm.1	Cspp1	centrosome and spindle pole associated protein 1	211660	1	10038218	-	-	7.0086	7.507	7.5343	7.0086	7.0086	7.0086	7.0086	6.9757	6.774	6.7844	7.0086	7.0295	7.0086	6.9599	6.9862
TC0100000049.mm.1	NA	ncRNA: NONMMUT000139 NONCODE	NA	-	-	-	-	6.7564	7.8665	7.3497	6.7613	6.7227	6.9888	6.5744	6.8703	6.6814	6.9966	7.4288	7.1938	7.3505	6.9108	6.8474
TC0100000050.mm.1	NA	ncRNA: NONMMUT000149 NONCODE	NA	-	-	-	-	6.0319	6.4431	6.3667	6.572	6.3799	5.8538	6.5141	6.4061	5.6271	5.1887	6.3696	6.7554	6.4942	6.6029	6.6186
TC0100000051.mm.1	NA	ncRNA: NONMMUT000151 NONCODE	NA	-	-	-	-	8.0024	8.7472	8.5473	9.0148	8.769	8.6775	8.8604	8.8698	8.311	8.7197	8.942	8.7613	8.8249	8.9406	8.9033
TC0100000053.mm.1	NA	ncRNA: NONMMUT000160 NONCODE	NA	-	-	-	-	4.8992	4.7934	4.8097	4.809	4.9101	4.8293	4.8831	4.8642	4.8642	4.8677	4.7788	4.8221	4.7947	4.8658	5.1079
TC0100000054.mm.1	NA	ncrna:snoRNA ENSMUST00000157960 ENSEMBL	NA	-	-	-	-	5.089	4.8505	4.711	4.7532	4.4648	4.774	5.1853	4.9676	4.9897	4.8324	4.7284	4.8657	4.971	4.7341	4.6909
TC0100000055.mm.1	Prex2	phosphatidylinositol-3,4,5-trisphosphate-dependent Rac exchange factor 2	109294	1	10993465; 11263963	-	-	4.1817	3.943	3.8726	3.9807	3.9807	3.8883	4.1634	3.9807	3.9807	4.0453	3.9807	3.9807	3.9807	3.9807	3.9807
TC0100000056.mm.1	A830018L16Rik	RIKEN cDNA A830018L16 gene	320492	1	11414105	-	-	4.2627	3.933	3.8723	3.9571	3.9865	3.8932	4.0991	3.9807	4.004	4.0734	3.9152	3.9807	3.9807	3.9707	3.9807
TC0100000057.mm.1	NA	ncRNA: NONMMUT000167 NONCODE	NA	-	-	-	-	3.5043	3.1436	2.778	2.9863	3.0239	2.859	3.0562	3.0056	2.8276	3.0537	3.0239	3.0239	3.088	2.9805	2.8379
TC0100000058.mm.1	NA	ncRNA: NONMMUT000168 NONCODE	NA	-	-	-	-	2.9075	2.9038	2.9038	2.7835	2.7817	2.6679	2.9038	2.7376	3.1374	2.8096	2.9443	2.8705	2.7916	2.941	3.1778
TC0100000059.mm.1	NA	ncrna:snRNA ENSMUST00000179834 ENSEMBL	NA	-	-	-	-	7.8282	8.5712	8.4775	8.0123	8.0777	8.1654	8.0056	8.096	8.1167	7.8371	8.5328	8.2341	8.1952	8.2628	8.2248
TC0100000060.mm.1	Mir6341	microRNA mir-6341	102465961	1	-	-	-	3.9809	3.7795	3.9533	3.6906	3.8327	3.9314	3.7525	3.8916	3.9217	3.9249	3.9426	4.1206	3.8252	4.0725	4.0052
TC0100000063.mm.1	Gm17644	predicted gene, 17644	329096	1	12667563	-	-	4.0894	3.7001	3.8256	3.9686	3.9733	3.9639	4.0984	4.0167	3.9085	4.0058	3.9759	4.082	3.9937	4.0278	3.9568
TC0100000064.mm.1	Sulf1	sulfatase 1	240725	1	12692430; 12718545	-	-	4.6443	4.337	4.1383	4.337	4.3111	4.3068	4.5072	4.337	4.387	4.337	4.3192	4.337	4.3008	4.3412	4.337
TC0100000065.mm.1	NA	ncRNA: NONMMUT000173 NONCODE	NA	-	-	-	-	2.8666	2.6209	2.6856	2.7604	2.7638	2.7604	2.9589	2.7604	2.3562	2.7226	2.381	2.7604	2.8624	3.0892	2.9115
TC0100000067.mm.1	NA	ncRNA: NONMMUT000176 NONCODE	NA	-	-	-	-	5.5763	4.8417	4.8174	4.8717	4.8642	4.8058	5.2182	4.8674	5.3796	4.8873	4.8741	4.7532	4.9681	4.843	5.1191
TC0100000068.mm.1	NA	N/A ENSMUST00000183805 ENSEMBL	NA	-	-	-	-	7.2279	6.7372	6.1531	6.7468	6.3513	5.9519	6.5437	6.1312	6.3322	6.1925	6.2445	6.3243	6.337	6.2454	6.2405
TC0100000069.mm.1	NA	ncRNA: NONMMUT000188 NONCODE	NA	-	-	-	-	6.6011	7.3739	7.075	7.4065	7.2444	6.9865	7.2926	7.467	6.8737	6.5948	7.5597	7.3037	7.5009	7.4222	7.4148
TC0100000070.mm.1	NA	ncRNA: NONMMUT000190 NONCODE	NA	-	-	-	-	4.3554	3.9186	3.9363	3.9017	3.774	3.7293	3.9901	3.9211	4.1509	3.9826	3.6857	3.9276	3.9839	3.7956	3.8514
TC0100000071.mm.1	Xkr9	X Kell blood group precursor related family member 9 homolog	381246	1	13668771	-	-	3.115	3.0504	3.0527	3.115	3.115	3.0462	3.2123	3.2185	2.9873	3.0891	3.115	3.115	3.115	3.2408	3.115
TC0100000072.mm.1	NA	ncRNA: NONMMUT000195 NONCODE	NA	-	-	-	-	4.3377	4.198	4.4799	4.1646	4.1646	4.0817	4.1613	4.1914	4.1646	3.9351	4.0386	4.021	4.1589	4.5047	4.1968
TC0100000073.mm.1	NA	ncRNA: NONMMUT000198 NONCODE	NA	-	-	-	-	4.5121	4.4898	4.7901	4.3943	4.8824	4.9544	5.0659	4.4691	4.9909	4.9422	4.6982	4.8206	4.7215	4.7142	4.8982
TC0100000074.mm.1	NA	ncRNA: NONMMUT000199 NONCODE	NA	-	-	-	-	5.8205	5.1359	5.0321	4.9251	5.1896	5.1275	5.7472	5.2822	5.5895	5.3182	4.9998	5.1162	5.3967	5.3393	5.2649
TC0100000075.mm.1	NA	ncRNA: NONMMUT000200 NONCODE	NA	-	-	-	-	4.27	3.787	3.7923	4.0068	3.8359	3.7611	3.9977	3.7984	4.5368	3.9938	4.0399	4.2236	4.0902	4.0746	4.0716
TC0100000076.mm.1	NA	ncrna:miRNA ENSMUST00000179783 ENSEMBL	NA	-	-	-	-	11.5894	12.1216	11.9997	12.2421	12.0515	12.0325	12.0931	12.1342	11.7565	11.883	12.2651	12.0788	12.0706	12.2048	12.16
TC0100000077.mm.1	NA	ncRNA: NONMMUT000204 NONCODE	NA	-	-	-	-	7.1994	6.486	6.3219	6.595	6.4838	6.1125	7.001	6.5032	6.7439	6.6781	6.5332	6.5331	6.4515	6.1858	6.5265
TC0100000078.mm.1	NA	ncRNA: NONMMUT000205 NONCODE	NA	-	-	-	-	3.1774	3.3919	3.5419	3.3919	3.3034	3.5652	3.8643	3.0859	3.3919	3.4491	2.9203	3.9471	3.2646	3.3963	3.3919
TC0100000080.mm.1	NA	ncRNA: NONMMUT000207 NONCODE	NA	-	-	-	-	4.1069	3.4603	3.2687	3.687	3.5037	3.4248	3.7052	3.2263	3.5111	3.0876	3.1614	3.667	3.5297	3.6635	3.5474
TC0100000082.mm.1	Kcnb2	potassium voltage gated channel, Shab-related subfamily, member 2	98741	1	15312452	-	-	3.8997	3.598	3.6511	3.4912	3.5078	3.5565	3.847	3.5159	3.7329	3.6511	3.6511	3.7525	3.6874	3.8061	3.6511
TC0100000083.mm.1	NA	ncRNA: NONMMUT000210 NONCODE	NA	-	-	-	-	3.8017	3.6044	3.735	3.6483	3.6855	4.0834	4.1296	3.8603	3.8235	3.7824	3.8093	3.8224	3.9352	3.9295	3.8175
TC0100000084.mm.1	NA	ncRNA: NONMMUT000211 NONCODE	NA	-	-	-	-	5.0842	4.6515	4.5602	5.259	5.0057	4.7871	5.3102	5.1991	5.0217	5.2436	4.5901	5.1683	4.6242	5.1233	5.0692
TC0100000085.mm.1	NA	ncRNA: NONMMUT000212 NONCODE	NA	-	-	-	-	3.9302	3.3266	3.5164	3.4452	3.4217	3.321	3.5656	3.5454	3.4664	3.0116	3.2411	3.1734	3.4217	3.2965	3.2986
TC0100000086.mm.1	NA	ncRNA: NONMMUT000213 NONCODE	NA	-	-	-	-	3.5634	3.1867	3.0427	3.1922	3.0219	3.2161	3.1755	3.2472	3.1729	3.1359	3.075	3.3063	3.0725	3.5306	3.0988
TC0100000087.mm.1	NA	ncRNA: NONMMUT000214 NONCODE	NA	-	-	-	-	3.967	3.5107	3.5458	3.8081	3.8413	4.0585	3.8563	3.8767	3.7562	4.0151	3.9996	3.9485	3.94	4.0058	3.8956
TC0100000088.mm.1	NA	ncRNA: NONMMUT000215 NONCODE	NA	-	-	-	-	3.7405	3.3699	2.887	3.2485	3.3003	3.278	3.2751	3.4544	3.5523	3.5443	3.0456	3.1863	3.1945	3.2516	3.279
TC0100000089.mm.1	NA	ncRNA: NONMMUT000218 NONCODE	NA	-	-	-	-	3.295	3.1294	3.1473	3.1798	3.4486	3.1622	3.6291	3.2356	3.1169	3.503	3.1725	3.271	3.4881	2.9932	3.2429
TC0100000090.mm.1	NA	ncrna:snoRNA ENSMUST00000104189 ENSEMBL	NA	-	-	-	-	4.825	4.6305	4.2973	4.3823	4.3258	4.1372	4.3662	4.4422	4.4321	4.085	4.4355	4.8291	4.4546	4.4385	4.6253
TC0100000091.mm.1	NA	ncRNA: NONMMUT000220 NONCODE	NA	-	-	-	-	4.7507	4.277	4.2645	4.4467	4.5235	4.1799	4.5885	4.6397	4.2989	4.4651	4.3279	4.4357	4.2269	4.695	4.4007
TC0100000092.mm.1	Terf1	telomeric repeat binding factor 1	21749	1	15805658	-	-	7.114	8.0341	8.3597	7.2843	7.2858	7.2561	7.3169	7.2489	6.9711	7.2858	7.2937	7.3721	7.2765	7.2228	7.194
TC0100000093.mm.1	NA	ncRNA: NONMMUT000222 NONCODE	NA	-	-	-	-	5.2756	5.9684	6.1291	5.7635	5.6969	5.4567	5.2297	5.4833	4.8346	3.8951	5.1708	5.5447	5.6686	5.3432	5.2172
TC0100000094.mm.1	NA	ncRNA: NONMMUT000223 NONCODE	NA	-	-	-	-	4.333	4.375	4.2077	4.351	4.0432	4.7245	4.2314	4.7559	4.3638	4.156	3.7359	4.3169	4.2569	3.9047	4.3069
TC0100000095.mm.1	NA	ncRNA: NONMMUT000224 NONCODE	NA	-	-	-	-	5.9307	5.5805	5.1063	5.5219	5.5909	5.3325	5.5438	5.6293	5.679	5.667	5.5139	5.5248	5.5635	5.3423	5.6833
TC0100000096.mm.1	Gm7634	predicted gene 7634	665434	1	-	-	-	4.9239	4.7817	4.5892	4.839	4.8617	5.0222	5.0781	4.82	4.9443	4.9487	4.9101	4.7849	5.0568	4.9065	4.9183
TC0100000097.mm.1	Rdh10	retinol dehydrogenase 10 (all-trans)	98711	1	16105882	830	Retinol metabolism	6.6405	6.7649	6.6869	6.4319	6.4082	6.3022	6.5228	6.4027	6.3118	6.2846	6.2788	6.3887	6.4336	6.3846	6.4285
TC0100000098.mm.1	NA	ncRNA: NONMMUT000229 NONCODE	NA	-	-	-	-	5.5171	5.0125	4.9842	5.1289	5.0619	5.097	5.2384	5.1479	5.1601	5.0871	5.1289	5.1289	5.1289	5.1225	5.2255
TC0100000099.mm.1	NA	ncRNA: NONMMUT000248 NONCODE	NA	-	-	-	-	5.509	5.0268	4.8982	4.9654	5.0774	5.0402	5.2205	5.02	5.2158	5.0731	5.0084	4.7851	5.0166	5.02	4.5841
TC0100000100.mm.1	D030040B21Rik	RIKEN cDNA D030040B21 gene	329101	1	16657552	-	-	3.5434	3.498	3.1499	3.5512	3.4454	3.3765	3.5318	3.4833	3.6943	3.3898	3.6123	3.4751	3.7038	3.6441	3.6462
TC0100000101.mm.1	Tmem70	transmembrane protein 70	70397	1	16665191	-	-	7.1757	7.3398	7.3279	7.1026	7.2689	7.5717	7.3858	7.2214	7.3984	7.4368	7.31	7.2655	7.4969	7.3279	7.3277
TC0100000102.mm.1	NA	ncRNA: NONMMUT000252 NONCODE	NA	-	-	-	-	5.6749	5.1841	5.3843	5.0527	4.7791	5.0515	5.4431	5.3612	5.41	5.544	5.328	5.2298	5.4734	5.5069	5.3487
TC0100000103.mm.1	Ly96	lymphocyte antigen 96	17087	1	16688456	04064, 04620, 05133, 05145	NF-kappa B signaling pathway, Toll-like receptor signaling pathway, Pertussis, Toxoplasmosis	6.4658	7.6791	7.8964	8.1392	8.311	8.2409	8.0815	8.0819	8.2593	8.4228	8.0866	7.9244	7.9773	8.2177	8.085
TC0100000104.mm.1	NA	ncRNA: NONMMUT000258 NONCODE	NA	-	-	-	-	8.2262	9.154	9.1328	9.5934	9.3045	9.3199	9.0959	9.2617	8.9751	9.5767	9.4141	9.3265	9.23	9.0033	9.2233
TC0100000105.mm.1	NA	ncRNA: NONMMUT000259 NONCODE	NA	-	-	-	-	5.1213	5.2998	5.0168	5.0682	4.9913	5.1306	5.1944	5.3544	5.0566	4.973	5.2436	5.1494	5.1112	5.2298	5.4248
TC0100000106.mm.1	NA	ncRNA: NONMMUT000260 NONCODE	NA	-	-	-	-	3.7681	3.0838	3.1078	2.9062	2.9935	2.8856	3.1834	3.0749	3.1253	3.0818	3.0225	3.1636	3.0322	3.2787	3.1923
TC0100000107.mm.1	NA	ncRNA: NONMMUT000261 NONCODE	NA	-	-	-	-	5.4008	4.53	4.4563	4.4704	4.4968	4.5021	4.8119	4.3224	4.747	4.4469	4.3464	4.1791	4.6903	4.4835	4.4263
TC0100000108.mm.1	NA	ncRNA: NONMMUT000263 NONCODE	NA	-	-	-	-	4.8681	4.2726	4.4581	4.6848	4.5498	4.8631	5.2173	4.7026	4.6108	4.7457	4.7042	4.6449	4.7373	5.1163	4.7678
TC0100000109.mm.1	Gdap1	ganglioside-induced differentiation-associated-protein 1	14545	1	17145373	-	-	4.7945	4.2717	4.2404	4.2608	4.2227	4.2665	4.3695	4.3179	4.5414	4.2815	4.1741	4.2689	4.1181	4.2135	4.1991
TC0100000110.mm.1	NA	ncRNA: NONMMUT000264 NONCODE	NA	-	-	-	-	3.6691	3.2545	3.4602	3.5483	3.5346	3.5485	3.9605	3.3715	3.4664	3.7151	3.7657	3.5591	3.4984	3.4301	3.5448
TC0100000111.mm.1	NA	ncrna:snoRNA ENSMUST00000158909 ENSEMBL	NA	-	-	-	-	6.6841	6.3263	6.3992	6.4756	6.4923	6.3553	6.8221	6.3974	6.4716	6.6576	6.4854	6.4854	6.4419	6.5565	6.7983
TC0100000112.mm.1	Pi15	peptidase inhibitor 15	94227	1	17601901	-	-	3.8066	3.5768	3.5179	3.5768	3.5768	3.4506	3.8447	3.6565	3.5768	3.654	3.5384	3.5768	3.4101	3.5768	3.5829
TC0100000113.mm.1	Crispld1	cysteine-rich secretory protein LCCL domain containing 1	83691	1	17727417	-	-	4.9466	4.515	4.4848	4.4799	4.4812	4.5071	4.7726	4.4574	4.5206	4.515	4.4609	4.515	4.515	4.3974	4.515
TC0100000114.mm.1	NA	ncRNA: NONMMUT000274 NONCODE	NA	-	-	-	-	3.184	2.9643	3.1467	2.8764	2.9067	3.1325	3.0736	2.9051	3.0318	2.9848	2.9302	3.5187	3.1447	3.4934	3.4803
TC0100000115.mm.1	Tfap2d	transcription factor AP-2, delta	226896	1	19103022	-	-	4.6433	4.0884	3.9894	3.9466	4.1214	4.1214	4.1948	4.1214	4.2328	4.151	4.1214	4.0896	4.0693	4.1214	4.3043
TC0100000116.mm.1	Tfap2b	transcription factor AP-2 beta	21419	1	19208914; 19212054	-	-	5.1276	4.9495	4.8446	4.9466	4.9495	4.9495	5.0987	4.9584	4.9495	4.985	4.9236	4.9495	4.9495	4.9495	4.9395
TC0100000117.mm.1	NA	ncRNA: NONMMUT000282 NONCODE	NA	-	-	-	-	3.3371	2.912	3.3212	3.1035	3.2471	3.3995	3.6432	3.49	3.6592	3.1174	3.4242	3.3909	3.2578	3.456	3.7092
TC0100000119.mm.1	NA	ncRNA: NONMMUT000285 NONCODE	NA	-	-	-	-	4.9345	5.1154	4.729	5.2673	5.1512	5.2415	5.4321	5.1093	5.1512	5.0932	5.1527	5.0064	5.2153	5.0791	5.3755
TC0100000120.mm.1	NA	ncRNA: NONMMUT000286 NONCODE	NA	-	-	-	-	3.5639	3.3382	3.2256	3.4173	3.3408	3.3909	3.3769	3.6798	3.5383	3.536	3.0086	3.8401	3.5386	3.4831	3.5634
TC0100000121.mm.1	NA	ncRNA: NONMMUT000287 NONCODE	NA	-	-	-	-	4.9069	4.6719	4.6209	4.5166	4.5065	4.5302	5.2557	4.7469	4.7345	4.7029	4.678	4.5087	4.8469	4.5094	4.678
TC0100000122.mm.1	NA	ncRNA: NONMMUT000289 NONCODE	NA	-	-	-	-	5.4291	5.0338	5.0291	5.1087	4.9585	4.8672	5.3507	4.9866	5.1306	5.1178	5.1505	4.8415	5.2824	5.1094	5.4264
TC0100000123.mm.1	NA	ncRNA: NONMMUT000291 NONCODE	NA	-	-	-	-	4.7796	4.6917	4.5853	4.5127	4.5887	4.3234	4.9075	4.4695	4.8142	4.5853	4.5885	4.5415	4.4829	4.5853	4.2991
TC0100000124.mm.1	4930486I03Rik	RIKEN cDNA 4930486I03 gene	75028	1	20356454	-	-	3.348	3.2186	3.2004	3.1222	3.1875	3.2186	3.2186	3.2186	3.1601	3.2781	3.157	3.4042	3.2186	3.2186	3.2186
TC0100000126.mm.1	NA	ncRNA: NONMMUT000303 NONCODE	NA	-	-	-	-	6.3592	6.1371	5.6741	5.8267	5.5213	5.4003	5.8687	5.673	5.6191	5.7985	5.5878	5.5524	5.673	5.2501	5.6437
TC0100000127.mm.1	Il17a	interleukin 17A	16171	1	20730905	04060, 05321, 05323	Cytokine-cytokine receptor interaction, Inflammatory bowel disease (IBD), Rheumatoid arthritis	5.3861	4.9916	4.8544	4.8831	4.6924	4.8934	5.292	4.9366	5.1043	4.8724	5.0068	4.7152	4.8914	4.7589	4.7718
TC0100000129.mm.1	Paqr8	progestin and adipoQ receptor family member VIII	74229	1	20890622	-	-	5.094	4.8081	4.8092	4.6925	4.774	4.7377	4.9524	4.745	4.9984	4.8746	4.7144	4.8303	4.8577	4.7995	4.7414
TC0100000130.mm.1	NA	ncRNA: NONMMUT000307 NONCODE	NA	-	-	-	-	4.6247	4.2936	4.3663	4.5079	4.2828	4.3514	4.2785	4.3985	4.1499	4.2353	4.287	4.8743	4.2979	4.4864	4.4975
TC0100000131.mm.1	Efhc1	EF-hand domain (C-terminal) containing 1	71877	1	20951626	-	-	4.9687	4.7578	4.4106	4.7216	4.7578	4.7766	4.806	4.781	4.8962	4.7578	4.7578	4.7578	4.5999	4.8035	4.7578
TC0100000132.mm.1	NA	ncRNA: NONMMUT000312 NONCODE	NA	-	-	-	-	6.0155	4.8156	4.7781	5.0716	5.0862	4.9001	4.9678	4.9784	5.3199	5.1408	4.9115	4.9133	4.5876	4.8642	4.8114
TC0100000133.mm.1	Tmem14a	transmembrane protein 14A	75712	1	21218631	-	-	6.5218	6.1384	6.4337	6.2907	6.3728	6.2581	6.2581	6.3093	6.3501	6.2581	6.2581	5.992	6.0306	6.039	6.3356
TC0100000134.mm.1	NA	ncRNA: NONMMUT000313 NONCODE	NA	-	-	-	-	3.962	3.5846	3.2162	3.3989	3.6473	3.59	3.5323	3.5463	3.559	3.8902	3.6901	3.4816	3.5846	3.4705	3.5904
TC0100000135.mm.1	Gsta3	glutathione S-transferase, alpha 3	14859	1	21240589	00480, 00980, 00982, 05204	Glutathione metabolism, Metabolism of xenobiotics by cytochrome P450, Drug metabolism - cytochrome P450, Chemical carcinogenesis	4.5477	4.3483	4.3234	4.3234	4.3234	4.2009	4.5594	4.3234	4.3234	4.4901	4.2744	4.2612	4.3234	4.1708	4.4187
TC0100000136.mm.1	LOC101056100	centrin-4-like	101056100	1	-	-	-	4.4738	4.8634	4.7177	5.2281	5.3839	5.3129	4.9931	5.0254	5.4028	5.4905	5.1011	4.6366	4.8613	5.3636	4.6172
TC0100000137.mm.1	Khdc1a	KH domain containing 1A	368204	1	21349677	-	-	5.7695	5.055	5.0026	5.2425	5.136	5.179	5.3486	5.1767	5.2798	5.0191	5.0711	5.044	5.0616	5.046	5.137
TC0100000140.mm.1	Khdc1c	KH domain containing 1C	433278	1	21368331	-	-	4.9279	4.4974	4.2547	4.579	4.5765	4.5544	4.6878	4.6475	4.6221	4.553	4.4809	4.4377	4.4573	4.4088	4.4693
TC0100000143.mm.1	Khdc1b	KH domain containing 1B	98582	1	21383556	-	-	4.3118	4.0111	3.9927	4.4045	4.289	4.3219	4.5033	4.3097	4.2275	4.3097	4.3473	4.6676	4.2146	4.58	3.8998
TC0100000145.mm.1	NA	ncRNA: NONMMUT000324 NONCODE	NA	-	-	-	-	4.1362	3.7847	3.4431	3.7463	3.5666	3.9816	4.0453	3.5631	3.9756	3.7763	3.5585	3.7763	3.7842	3.9897	3.7562
TC0100000146.mm.1	NA	ncRNA: NONMMUT000333 NONCODE	NA	-	-	-	-	3.5238	2.9596	2.7914	3.1089	2.8969	2.7784	3.021	2.6605	3.0588	2.9256	2.7491	2.8729	3.1985	2.9666	2.9135
TC0100000147.mm.1	NA	ncRNA: NONMMUT000336 NONCODE	NA	-	-	-	-	6.0955	5.0581	4.9671	5.2357	4.9214	5.2712	5.6279	5.2368	5.5442	5.1179	5.197	5.2115	5.2199	5.1477	5.0884
TC0100000149.mm.1	NA	ncRNA: NONMMUT000342 NONCODE	NA	-	-	-	-	6.7192	6.6936	6.4169	6.6921	6.5415	6.5301	6.9487	6.6628	6.5784	6.4904	6.6829	6.651	6.6924	6.8542	6.8277
TC0100000150.mm.1	NA	ncRNA: NONMMUT000345 NONCODE	NA	-	-	-	-	3.0765	2.5339	2.7663	2.5967	2.5419	2.5596	2.7838	2.6505	2.3328	2.66	2.5569	2.75	2.8288	2.6273	2.8271
TC0100000151.mm.1	NA	ncrna:snoRNA ENSMUST00000158928 ENSEMBL	NA	-	-	-	-	4.3866	3.7689	3.2534	3.6734	3.5161	3.6262	3.8535	3.9561	3.67	3.8249	3.5991	3.7582	3.5667	3.6833	3.7512
TC0100000152.mm.1	NA	ncRNA: NONMMUT000347 NONCODE	NA	-	-	-	-	4.5074	3.5847	3.7728	3.9086	3.9086	3.9009	3.969	3.8322	4.0082	3.841	3.6103	4.3564	3.7315	3.8441	4.2393
TC0100000153.mm.1	NA	ncRNA: NONMMUT000348 NONCODE	NA	-	-	-	-	4.6651	4.5561	4.3742	4.547	4.547	4.3819	4.7257	4.5422	4.8081	4.547	4.528	4.547	4.5246	4.4288	4.5958
TC0100000154.mm.1	Mir30a	microRNA 30a	387225	1	23272269	5206	MicroRNAs in cancer	5.3124	4.9077	4.9472	4.8021	5.1223	4.7952	4.4588	5.0578	5.3862	5.1228	5.0097	4.8488	4.9228	4.5316	4.9806
TC0100000155.mm.1	NA	ncRNA: NONMMUT000350 NONCODE	NA	-	-	-	-	3.4012	3.3727	3.1285	3.1492	3.1175	3.0419	3.1385	3.4294	2.9205	2.9738	3.4377	3.3643	3.1494	3.1226	3.2745
TC0100000156.mm.1	Mir30c-2	microRNA 30c-2	723964	1	23291701	5206	MicroRNAs in cancer	3.8381	3.4523	3.4258	3.5195	3.457	3.1769	3.6226	3.5453	3.5319	3.4368	3.6214	3.6311	3.2948	3.6197	3.6216
TC0100000158.mm.1	NA	ncRNA: NONMMUT000358 NONCODE	NA	-	-	-	-	5.9657	5.5155	4.8853	5.4265	5.2914	5.4265	5.7428	5.677	5.2523	5.496	5.2284	5.4265	5.5088	5.4342	5.3102
TC0100000159.mm.1	B3gat2	beta-1,3-glucuronyltransferase 2 (glucuronosyltransferase S)	280645	1	23761926	514	Other types of O-glycan biosynthesis	6.5757	6.3709	6.2135	6.4103	6.3728	6.3651	6.4463	6.3728	6.4931	6.3728	6.311	6.3588	6.3742	6.3728	6.3604
TC0100000161.mm.1	NA	ncRNA: NONMMUT000364 NONCODE	NA	-	-	-	-	3.4125	3.2348	3.6008	3.5102	3.0164	3.3657	3.3477	3.322	3.042	3.1151	3.2547	3.7785	3.4544	3.5799	3.2812
TC0100000162.mm.1	NA	ncRNA: NONMMUT000366 NONCODE	NA	-	-	-	-	3.5816	3.0074	2.9562	3.1905	3.0787	3.1625	3.4361	2.9776	3.4566	3.1625	2.9852	3.0969	3.2793	3.0325	3.03
TC0100000164.mm.1	Col9a1	collagen, type IX, alpha 1	12839	1	24177610	4974	Protein digestion and absorption	6.3558	5.7299	5.4731	5.7135	5.7299	5.6572	5.9171	5.7747	5.9124	5.7299	5.7299	5.6646	5.7299	5.6233	5.7299
TC0100000165.mm.1	NA	ncRNA: NONMMUT000370 NONCODE	NA	-	-	-	-	3.4748	2.8356	3.1358	3.1184	3.091	3.0807	3.2755	3.0674	3.1983	3.3484	3.0848	2.9757	3.0775	3.1258	3.1523
TC0100000166.mm.1	NA	ncRNA: NONMMUT000371 NONCODE	NA	-	-	-	-	3.4286	3.0351	2.9391	2.8443	2.7454	2.8712	3.3186	3.0686	2.9843	3.4348	2.9727	3.0415	2.9987	2.9738	3.0538
TC0100000167.mm.1	NA	ncRNA: NONMMUT000374 NONCODE	NA	-	-	-	-	6.5342	5.963	5.7149	6.0826	5.9779	5.9616	5.8898	5.963	6.0766	5.9366	5.963	5.9036	5.9366	5.8921	5.6324
TC0100000168.mm.1	NA	ncRNA: NONMMUT000375 NONCODE	NA	-	-	-	-	11.7246	12.5451	12.2059	12.7602	12.7295	12.6772	12.6261	12.724	12.5829	12.6967	12.7655	12.7333	12.6858	12.7553	12.7587
TC0100000169.mm.1	NA	ncRNA: NONMMUT000377 NONCODE	NA	-	-	-	-	12.5196	12.9529	13.0234	13.0863	13.0718	13.0889	13.0377	13.0174	12.9209	13.0056	13.0566	13.1096	13.0598	13.0847	13.1049
TC0100000170.mm.1	NA	ncRNA: NONMMUT000380 NONCODE	NA	-	-	-	-	12.485	13.016	13.0736	13.1301	13.1379	13.0952	13.1294	13.0644	12.9845	13.0834	13.1521	13.1399	13.1053	13.1986	13.1751
TC0100000171.mm.1	Lmbrd1	LMBR1 domain containing 1	68421	1	24678544	4977	Vitamin digestion and absorption	7.8732	8.5118	8.5926	9.3334	9.3736	9.359	9.3786	9.2769	9.2949	9.4021	9.3063	9.3198	9.3388	9.281	9.3346
TC0100000172.mm.1	NA	ncRNA: NONMMUT000381 NONCODE	NA	-	-	-	-	5.588	6.3562	5.5933	6.9579	6.5162	6.8159	6.8904	6.6338	6.2928	6.5055	7.018	7.1089	6.9728	6.674	6.8873
TC0100000173.mm.1	NA	ncRNA: NONMMUT000384 NONCODE	NA	-	-	-	-	8.41	9.3625	9.6474	10.461	10.4372	10.4223	10.5116	10.3719	10.392	10.3878	10.4115	10.4012	10.387	10.394	10.3814
TC0100000175.mm.1	NA	ncRNA: NONMMUT000390 NONCODE	NA	-	-	-	-	3.6238	2.7933	3.1492	2.9258	3.1492	2.9966	3.2921	3.1484	3.5383	2.9322	3.2753	3.279	2.9411	3.1492	3.1915
TC0100000176.mm.1	NA	ncrna:snRNA ENSMUST00000122791 ENSEMBL	NA	-	-	-	-	3.2951	3.0375	2.8178	3.1698	2.8067	3.2682	3.3086	2.8299	2.5897	2.8399	2.915	2.9466	2.8005	2.9615	3.271
TC0100000179.mm.1	NA	ncrna:snoRNA ENSMUST00000157486 ENSEMBL	NA	-	-	-	-	2.7157	2.6194	2.5992	2.6801	2.7557	2.4504	2.6194	2.6839	2.6369	2.5018	2.5164	2.648	2.5615	2.5987	2.5381
TC0100000180.mm.1	NA	ncRNA: NONMMUT000414 NONCODE	NA	-	-	-	-	3.6075	3.233	3.2932	3.2932	3.101	3.2932	3.2932	3.2932	3.4571	3.2932	3.1987	3.3085	3.365	3.2932	3.3654
TC0100000181.mm.1	NA	ncRNA: NONMMUT000417 NONCODE	NA	-	-	-	-	2.6456	2.6456	2.438	2.3259	2.5	2.4796	2.6404	2.6881	2.6514	2.7457	2.5529	2.9475	2.8332	2.7701	2.6643
TC0100000182.mm.1	Gm5524	predicted gene 5524	433281	1	-	-	-	2.7959	2.7807	2.8684	2.8669	2.4922	2.5064	2.9192	2.6913	2.7198	2.7016	2.6568	2.9329	2.663	2.6944	2.7773
TC0100000183.mm.1	NA	ncRNA: NONMMUT000423 NONCODE	NA	-	-	-	-	2.9985	2.6647	2.9242	2.9715	3.0191	2.9279	3.148	2.6499	3.1717	2.8875	2.7047	3.0295	2.9242	2.681	2.9242
TC0100000184.mm.1	Gm6462	predicted gene 6462	623924	1	-	-	-	6.2407	6.5511	6.5089	6.5452	6.5127	6.6926	6.5583	6.5547	6.5614	6.5676	6.7536	6.7047	6.3593	6.4906	6.3596
TC0100000185.mm.1	NA	ncrna:miRNA ENSMUST00000116975 ENSEMBL	NA	-	-	-	-	2.3025	2.2492	2.1029	2.1254	2.2015	2.1587	2.2221	2.165	2.1769	2.4256	2.1349	2.3638	2.4082	2.568	2.4378
TC0100000186.mm.1	Mir6342	microRNA mir-6342	102465174	1	-	-	-	5.3939	4.8971	4.8844	4.9957	4.8591	4.77	4.8971	4.9619	4.9091	4.8091	4.8567	4.9922	4.9681	4.8625	5.0257
TC0100000187.mm.1	NA	ncrna:miRNA ENSMUST00000178702 ENSEMBL	NA	-	-	-	-	9.0766	8.9735	8.9239	8.8059	8.9357	9.0217	8.9881	9.0876	8.8558	8.9751	8.8922	8.9601	8.9926	8.9644	8.9909
TC0100000188.mm.1	NA	ncRNA: NONMMUT000435 NONCODE	NA	-	-	-	-	4.9051	4.2929	4.2574	4.1863	4.3648	4.494	4.7502	4.3941	4.4651	4.4212	4.2251	4.5174	4.2942	4.0854	4.4718
TC0100000189.mm.1	NA	ncRNA: NONMMUT000437 NONCODE	NA	-	-	-	-	6.9232	7.3117	8.1421	8.2534	7.9555	7.9891	8.3278	7.8635	7.8997	7.9243	7.8467	8.0766	7.5024	7.4607	7.8449
TC0100000190.mm.1	NA	ncRNA: NONMMUT000444 NONCODE	NA	-	-	-	-	3.605	3.0869	3.0666	3.1965	3.2705	3.1197	3.3573	3.4202	3.3002	3.1564	3.2978	3.0435	3.1406	3.1023	3.1042
TC0100000191.mm.1	NA	ncRNA: NONMMUT000447 NONCODE	NA	-	-	-	-	6.0934	5.9623	5.6533	5.8395	5.907	5.8774	5.9452	6.0034	6.1777	5.8274	5.4985	5.7844	5.719	5.6514	5.834
TC0100000192.mm.1	NA	ncRNA: NONMMUT000449 NONCODE	NA	-	-	-	-	5.4431	4.9315	4.9078	5.0161	4.9945	4.848	5.1098	5.2237	4.843	4.7459	5.0752	5.0178	4.9769	4.8852	5.0722
TC0100000193.mm.1	Lgsn	lengsin, lens protein with glutamine synthetase domain	266744	1	31176435	-	-	5.1734	4.6186	4.5214	4.5709	4.6578	4.618	4.8283	4.545	4.7584	4.7874	4.4942	4.6578	4.7087	4.4694	4.6798
TC0100000194.mm.1	Pih1d3	PIH1 domain containing 3	74708	1	31222839	-	-	3.4817	3.0225	3.2457	3.3826	3.4263	3.3542	3.2483	3.4474	3.6188	3.4711	3.5151	3.8074	3.5962	3.4148	3.7559
TC0100000195.mm.1	Gm4850	THO complex 4 pseudogene	226957	1	31264847	-	-	4.9989	4.4293	4.4436	4.3431	4.4001	4.289	4.7088	4.4634	4.214	4.3694	4.1567	4.3551	4.4089	4.3668	4.4191
TC0100000197.mm.1	NA	ncRNA: NONMMUT000451 NONCODE	NA	-	-	-	-	3.2169	2.5321	2.822	2.8331	2.9445	2.8624	2.9203	2.5948	2.9549	3.0783	2.8469	2.7287	2.8118	2.8831	2.812
TC0100000201.mm.1	Khdrbs2	KH domain containing, RNA binding, signal transduction associated 2	170771	1	32172806	-	-	4.1728	3.9226	3.8864	3.9266	3.93	3.8293	3.9832	4.0476	3.9662	3.93	3.93	3.837	3.93	3.93	4.0116
TC0100000202.mm.1	NA	ncRNA: NONMMUT000454 NONCODE	NA	-	-	-	-	3.9222	3.7664	4.3205	3.6923	3.8546	3.9015	3.9154	3.9015	3.569	4.0442	3.9015	3.9229	3.9015	4.0688	3.7938
TC0100000203.mm.1	NA	ncRNA: NONMMUT000455 NONCODE	NA	-	-	-	-	3.3644	3.1445	3.0251	3.1483	3.1427	3.3734	3.0545	3.0208	2.8885	3.1772	3.1496	3.2562	2.6751	3.141	3.2241
TC0100000204.mm.1	NA	ncRNA: NONMMUT000456 NONCODE	NA	-	-	-	-	2.8314	2.5313	2.5284	2.3841	2.5855	2.5063	2.5695	2.4636	2.654	2.4693	2.2961	2.6761	2.8873	2.8988	2.6194
TC0100000205.mm.1	NA	ncRNA: NONMMUT000457 NONCODE	NA	-	-	-	-	3.1074	2.5352	2.8454	2.9212	2.4389	2.7276	2.9665	2.7728	2.7779	2.7358	2.7779	3.1724	2.7922	2.9294	3.0053
TC0100000206.mm.1	NA	ncRNA: NONMMUT000458 NONCODE	NA	-	-	-	-	2.7398	2.553	2.6172	2.3836	2.5756	2.5703	2.6927	2.4468	2.6151	2.6153	2.4443	2.4004	2.5277	2.6526	2.7229
TC0100000207.mm.1	NA	ncRNA: NONMMUT000459 NONCODE	NA	-	-	-	-	3.4106	2.44	2.8517	2.7069	2.7958	2.7624	3.1808	2.7319	2.6	2.651	2.9184	2.9828	2.7911	2.7262	3.0521
TC0100000208.mm.1	NA	ncRNA: NONMMUT000464 NONCODE	NA	-	-	-	-	3.0374	2.7335	2.6667	2.7032	2.7949	2.7762	2.7949	2.7949	2.8953	2.9167	2.6821	2.8352	2.8015	2.8648	2.7949
TC0100000209.mm.1	NA	ncRNA: NONMMUT000472 NONCODE	NA	-	-	-	-	3.1529	3.1382	3.0961	3.0862	3.058	3.0517	2.9936	3.1723	3.1432	2.9905	3.2739	3.0606	3.0324	3.4159	3.151
TC0100000210.mm.1	NA	ncRNA: NONMMUT000473 NONCODE	NA	-	-	-	-	2.7373	2.4871	2.6073	2.8229	2.7202	2.6973	2.7327	2.5607	2.7174	2.8103	2.7353	3.3003	2.7591	2.6995	2.6663
TC0100000211.mm.1	NA	ncrna:snRNA ENSMUST00000158125 ENSEMBL	NA	-	-	-	-	2.3341	2.3302	2.4846	2.3159	2.2895	2.3406	2.3486	2.3291	2.3215	2.5462	2.2649	2.6547	2.378	2.4974	2.2518
TC0100000212.mm.1	NA	ncrna:snRNA ENSMUST00000083289 ENSEMBL	NA	-	-	-	-	4.2319	4.2374	4.0179	4.1929	4.1923	4.0723	4.1743	4.1974	3.978	4.0708	4.3226	4.2933	4.122	4.307	4.1229
TC0100000213.mm.1	NA	ncrna:snRNA ENSMUST00000083326 ENSEMBL	NA	-	-	-	-	3.5015	3.655	3.5504	3.6095	3.45	3.4401	3.4628	3.5598	3.4853	3.3706	3.61	3.4649	3.4738	3.6479	3.539
TC0100000214.mm.1	1700001G17Rik	RIKEN cDNA 1700001G17 gene	67503	1	33669824	-	-	6.785	5.7703	5.9357	6.1318	6.2093	6.201	6.4115	6.3562	6.168	6.1689	5.9797	6.038	6.1395	6.1357	6.1649
TC0100000215.mm.1	Rab23	RAB23, member RAS oncogene family	19335	1	33719896; 33720419	4340	Hedgehog signaling pathway	5.8728	5.7509	5.7442	5.77	5.738	5.77	5.8447	5.77	5.8189	5.8555	5.77	5.7412	5.7293	5.77	5.77
TC0100000216.mm.1	Dst	dystonin	13518	1	34011825	-	-	5.3891	5.0433	4.891	5.3891	5.3891	5.3891	5.428	5.3891	5.3891	5.3891	5.3891	5.5451	5.6553	5.4796	5.5601
TC0100000217.mm.1	NA	ncRNA: NONMMUT000494 NONCODE	NA	-	-	-	-	3.9914	4.0133	3.8767	4.0249	3.8794	3.7907	3.7494	3.8146	3.973	4.1385	3.9643	3.9643	4.1298	3.9643	4.22
TC0100000218.mm.1	NA	ncRNA: NONMMUT000496 NONCODE	NA	-	-	-	-	5.4299	4.9862	4.9659	5.2745	5.301	5.3626	5.4323	5.4369	4.9309	5.0858	5.356	5.4057	5.4658	5.1649	5.2743
TC0100000219.mm.1	NA	ncRNA: NONMMUT000497 NONCODE	NA	-	-	-	-	4.9325	4.7089	4.4137	4.5388	4.657	4.6065	4.606	4.7474	4.3762	4.824	4.1977	4.5904	4.3288	4.6822	5.0142
TC0100000220.mm.1	Mir6896	microRNA mir-6896	102466987	1	-	-	-	6.361	5.6181	5.7315	5.6848	5.5727	5.754	6.032	6.0267	5.7779	5.8712	5.8399	5.8166	6.0348	5.9898	6.067
TC0100000221.mm.1	NA	RIKEN ENSMUST00000182403 ENSEMBL	NA	-	-	-	-	5.7356	5.1724	4.9465	5.2854	5.2878	5.2954	5.4283	5.6144	5.1063	5.3208	5.4248	5.3693	5.5876	5.7532	5.2817
TC0100000222.mm.1	Imp4	IMP4, U3 small nucleolar ribonucleoprotein, homolog (yeast)	27993	1	34439829	3008	Ribosome biogenesis in eukaryotes	8.1959	8.387	8.5412	8.3149	8.6013	8.6682	8.6372	8.3755	8.4652	8.6103	8.4652	8.3135	8.4352	8.489	8.4652
TC0100000223.mm.1	D1Ertd448e	DNA segment, Chr 1, ERATO Doi 448, expressed	52318	1	-	-	-	6.6775	7.5028	7.6817	7.55	7.7154	7.7346	7.3551	7.2966	7.4275	7.7246	7.5886	7.6709	7.7374	7.276	7.6718
TC0100000224.mm.1	Ptpn18	protein tyrosine phosphatase, non-receptor type 18	19253	1	34459746	-	-	7.7859	7.7389	7.6874	8.0213	7.9863	8.1215	8.1046	7.8861	7.9565	8.0272	7.9565	7.8893	8.064	8.0148	8.0247
TC0100000225.mm.1	NA	ncRNA: NONMMUT000507 NONCODE	NA	-	-	-	-	5.7748	6.0145	5.7131	6.7139	6.4718	7.0504	7.1213	6.3546	6.0491	6.2302	6.5353	6.4802	6.985	6.6516	7.0068
TC0100000226.mm.1	Prss39	protease, serine 39	21755	1	34498430	-	-	6.0791	5.2408	5.2572	5.4801	5.4562	5.4562	5.7999	5.5184	5.4562	5.4067	5.4067	5.4562	5.2685	5.4304	5.3814
TC0100000227.mm.1	Cfc1	cripto, FRL-1, cryptic family 1	12627	1	34535648	-	-	6.3104	5.833	5.716	5.9576	5.8504	5.9773	6.2089	6.0335	5.9703	6.0328	5.7636	5.9217	5.9741	5.9703	5.9754
TC0100000228.mm.1	Amer3	APC membrane recruitment 3	211383	1	34579693	-	-	7.6729	6.9733	6.6967	7.0415	6.9215	6.9992	7.0113	7.014	7.3104	6.9691	6.7169	6.6924	6.8798	6.4869	6.8764
TC0100000230.mm.1	Arhgef4	Rho guanine nucleotide exchange factor (GEF) 4	226970	1	34801722	4810	Regulation of actin cytoskeleton	6.6136	6.0697	6.1443	6.096	6.105	6.105	6.183	6.1729	6.2006	6.0654	6.0718	6.105	6.1034	6.0417	5.982
TC0100000231.mm.1	NA	ncRNA: NONMMUT000518 NONCODE	NA	-	-	-	-	3.9966	3.7035	3.4794	3.4995	3.6505	3.6165	3.7335	3.7478	3.9641	3.8052	3.5344	3.6931	3.6661	3.5575	3.6357
TC0100000232.mm.1	NA	ncRNA: NONMMUT000520 NONCODE	NA	-	-	-	-	6.2781	6.8176	6.8749	6.8436	6.8347	6.824	6.6306	6.778	6.3505	6.0544	7.2903	7.3105	6.8572	7.1499	6.9179
TC0100000233.mm.1	Plekhb2	pleckstrin homology domain containing, family B (evectins) member 2	226971	1	34849959	-	-	7.5574	7.7877	7.7571	8.3746	8.4423	8.5998	8.4059	8.306	8.3894	8.3762	8.3622	8.3272	8.3415	8.516	8.3453
TC0100000234.mm.1	NA	ncrna:snRNA ENSMUST00000082667 ENSEMBL	NA	-	-	-	-	5.1488	4.7208	4.4303	4.5876	4.5846	4.5319	5.0615	4.6505	4.7415	4.8896	4.4862	4.7704	4.9284	4.6301	4.8094
TC0100000235.mm.1	NA	ncRNA: NONMMUT000530 NONCODE	NA	-	-	-	-	3.9128	3.6962	4.2192	3.8597	3.9128	3.7645	4.1181	4.0435	3.9128	4.0051	3.7761	4.2168	3.8438	4.1396	3.9349
TC0100000236.mm.1	NA	ncRNA: NONMMUT000536 NONCODE	NA	-	-	-	-	5.2384	4.3741	4.2587	4.6679	4.5849	4.5849	4.6371	4.6107	4.5849	4.418	4.3382	4.5057	4.6495	4.5762	4.3357
TC0100000237.mm.1	Hs6st1	heparan sulfate 6-O-sulfotransferase 1	50785	1	36068400	534	Glycosaminoglycan biosynthesis - heparan sulfate / heparin	7.1236	7.2747	7.4412	7.2669	7.436	7.5057	7.4687	7.3579	7.5761	7.6785	7.5347	6.7948	6.7476	7.112	7.1726
TC0100000238.mm.1	NA	ncRNA: NONMMUT000540 NONCODE	NA	-	-	-	-	10.2001	9.501	9.3191	9.7293	9.5874	9.3667	9.7293	9.8935	9.8503	9.6046	9.6187	9.6136	9.629	9.5768	9.5597
TC0100000239.mm.1	NA	ncRNA: NONMMUT000541 NONCODE	NA	-	-	-	-	5.6651	5.7506	5.7264	5.6806	5.6236	5.509	5.6663	5.6239	5.6806	5.5191	5.638	6.107	5.939	5.751	5.6281
TC0100000240.mm.1	Arid5a	AT rich interactive domain 5A (MRF1-like)	214855	1	36307733	-	-	7.3182	7.1734	7.2116	7.3055	7.2116	7.2469	7.4448	7.2116	7.1237	7.2116	7.0043	7.2116	7.192	7.2116	7.1411
TC0100000241.mm.1	NA	ncRNA: NONMMUT000553 NONCODE	NA	-	-	-	-	5.0389	5.2858	5.3223	5.1834	5.0723	5.1718	5.4432	5.1834	5.0855	5.0445	5.3845	4.9828	5.2089	5.3042	5.1507
TC0100000242.mm.1	Fer1l5	fer-1-like 5 (C. elegans)	100534273	1	-	-	-	5.902	5.5067	5.4651	5.4327	5.5067	5.4559	5.6359	5.5067	5.5067	5.5067	5.4372	5.5067	5.5067	5.5067	5.5175
TC0100000243.mm.1	NA	ncRNA: NONMMUT000561 NONCODE	NA	-	-	-	-	6.1121	5.4729	5.5486	5.4072	5.3335	5.4568	5.7103	5.5638	5.3978	5.5103	5.2293	5.2679	5.2191	5.3168	5.1648
TC0100000244.mm.1	Cnnm4	cyclin M4	94220	1	36471597	-	-	7.6612	7.9214	7.8829	7.5066	7.5913	7.5742	7.6484	7.4796	7.6484	7.6631	7.5755	7.6484	7.676	7.708	7.6328
TC0100000245.mm.1	NA	ncRNA: NONMMUT000565 NONCODE	NA	-	-	-	-	5.882	6.0337	5.8054	5.695	5.695	5.8735	5.9102	5.9983	5.945	5.7927	5.8562	5.8246	5.9897	5.6391	5.9719
TC0100000246.mm.1	NA	ncRNA: NONMMUT000566 NONCODE	NA	-	-	-	-	6.3911	6.4328	6.3088	6.4373	6.4512	6.4308	6.553	6.4317	6.1363	6.4745	5.9892	6.4317	6.6523	6.4442	6.3876
TC0100000247.mm.1	Cnnm3	cyclin M3	94218	1	36511876	-	-	6.95	6.8973	6.8055	6.7525	6.8351	6.8131	7.011	6.6362	6.9453	6.5907	6.5916	6.6976	6.6426	6.5087	6.7466
TC0100000248.mm.1	NA	ncRNA: NONMMUT000569 NONCODE	NA	-	-	-	-	6.015	5.9428	6.0541	6.1338	5.5568	5.7449	6.0427	6.0104	6.0316	5.8771	5.8898	5.9985	5.9144	6.0545	5.9182
TC0100000249.mm.1	NA	ncRNA: NONMMUT000573 NONCODE	NA	-	-	-	-	5.0627	4.7065	5.3329	5.0693	4.7122	5.1705	5.2388	5.456	4.6287	5.4125	5.1778	5.0079	5.4565	5.2906	5.0461
TC0100000250.mm.1	NA	ncRNA: NONMMUT000574 NONCODE	NA	-	-	-	-	6.2083	5.7703	5.5841	5.6345	5.6952	5.6745	5.8363	5.9032	5.9545	5.5729	5.6928	5.6835	5.7684	5.7255	5.767
TC0100000252.mm.1	NA	ncrna:miRNA ENSMUST00000104746 ENSEMBL	NA	-	-	-	-	2.9699	2.6214	2.2896	2.5049	2.5442	2.6375	2.5436	2.5784	2.6684	2.5582	2.3197	2.568	2.6749	2.8298	2.8007
TC0100000253.mm.1	Cox5b	cytochrome c oxidase subunit Vb	12859	1	36691487	00190, 04260, 04932, 05010, 05012, 05016	Oxidative phosphorylation, Cardiac muscle contraction, Non-alcoholic fatty liver disease (NAFLD), Alzheimer's disease, Parkinson's disease, Huntington's disease	11.0829	11.1055	10.9716	11.0823	11.1454	11.1352	11.2943	11.0749	11.2079	11.1866	11.1805	10.9883	11.0121	10.9588	10.8929
TC0100000254.mm.1	4933424G06Rik	RIKEN cDNA 4933424G06 gene	71166	1	36714538	-	-	4.4665	4.2048	4.089	4.1982	4.1297	4.0523	4.2309	4.1906	4.3124	4.1227	4.1724	4.2047	4.1863	4.1863	4.1863
TC0100000255.mm.1	Zap70	zeta-chain (TCR) associated protein kinase	22637	1	36761861	04014, 04064, 04650, 04660, 05340	Ras signaling pathway, NF-kappa B signaling pathway, Natural killer cell mediated cytotoxicity, T cell receptor signaling pathway, Primary immunodeficiency	6.4272	6.0024	5.8183	6.0024	5.9481	5.9642	6.2449	6.142	6.1066	6.018	5.9661	6.0024	6.0024	6.0024	5.9531
TC0100000256.mm.1	NA	ncrna:rRNA ENSMUST00000177688 ENSEMBL	NA	-	-	-	-	5.6557	5.0189	4.8461	5.1604	4.9881	4.8082	5.0863	4.8755	4.5648	5.0318	4.9302	4.9402	5.0839	5.1208	4.9362
TC0100000257.mm.1	Vwa3b	von Willebrand factor A domain containing 3B	70853	1	-	-	-	5.3576	4.9062	4.8412	5.0287	5.0287	4.9866	5.2866	5.0287	5.1421	5.0287	4.9298	5.0287	5.0287	5.0287	5.0903
TC0100000258.mm.1	Cnga3	cyclic nucleotide gated channel alpha 3	12790	1	37219261	4740	Olfactory transduction	6.7206	5.9743	5.8627	5.9462	6.0621	5.9214	6.3312	6.073	6.2432	6.1787	5.8852	5.9448	5.9925	6.0422	5.9779
TC0100000259.mm.1	Inpp4a	inositol polyphosphate-4-phosphatase, type I	269180	1	37299893; 37369221	00562, 04070	Inositol phosphate metabolism, Phosphatidylinositol signaling system	8.2933	8.5807	8.9767	8.9145	8.8526	8.8527	9.0109	8.8797	8.8526	8.8212	8.9021	8.8322	8.8042	8.8788	8.8393
TC0100000260.mm.1	Unc50	unc-50 homolog (C. elegans)	67387	1	37430172	-	-	8.3692	8.6486	8.8442	8.5286	8.6486	8.787	8.7268	8.5684	8.6642	8.6124	8.6041	8.6486	8.6486	8.6486	8.6486
TC0100000261.mm.1	NA	ncRNA: NONMMUT000614 NONCODE	NA	-	-	-	-	6.1715	6.0019	6.0107	6.3693	6.3415	6.4161	6.59	6.5975	6.1561	6.1	6.5608	6.5034	6.4174	6.2685	6.5079
TC0100000263.mm.1	NA	ncRNA: NONMMUT000619 NONCODE	NA	-	-	-	-	6.0519	5.5393	5.37	5.532	5.6865	5.4453	5.7131	5.6201	5.5443	5.5443	5.507	5.5443	5.5443	5.3269	5.5609
TC0100000264.mm.1	NA	ncRNA: NONMMUT000623 NONCODE	NA	-	-	-	-	5.0926	4.6566	4.5031	4.6445	4.5848	4.5878	4.6566	4.7126	4.675	4.6335	4.5178	4.6566	4.6566	4.6566	4.7219
TC0100000265.mm.1	NA	ncRNA: NONMMUT000630 NONCODE	NA	-	-	-	-	6.5514	5.9595	5.536	5.9177	5.6957	5.4965	5.6007	5.6117	5.9556	5.9654	6.0474	6.0687	5.7853	6.0377	6.2614
TC0100000266.mm.1	NA	ncRNA: NONMMUT000633 NONCODE	NA	-	-	-	-	6.3799	6.1039	5.8432	5.9352	5.834	6.0063	6.3409	6.1095	6.1054	6.0098	6.0064	6.0214	5.9622	5.7747	6.1219
TC0100000267.mm.1	Lipt1	lipoyltransferase 1	623661	1	37872206	785	Lipoic acid metabolism	5.0182	5.0472	4.9796	4.9796	4.8975	5.0771	5.2851	4.9796	4.9796	4.9874	4.6803	4.9142	4.9796	4.9155	4.8223
TC0100000269.mm.1	NA	ncRNA: NONMMUT000639 NONCODE	NA	-	-	-	-	4.4496	4.4109	4.4217	4.4217	4.4176	4.3317	4.6815	4.4684	4.3026	4.3371	4.4217	4.499	4.2814	4.5212	4.6288
TC0100000270.mm.1	NA	ncRNA: NONMMUT000641 NONCODE	NA	-	-	-	-	5.1489	4.5592	4.5499	4.6067	4.8162	4.6937	5.3058	4.717	4.9812	4.8838	4.8265	4.6907	4.8416	4.434	4.7593
TC0100000271.mm.1	Eif5b	eukaryotic translation initiation factor 5B	226982	1	37998010	3013	RNA transport	8.7939	9.467	9.7132	9.6842	9.7967	9.7633	9.6976	9.6746	9.6842	9.6842	9.7022	9.7316	9.6877	9.6842	9.6353
TC0100000272.mm.1	NA	ncRNA: NONMMUT000644 NONCODE	NA	-	-	-	-	5.2881	5.8497	5.6458	5.6567	5.7954	5.6814	6.2611	5.9242	5.645	6.1036	5.8076	6.2614	6.6326	5.8698	6.0434
TC0100000273.mm.1	NA	ncRNA: NONMMUT000646 NONCODE	NA	-	-	-	-	5.0602	4.6275	4.5594	4.6287	4.5348	4.4458	4.892	4.6287	4.7056	4.6287	4.6287	4.6287	4.6287	4.8064	4.6287
TC0100000274.mm.1	NA	ncRNA: NONMMUT000650 NONCODE	NA	-	-	-	-	5.3218	4.9934	4.641	4.7065	4.8765	4.5664	5.0664	4.9459	4.8584	4.8179	4.8179	4.7119	4.8179	4.7794	4.8179
TC0100000275.mm.1	NA	ncRNA: NONMMUT000654 NONCODE	NA	-	-	-	-	4.6402	4.2532	4.1864	4.3562	4.0714	4.0232	4.4228	4.3645	4.4667	4.2122	4.1559	4.1879	4.1236	4.1176	4.255
TC0100000276.mm.1	NA	ncRNA: NONMMUT000657 NONCODE	NA	-	-	-	-	5.3696	5.2622	4.9721	5.297	5.1423	5.1873	5.1973	5.2637	5.2523	5.1927	5.1184	5.2802	4.9192	5.1597	5.2373
TC0100000277.mm.1	NA	ncRNA: NONMMUT000666 NONCODE	NA	-	-	-	-	5.934	5.3222	5.2113	5.2443	5.2945	5.2868	5.5937	5.3094	5.2575	5.4272	5.2886	5.3324	5.3855	5.3727	5.4983
TC0100000278.mm.1	NA	ncRNA: NONMMUT000667 NONCODE	NA	-	-	-	-	4.7331	4.3473	4.3422	4.3473	4.2049	4.2306	4.4593	4.3289	4.339	4.4714	4.1754	4.5484	4.2953	4.7678	4.2953
TC0100000279.mm.1	Nms	neuromedin S	433292	1	38939149	-	-	5.1172	4.5077	4.5107	4.5417	4.5531	4.5531	4.5488	4.3896	4.5991	4.3996	4.5531	4.6318	4.5531	4.5256	4.5766
TC0100000280.mm.1	Pdcl3	phosducin-like 3	68833	1	38987814	-	-	8.396	8.7406	8.9488	8.9321	9.0848	9.0374	8.8747	8.9008	9.1527	8.9208	8.9426	8.9642	8.9488	9.0348	8.8951
TC0100000281.mm.1	NA	ncRNA: NONMMUT000671 NONCODE	NA	-	-	-	-	6.1926	6.0571	6.3548	6.2397	6.1415	6.2717	5.8928	6.24	6.2292	6.1693	6.2099	6.5482	6.175	6.423	6.007
TC0100000282.mm.1	Npas2	neuronal PAS domain protein 2	18143	1	39194272	4710	Circadian rhythm	6.2744	5.7829	5.5394	5.8142	5.822	5.8142	6.0575	5.8142	5.9936	5.8142	5.7349	5.759	5.8142	5.7323	5.7798
TC0100000285.mm.1	NA	ncRNA: NONMMUT000676 NONCODE	NA	-	-	-	-	7.1515	6.9884	6.6576	6.507	6.6003	6.4493	6.7324	6.5485	6.4505	6.4026	6.2329	6.7081	6.2344	6.3338	6.4205
TC0100000286.mm.1	Cnot11	CCR4-NOT transcription complex, subunit 11	52846	1	39535802	-	-	7.183	7.5293	7.4394	7.4499	7.4081	7.4123	7.4081	7.3345	7.398	7.4081	7.4996	7.3653	7.3865	7.4081	7.3764
TC0100000287.mm.1	NA	ncRNA: NONMMUT000686 NONCODE	NA	-	-	-	-	5.6922	5.376	4.9648	5.1521	5.2467	5.3008	5.3486	5.3711	5.5581	5.4083	5.2069	5.1582	5.029	5.4601	5.471
TC0100000288.mm.1	NA	ncRNA: NONMMUT000695 NONCODE	NA	-	-	-	-	3.8353	3.625	3.6114	3.6729	3.5417	3.4066	4.1259	3.548	3.7714	3.7862	3.7166	3.7765	3.7166	3.9496	3.7166
TC0100000289.mm.1	Map4k4	mitogen-activated protein kinase kinase kinase kinase 4	26921	1	39900913	4010	MAPK signaling pathway	8.8187	9.0828	9.6857	8.7226	8.7481	8.7699	8.7699	8.5989	8.6709	8.6606	8.768	8.7597	8.7699	8.7699	8.7699
TC0100000290.mm.1	NA	ncRNA: NONMMUT000698 NONCODE	NA	-	-	-	-	5.9132	6.3079	6.0417	6.0006	5.9541	5.6407	5.9952	6.128	5.5341	5.8626	5.9039	6.0418	5.9602	5.9807	6.1242
TC0100000291.mm.1	NA	ncRNA: NONMMUT000699 NONCODE	NA	-	-	-	-	5.7003	6.27	6.6831	5.8697	5.767	5.8435	6.0516	6.2739	5.9151	6.3438	6.0994	6.1039	6.5602	6.2283	5.7795
TC0100000292.mm.1	Il1r2	interleukin 1 receptor, type II	16178	1	40084768	04010, 04060, 04640, 05146, 05166, 05202	MAPK signaling pathway, Cytokine-cytokine receptor interaction, Hematopoietic cell lineage, Amoebiasis, HTLV-I infection, Transcriptional misregulation in cancer	5.6515	5.557	5.4215	6.8112	6.7417	7.0596	6.7489	6.2021	6.1906	6.3401	6.3931	5.9213	6.2024	6.1164	6.0369
TC0100000293.mm.1	NA	ncRNA: NONMMUT000706 NONCODE	NA	-	-	-	-	4.2925	3.4515	3.8013	3.7005	3.5979	3.3514	3.6975	3.9781	3.6153	3.6411	3.5456	3.4442	3.6411	3.7404	3.4137
TC0100000294.mm.1	NA	ncRNA: NONMMUT000707 NONCODE	NA	-	-	-	-	5.7663	4.8997	4.6061	5.0316	4.77	4.7949	5.0316	5.0191	5.5278	5.0316	4.9533	5.1337	5.0316	5.1616	4.7225
TC0100000295.mm.1	Il1r1	interleukin 1 receptor, type I	16177	1	40225080; 40266586	04010, 04060, 04064, 04210, 04380, 04640, 04750, 05146, 05166	MAPK signaling pathway, Cytokine-cytokine receptor interaction, NF-kappa B signaling pathway, Apoptosis, Osteoclast differentiation, Hematopoietic cell lineage, Inflammatory mediator regulation of TRP channels, Amoebiasis, HTLV-I infection	5.6433	5.1699	5.1699	5.1331	5.1699	5.0094	5.3261	5.1744	5.1699	5.1699	5.0867	5.1041	5.1699	5.1482	5.2134
TC0100000296.mm.1	NA	ncRNA: NONMMUT000708 NONCODE	NA	-	-	-	-	4.7224	4.3266	4.3055	4.6142	4.4742	4.9226	4.5879	4.6337	4.7321	4.2457	4.6416	4.5214	4.5081	4.6227	4.7141
TC0100000297.mm.1	Il1rl2	interleukin 1 receptor-like 2	107527	1	40324627	-	-	5.813	5.8354	6.369	6.909	7.0834	7.0587	7.0775	7.0294	6.697	7.1455	7.2652	5.7795	5.5151	5.055	5.2621
TC0100000298.mm.1	Il1rl1	interleukin 1 receptor-like 1	17082	1	40439649; 40440628	-	-	4.6594	4.3543	4.4351	5.0339	4.7572	4.8521	4.8717	4.8002	4.6594	4.7672	5.0254	4.2638	4.2639	4.4318	4.5071
TC0100000299.mm.1	Il18r1	interleukin 18 receptor 1	16182	1	40465552; 40465621; 40466006	04060, 04668, 05321	Cytokine-cytokine receptor interaction, TNF signaling pathway, Inflammatory bowel disease (IBD)	5.1661	4.7219	4.846	4.8397	4.7119	4.8085	4.9346	4.846	4.846	4.7928	4.846	4.846	4.9713	4.9134	4.846
TC0100000300.mm.1	Il18rap	interleukin 18 receptor accessory protein	16174	1	40515362	04060, 05321	Cytokine-cytokine receptor interaction, Inflammatory bowel disease (IBD)	5.6015	5.6319	5.6198	6.3162	6.3797	6.2171	6.4359	6.2171	5.9654	6.066	6.2967	6.3847	6.2465	6.2351	6.3675
TC0100000301.mm.1	Slc9a4	solute carrier family 9 (sodium/hydrogen exchanger), member 4	110895	1	40580227	4971	Gastric acid secretion	4.9276	4.5276	4.3654	5.1622	5.2425	5.1536	5.1624	5.0971	5.0342	5.0494	5.0287	5.0561	4.7054	5.0287	4.9926
TC0100000302.mm.1	Slc9a2	solute carrier family 9 (sodium/hydrogen exchanger), member 2	226999	1	40681712	-	-	4.6879	4.384	4.3703	4.2934	4.384	4.3434	4.384	4.403	4.4311	4.3985	4.2713	4.3259	4.3692	4.4185	4.384
TC0100000303.mm.1	NA	ncRNA: NONMMUT000715 NONCODE	NA	-	-	-	-	6.2709	5.9153	6.0418	6.1361	6.1558	6.0192	6.438	6.1808	6.3826	6.1504	6.1758	6.1368	6.1649	6.096	6.3934
TC0100000304.mm.1	Tmem182	transmembrane protein 182	381339	1	40805601	-	-	5.4762	5.0692	5.084	5.3021	5.3274	5.3021	5.3542	5.3366	5.4516	5.2625	5.2921	5.3021	5.2294	5.3527	5.3021
TC0100000305.mm.1	NA	ncRNA: NONMMUT000718 NONCODE	NA	-	-	-	-	3.5365	3.0342	2.902	3.0408	3.1184	2.899	3.5824	3.0242	3.281	3.1084	3.016	3.3867	2.8746	3.1317	3.2599
TC0100000306.mm.1	NA	ncRNA: NONMMUT000719 NONCODE	NA	-	-	-	-	4.3647	3.2265	3.605	3.5592	3.4632	3.5614	3.6228	3.4647	3.6298	3.5926	3.367	3.2948	3.9365	3.5896	3.8557
TC0100000307.mm.1	NA	ncRNA: NONMMUT000724 NONCODE	NA	-	-	-	-	5.8062	4.8397	4.6739	4.7698	4.7754	4.9081	5.0856	4.8453	4.9659	5.1337	4.7994	4.8422	4.9272	4.7164	4.811
TC0100000309.mm.1	NA	ncRNA: NONMMUT000725 NONCODE	NA	-	-	-	-	4.2937	3.9382	3.8872	4.0096	3.9791	3.9675	4.2724	4.0483	3.9798	4.0096	3.955	4.1188	4.0096	3.8974	4.0096
TC0100000310.mm.1	NA	ncRNA: NONMMUT000731 NONCODE	NA	-	-	-	-	4.3537	3.9062	4.233	4.2148	4.278	4.1682	4.3975	4.1644	4.3901	4.2587	4.1764	4.322	4.1439	3.9535	4.3719
TC0100000311.mm.1	NA	ncRNA: NONMMUT000739 NONCODE	NA	-	-	-	-	3.76	3.8002	3.5745	3.6505	3.7305	4.1013	3.9754	3.7466	3.675	3.7476	3.5936	4.2853	3.6454	3.5782	3.7217
TC0100000313.mm.1	NA	ncRNA: NONMMUT000756 NONCODE	NA	-	-	-	-	6.0772	5.8633	5.4142	5.6685	5.7802	5.5297	6.0323	5.7692	5.8449	5.7778	5.5977	5.7802	5.8096	5.789	5.8038
TC0100000314.mm.1	NA	ncRNA: NONMMUT000757 NONCODE	NA	-	-	-	-	4.7433	4.3218	4.1699	4.269	4.3076	4.2889	4.5086	4.3517	4.332	4.3291	4.2356	4.4266	4.418	4.2338	4.355
TC0100000315.mm.1	Mrps9	mitochondrial ribosomal protein S9	69527	1	42851233	3010	Ribosome	7.3638	7.8274	8.0236	7.942	7.9274	7.9238	7.9212	7.8865	7.8816	7.7872	7.8962	7.917	7.8351	7.9061	7.7816
TC0100000316.mm.1	NA	ncRNA: NONMMUT000758 NONCODE	NA	-	-	-	-	6.6557	6.8789	6.575	7.0883	6.5993	6.9557	6.7682	6.8563	6.7073	7.0742	6.8909	6.9951	6.8585	6.9376	6.8874
TC0100000317.mm.1	Gpr45	G protein-coupled receptor 45	93690	1	42952872	-	-	5.9977	5.2995	5.158	5.3732	5.3732	5.2947	5.6376	5.3872	5.3899	5.253	5.2713	5.3039	5.3526	5.3732	5.3732
TC0100000318.mm.1	NA	ncrna:miRNA ENSMUST00000158463 ENSEMBL	NA	-	-	-	-	2.0301	1.9769	1.9457	1.9868	1.8678	2.0872	2.038	2.0194	1.872	1.9805	1.9249	2.1389	2.0862	2.0182	2.0789
TC0100000320.mm.1	AI597479	expressed sequence AI597479	98404	1	43098710	-	-	7.215	7.443	7.2657	7.0308	7.5208	7.3167	7.4427	7.1119	7.3033	7.1214	7.2708	7.292	7.2387	7.2657	7.0849
TC0100000322.mm.1	NA	ncRNA: NONMMUT000767 NONCODE	NA	-	-	-	-	5.4811	5.0682	4.9072	4.9169	4.9209	4.9168	5.3015	4.8625	5.2144	4.8382	4.8208	4.8221	5.1023	4.9827	4.9321
TC0100000323.mm.1	Nck2	non-catalytic region of tyrosine kinase adaptor protein 2	17974	1	43445751	04012, 04360, 04660	ErbB signaling pathway, Axon guidance, T cell receptor signaling pathway	5.4047	5.2199	5.14	5.5307	5.5685	5.5382	5.7721	5.6425	5.7337	5.5846	5.7337	5.6201	5.5685	5.536	5.5634
TC0100000324.mm.1	NA	ncRNA: NONMMUT000770 NONCODE	NA	-	-	-	-	3.9661	4.676	4.277	5.6971	5.0259	5.8452	5.4664	5.5304	5.2426	5.0073	5.0159	5.9685	5.1744	5.0723	5.2008
TC0100000325.mm.1	NA	ncRNA: NONMMUT000772 NONCODE	NA	-	-	-	-	5.5793	4.7452	4.6296	5.7453	5.4493	5.4585	5.8026	5.6005	5.0299	5.3252	5.5298	5.7044	5.8135	5.2682	5.456
TC0100000326.mm.1	NA	ncRNA: NONMMUT000773 NONCODE	NA	-	-	-	-	5.0035	4.5015	4.4344	4.8035	4.7493	4.7834	4.9891	4.9727	4.7908	4.7984	4.8506	4.4294	4.8399	4.7484	4.8997
TC0100000327.mm.1	NA	ncRNA: NONMMUT000774 NONCODE	NA	-	-	-	-	5.8298	5.5358	5.4068	6.2758	6.2809	5.861	6.294	6.0458	6.1952	6.4998	6.1461	6.1691	6.423	6.239	6.4264
TC0100000328.mm.1	NA	ncRNA: NONMMUT000775 NONCODE	NA	-	-	-	-	5.4682	5.3279	4.9687	5.2149	5.3627	5.2654	5.6813	5.3286	5.3304	5.3755	5.4148	5.5408	5.0231	5.2818	5.2874
TC0100000329.mm.1	1500015O10Rik	RIKEN cDNA 1500015O10 gene	78896	1	43730602	-	-	5.5717	5.2477	4.9172	5.2528	5.197	4.9448	5.4879	5.2706	5.3359	5.1621	5.3003	5.2477	5.2722	5.0719	5.2501
TC0100000331.mm.1	NA	ncrna:snoRNA ENSMUST00000158223 ENSEMBL	NA	-	-	-	-	4.9775	4.7499	4.6085	4.7282	4.6732	4.5074	4.852	4.9138	4.804	4.724	4.9358	5.0427	4.7312	4.8257	4.8855
TC0100000332.mm.1	Tpp2	tripeptidyl peptidase II	22019	1	43934007	-	-	7.5719	8.5735	8.6275	9.1681	9.1011	9.1005	9.1005	9.0911	9.0869	9.1005	9.2627	9.335	9.2779	9.1908	9.2016
TC0100000333.mm.1	Bivm	basic, immunoglobulin-like variable motif containing	246229	1	44119968	-	-	5.371	5.8948	5.9948	6.3186	6.4651	6.4937	6.3778	6.3365	6.4082	6.6095	6.3379	6.5878	6.3365	6.3362	6.0962
TC0100000334.mm.1	Ercc5	excision repair cross-complementing rodent repair deficiency, complementation group 5	22592	1	44147744	3420	Nucleotide excision repair	6.2836	6.5001	6.7672	6.3801	6.4364	6.3861	6.4761	6.434	6.341	6.4493	6.4493	6.4595	6.461	6.5315	6.4493
TC0100000335.mm.1	NA	ncRNA: NONMMUT000793 NONCODE	NA	-	-	-	-	4.7865	4.945	5.6785	4.6691	4.2535	4.5045	4.7462	4.3038	4.4911	4.3361	4.8936	4.6239	4.925	5.289	4.6236
TC0100000337.mm.1	NA	ncRNA: NONMMUT000794 NONCODE	NA	-	-	-	-	3.5487	3.2625	3.4587	3.3605	3.3525	3.4587	3.6431	3.3967	3.4686	3.4637	3.3247	3.6889	3.3048	3.4587	3.4642
TC0100000338.mm.1	Gulp1	GULP, engulfment adaptor PTB domain containing 1	70676	1	44551671	-	-	3.505	3.3368	3.1508	3.3368	3.296	3.3368	3.3368	3.3368	3.4384	3.3756	3.2893	3.3368	3.4163	3.3368	3.3368
TC0100000339.mm.1	NA	ncRNA: NONMMUT000799 NONCODE	NA	-	-	-	-	2.8882	2.832	2.5631	2.4483	2.4717	2.8445	2.7606	2.61	2.5621	2.6168	2.4125	2.8828	2.7138	3.0638	2.5866
TC0100000340.mm.1	NA	ncRNA: NONMMUT000800 NONCODE	NA	-	-	-	-	2.912	2.9342	3.2564	2.8087	2.8613	2.7494	3.2318	2.7856	3.045	2.8946	2.9376	3.0304	3.2977	2.7402	2.9311
TC0100000341.mm.1	NA	ncRNA: NONMMUT000801 NONCODE	NA	-	-	-	-	3.3035	3.168	3.2278	3.387	3.3399	3.4463	3.7051	3.3555	3.3174	3.3658	3.2697	3.6481	3.3194	3.2452	3.4044
TC0100000343.mm.1	Col3a1	collagen, type III, alpha 1	12825	1	45311538	04151, 04510, 04512, 04974, 05146	PI3K-Akt signaling pathway, Focal adhesion, ECM-receptor interaction, Protein digestion and absorption, Amoebiasis	6.8761	6.2461	6.0808	6.2461	6.2395	6.1734	6.5035	6.2615	6.3493	6.2461	6.1977	6.1746	6.2555	6.1643	6.2133
TC0100000348.mm.1	NA	ncrna:snoRNA ENSMUST00000083321 ENSEMBL	NA	-	-	-	-	6.6614	6.2508	5.92	6.1705	6.1238	6.1296	6.4793	6.4574	6.2594	6.0877	6.0805	5.8473	6.1741	6.0902	6.17
TC0100000349.mm.1	NA	ncRNA: NONMMUT000812 NONCODE	NA	-	-	-	-	4.7654	4.7848	4.4439	4.2097	4.3956	4.4276	4.6162	4.5665	4.6279	4.8474	4.2768	4.4244	4.7376	4.3967	4.5851
TC0100000350.mm.1	NA	ncRNA: NONMMUT000814 NONCODE	NA	-	-	-	-	6.6486	6.2405	5.8635	6.4017	6.1116	6.0405	6.3815	6.1984	6.446	6.1774	6.2777	6.295	6.4901	6.172	6.2647
TC0100000351.mm.1	Wdr75	WD repeat domain 75	73674	1	45795501	3008	Ribosome biogenesis in eukaryotes	6.6818	7.1385	7.0642	6.6343	6.8492	6.7901	6.8177	6.6784	6.6649	6.7901	6.7901	6.7988	6.7298	6.8156	6.7705
TC0100000354.mm.1	NA	ncrna:rRNA ENSMUST00000093689 ENSEMBL	NA	-	-	-	-	5.5641	5.3724	5.2557	5.1561	5.5183	5.3724	5.4535	5.4963	5.2998	5.312	5.0936	5.4413	5.635	5.5111	5.2925
TC0100000356.mm.1	Dnah7c	dynein, axonemal, heavy chain 7C	100101919	1	-	-	-	4.3061	3.9609	3.8637	3.9609	3.9546	3.9108	4.2019	3.9609	3.9609	3.9998	3.8655	3.967	3.9609	3.9609	3.9609
TC0100000359.mm.1	NA	ncRNA: NONMMUT000832 NONCODE	NA	-	-	-	-	2.3887	2.6347	2.2038	2.4602	2.6282	2.5794	2.6187	2.1819	2.9179	2.7426	2.5794	2.5633	2.6123	2.5958	2.5794
TC0100000360.mm.1	C230029F24Rik	RIKEN cDNA C230029F24 gene	442837	1	-	-	-	3.2061	2.9816	3.0433	3.1283	3.1769	3.2867	3.2327	3.3057	3.2625	3.2625	3.4315	3.3403	3.3742	3.6047	3.2983
TC0100000361.mm.1	NA	ncRNA: NONMMUT000833 NONCODE	NA	-	-	-	-	4.1517	4.1807	4.3286	4.5508	4.0203	4.2212	4.4478	4.3061	4.2844	4.0545	4.2279	4.3876	4.3605	4.5665	4.5904
TC0100000362.mm.1	NA	ncRNA: NONMMUT000834 NONCODE	NA	-	-	-	-	4.9192	4.1838	4.3363	4.2624	4.1954	4.0856	4.6718	4.3291	4.3224	4.3504	4.3013	4.1662	4.2314	4.3232	4.7081
TC0100000363.mm.1	NA	ncRNA: NONMMUT000836 NONCODE	NA	-	-	-	-	5.9335	5.6692	5.5418	5.8311	5.8842	5.8054	6.0996	5.9733	5.9785	5.749	5.8781	5.8475	5.9771	5.9307	5.7718
TC0100000364.mm.1	Tmeff2	transmembrane protein with EGF-like and two follistatin-like domains 2	56363	1	50927523	-	-	4.8104	4.4758	4.4758	4.4758	4.4758	4.4568	4.6526	4.4758	4.4758	4.4758	4.4758	4.445	4.4758	4.4758	4.4758
TC0100000365.mm.1	NA	ncRNA: NONMMUT000839 NONCODE	NA	-	-	-	-	3.3579	3.7108	3.7182	3.4299	3.7526	3.7601	3.7415	3.8582	3.7415	3.8969	3.5497	3.6683	3.706	3.7071	3.979
TC0100000366.mm.1	NA	ncRNA: NONMMUT000840 NONCODE	NA	-	-	-	-	3.7374	2.9536	3.2613	2.9226	3.355	3.105	3.3992	2.9819	3.0438	3.2672	3.3575	3.1997	2.9377	3.102	3.0314
TC0100000367.mm.1	NA	ncrna:miRNA ENSMUST00000175165 ENSEMBL	NA	-	-	-	-	11.6827	11.9325	11.8508	11.9681	11.8266	11.7906	11.8995	11.9125	11.5865	11.6593	11.9642	12.0303	11.9381	12.0657	12.0015
TC0100000368.mm.1	NA	ncRNA: NONMMUT000842 NONCODE	NA	-	-	-	-	3.7048	3.8149	3.1415	3.5147	3.3167	3.2069	3.4977	3.4666	3.626	3.5413	3.4031	3.7891	3.5599	3.5445	3.2602
TC0100000369.mm.1	NA	ncRNA: NONMMUT000843 NONCODE	NA	-	-	-	-	3.6877	3.5718	3.4733	3.606	3.3762	3.5781	3.78	3.6067	3.5944	3.4562	3.5718	3.1394	3.6153	3.4891	3.4268
TC0100000370.mm.1	NA	ncRNA: NONMMUT000844 NONCODE	NA	-	-	-	-	4.6866	4.1562	4.2628	4.2254	4.2463	3.8934	4.6617	4.1057	4.2365	4.4227	4.0803	4.2322	4.2165	4.3084	4.4755
TC0100000371.mm.1	NA	ncRNA: NONMMUT000845 NONCODE	NA	-	-	-	-	4.8589	4.1332	4.1532	4.1675	3.7537	3.9927	4.0575	4.1997	3.9756	4.0043	4.0823	4.179	3.9462	3.8653	4.2841
TC0100000372.mm.1	Sdpr	serum deprivation response	20324	1	51289126	-	-	5.7139	5.2453	5.0795	5.2876	5.0335	4.9568	5.2403	5.4401	5.3632	5.2094	5.1518	5.2258	5.4404	5.4286	5.2519
TC0100000373.mm.1	NA	ncRNA: NONMMUT000848 NONCODE	NA	-	-	-	-	3.6058	3.1782	2.8407	3.2603	3.403	3.0825	3.1782	3.1968	3.1896	3.1782	3.0874	3.5808	3.1782	3.0362	3.0075
TC0100000374.mm.1	Stat4	signal transducer and activator of transcription 4	20849	1	52008244	04630, 05161, 05321	Jak-STAT signaling pathway, Hepatitis B, Inflammatory bowel disease (IBD)	5.4751	5.8871	6.0942	5.3606	5.6473	5.6048	5.52	5.6563	5.6877	5.6272	5.6473	5.6656	5.5182	5.6801	5.6473
TC0100000375.mm.1	Stat1	signal transducer and activator of transcription 1	20846	1	52119438; 52119622	04062, 04380, 04620, 04630, 04917, 04919, 05140, 05145, 05152, 05160, 05161, 05162, 05164, 05168, 05200, 05212, 05321	Chemokine signaling pathway, Osteoclast differentiation, Toll-like receptor signaling pathway, Jak-STAT signaling pathway, Prolactin signaling pathway, Thyroid hormone signaling pathway, Leishmaniasis, Toxoplasmosis, Tuberculosis, Hepatitis C, Hepatitis B, Measles, Influenza A, Herpes simplex infection, Pathways in cancer, Pancreatic cancer, Inflammatory bowel disease (IBD)	9.2732	9.9658	9.9485	10.9506	10.9736	10.9737	10.9506	10.9089	10.9052	10.9503	10.9506	11.2082	11.1633	11.2348	11.2377
TC0100000376.mm.1	NA	ncRNA: NONMMUT000870 NONCODE	NA	-	-	-	-	6.3379	7.7889	8.1244	8.0016	7.9491	7.8821	7.8109	7.961	7.7392	7.9507	8.1394	8.1764	8.0365	8.0303	7.8507
TC0100000377.mm.1	NA	ncRNA: NONMMUT000878 NONCODE	NA	-	-	-	-	3.6587	3.3058	3.0769	3.3364	3.3603	3.3354	3.3659	3.4234	3.234	3.267	3.3365	3.5626	3.4778	3.7813	3.37
TC0100000378.mm.1	NA	ncRNA: NONMMUT000884 NONCODE	NA	-	-	-	-	4.6547	5.4772	5.1551	4.6778	4.9571	5.3547	4.8906	4.8528	4.899	4.1004	5.2685	4.8572	4.7646	5.0509	4.6431
TC0100000379.mm.1	NA	ncRNA: NONMMUT000887 NONCODE	NA	-	-	-	-	5.4717	5.4276	5.4358	5.3559	5.3384	5.122	5.4389	5.4655	5.3559	5.3662	5.3873	5.2067	5.3559	5.1688	5.3282
TC0100000380.mm.1	Tmem194b	transmembrane protein 194B	227094	1	52630705	-	-	6.9615	7.1105	8.0025	6.493	6.2012	6.3753	6.5685	6.4856	6.3177	6.1799	6.232	6.3628	6.4631	6.4704	6.4824
TC0100000381.mm.1	Hibch	3-hydroxyisobutyryl-Coenzyme A hydrolase	227095	1	52845046	00280, 00410, 00640	Valine, leucine and isoleucine degradation, beta-Alanine metabolism, Propanoate metabolism	6.3476	6.6773	7.1902	5.9976	5.9256	6.1437	6.1107	6.0236	6.0687	6.0445	6.1437	6.0804	6.1437	6.2259	6.1717
TC0100000382.mm.1	NA	ncRNA: NONMMUT000902 NONCODE	NA	-	-	-	-	5.0553	4.5979	4.7691	4.8191	4.7839	4.9334	4.889	4.5605	4.6052	4.6636	4.636	4.4673	4.7076	4.7025	4.6168
TC0100000383.mm.1	Mstn	myostatin	17700	1	53061663	-	-	3.566	2.975	3.1077	2.9462	3.0244	3.1518	3.6011	3.1697	3.2108	3.1666	3.0244	3.1593	3.2313	3.0644	3.1234
TC0100000384.mm.1	NA	ncrna:snoRNA ENSMUST00000158709 ENSEMBL	NA	-	-	-	-	5.167	4.6637	4.2264	4.5829	4.4575	4.4274	4.8318	4.6107	4.5755	4.5116	4.5495	4.5148	4.8777	4.5856	4.5788
TC0100000385.mm.1	NA	ncRNA: NONMMUT000907 NONCODE	NA	-	-	-	-	4.2262	4.9003	5.1543	4.1343	4.8577	4.4005	4.2719	4.5687	4.4394	4.3016	4.072	4.414	4.4851	4.4105	4.2532
TC0100000386.mm.1	Ormdl1	ORM1-like 1 (S. cerevisiae)	227102	1	53297095	-	-	6.8241	7.4265	6.9755	6.7801	6.9743	7.1184	6.9934	6.7309	6.6933	6.9743	7.0866	6.9599	6.9308	6.9743	6.9743
TC0100000387.mm.1	Osgepl1	O-sialoglycoprotein endopeptidase-like 1	72085	1	53313663	-	-	5.9129	6.2291	6.2291	6.3755	6.0919	6.2156	6.2488	6.3626	6.2291	6.1726	6.2291	6.2374	6.1902	6.2291	6.2717
TC0100000388.mm.1	NA	ncRNA: NONMMUT000924 NONCODE	NA	-	-	-	-	3.6037	3.0436	3.2683	3.2883	3.2302	3.6328	3.2325	3.5934	3.1687	3.299	3.1984	3.5157	3.6537	3.2068	3.299
TC0100000389.mm.1	Mir7681	microRNA mir-7681	102465783	1	-	-	-	5.2212	4.951	4.6463	5.2712	5.0551	5.1435	4.9667	5.361	5.0439	4.8699	4.9993	4.8015	4.9281	4.8728	5.1058
TC0100000390.mm.1	Ccdc150	coiled-coil domain containing 150	78016	1	54250683	-	-	4.0635	3.9362	3.9386	3.9312	3.9386	3.8874	4.1144	3.9386	3.9386	4.0359	3.8622	3.9386	3.9386	3.9386	3.9386
TC0100000391.mm.1	NA	ncRNA: NONMMUT000938 NONCODE	NA	-	-	-	-	6.6088	6.9667	6.7288	6.8217	6.5361	6.6421	6.7077	6.7876	6.3615	6.2378	6.8213	6.9798	7.0082	6.7288	6.9187
TC0100000392.mm.1	NA	ncrna:miRNA ENSMUST00000158620 ENSEMBL	NA	-	-	-	-	6.294	7.2606	7.2485	6.9938	6.2741	6.8812	6.5931	6.5029	6.1798	6.8781	7.2002	7.4958	7.2215	7.1658	6.995
TC0100000393.mm.1	Coq10b	coenzyme Q10 homolog B (S. cerevisiae)	67876	1	55052770	-	-	6.6361	7.037	6.9307	6.9474	6.9672	6.9758	7.1361	6.9451	6.8797	7.2077	7.0757	6.8789	6.9766	6.9728	6.8475
TC0100000394.mm.1	NA	ncRNA: NONMMUT000952 NONCODE	NA	-	-	-	-	5.7216	6.0958	5.5709	6.5064	6.153	5.8265	6.2337	5.7895	6.1263	6.4249	5.95	6.4221	6.4504	6.3796	6.0174
TC0100000395.mm.1	Hspe1	heat shock protein 1 (chaperonin 10)	15528	1	55088148	-	-	9.7348	10.1228	9.7029	9.8633	9.8063	9.9122	10.1269	9.8484	9.8716	9.9353	9.926	9.67	9.7019	9.5884	9.5559
TC0100000397.mm.1	Mob4	MOB family member 4, phocein	19070	1	55131245	-	-	7.0708	8.0556	8.0904	8.1343	7.9785	8.0418	8.0245	8.0417	7.9304	8.0418	8.149	8.0543	8.2433	8.1088	8.0029
TC0100000398.mm.1	NA	ncRNA: NONMMUT000960 NONCODE	NA	-	-	-	-	4.1367	4.178	4.0822	4.1577	4.1367	3.9686	4.2759	4.0815	4.2382	4.2281	4.0943	4.1367	4.1558	4.1357	4.1367
TC0100000399.mm.1	Mars2	methionine-tRNA synthetase 2 (mitochondrial)	212679	1	55237177	00450, 00970	Selenocompound metabolism, Aminoacyl-tRNA biosynthesis	5.2488	6.0592	6.059	5.2257	5.2668	5.56	5.3587	5.1694	5.3166	5.2561	5.0464	5.0628	5.0613	5.4077	4.9984
TC0100000400.mm.1	NA	ncRNA: NONMMUT000961 NONCODE	NA	-	-	-	-	5.615	6.8729	7.6101	5.2571	5.6505	5.46	5.8126	5.5805	5.5351	5.4917	5.6234	5.9632	5.4503	5.1482	5.8239
TC0100000401.mm.1	NA	ncRNA: NONMMUT000962 NONCODE	NA	-	-	-	-	2.9742	3.1481	3.6132	2.8881	2.8301	2.8229	3.3122	3.0881	3.2098	3.2546	3.0752	2.9833	3.276	3.2219	3.2393
TC0100000402.mm.1	NA	ncRNA: NONMMUT000963 NONCODE	NA	-	-	-	-	4.1835	4.1552	4.0993	3.8769	3.9593	4.1986	4.0968	4.0968	4.283	3.8802	3.8538	3.9258	3.8744	4.2518	4.3169
TC0100000404.mm.1	Plcl1	phospholipase C-like 1	227120	1	55405946	4727	GABAergic synapse	5.9738	5.7387	5.4971	6.0385	6.273	6.0799	6.0567	6.0031	6.023	5.7923	6.0939	6.0647	5.6483	5.984	5.9738
TC0100000405.mm.1	NA	ncRNA: NONMMUT000966 NONCODE	NA	-	-	-	-	5.6368	6.2279	5.4903	6.9872	6.2785	6.3863	6.8137	6.4577	6.0263	6.1323	6.8073	6.9956	6.7693	6.3792	6.4922
TC0100000406.mm.1	NA	ncRNA: NONMMUT000967 NONCODE	NA	-	-	-	-	6.0299	6.9665	6.0765	7.5957	6.9582	7.0822	7.0866	7.2619	6.4652	6.2015	7.4678	7.5864	7.1859	7.4774	7.0987
TC0100000407.mm.1	NA	ncRNA: NONMMUT000968 NONCODE	NA	-	-	-	-	5.5147	6.3969	5.3128	6.8294	6.3807	6.6024	6.7202	6.6637	5.7512	6.5804	7.054	6.4435	6.3009	6.7531	6.4959
TC0100000408.mm.1	NA	ncRNA: NONMMUT000970 NONCODE	NA	-	-	-	-	6.1617	6.2997	5.3511	7.1107	7.4208	6.9506	7.1135	6.985	6.1656	6.6205	7.405	7.193	6.9545	6.7622	7.0515
TC0100000409.mm.1	NA	ncRNA: NONMMUT000971 NONCODE	NA	-	-	-	-	6.2981	6.2131	6.0187	6.4717	6.4824	6.3473	6.4221	6.486	5.754	5.7662	6.4277	6.2779	6.3371	6.5003	6.7977
TC0100000410.mm.1	NA	ncRNA: NONMMUT000973 NONCODE	NA	-	-	-	-	5.7888	5.8572	5.2368	6.0612	5.9983	5.908	6.4266	6.0456	5.6816	5.5537	6.0551	5.8915	5.762	5.724	6.2448
TC0100000411.mm.1	NA	ncRNA: NONMMUT000974 NONCODE	NA	-	-	-	-	5.1121	4.9282	4.2308	5.3007	4.7963	5.0842	4.8649	5.0701	4.8958	4.6391	5.1216	5.2652	5.0459	5.1196	4.9549
TC0100000412.mm.1	NA	ncRNA: NONMMUT000975 NONCODE	NA	-	-	-	-	4.1975	4.1789	3.7662	4.3032	4.8608	4.1296	4.5795	4.2917	3.4982	3.8422	4.3319	5.2237	4.1671	4.8037	4.7033
TC0100000413.mm.1	NA	ncRNA: NONMMUT000977 NONCODE	NA	-	-	-	-	5.4918	4.8827	4.9693	5.0999	5.111	5.0105	5.3091	5.0943	5.0877	5.1704	4.9184	4.8524	5.0313	5.1167	5.1223
TC0100000414.mm.1	9130227L01Rik	RIKEN cDNA 9130227L01 gene	329159	1	55931241	-	-	4.5706	4.4278	4.2111	4.4272	4.4387	4.4109	4.5199	4.5335	4.4278	4.4278	4.3641	4.4278	4.4374	4.4739	4.4643
TC0100000415.mm.1	NA	ncRNA: NONMMUT000981 NONCODE	NA	-	-	-	-	4.4144	3.9541	4.0499	4.0499	4.0499	4.1004	4.2159	4.0094	4.0499	4.0079	3.9146	4.0135	4.0369	4.1139	4.0122
TC0100000416.mm.1	NA	ncRNA: NONMMUT000984 NONCODE	NA	-	-	-	-	4.0846	3.4995	3.0986	3.4253	3.4139	3.4418	3.6469	3.4891	3.4509	3.5908	3.2833	3.7448	3.4335	3.5027	3.8155
TC0100000417.mm.1	9130024F11Rik	RIKEN cDNA 9130024F11 gene	329160	1	56971469	-	-	5.7413	5.519	5.502	5.5242	5.5242	5.5242	5.6198	5.5287	5.605	5.5242	5.5049	5.4764	5.5242	5.4745	5.5024
TC0100000418.mm.1	NA	ncRNA: NONMMUT000989 NONCODE	NA	-	-	-	-	6.3796	5.7261	5.5986	5.607	5.676	5.717	5.7781	5.6282	5.5987	5.6508	5.5775	5.6443	5.6898	5.676	5.6284
TC0100000419.mm.1	NA	ncRNA: NONMMUT000991 NONCODE	NA	-	-	-	-	3.597	3.4044	3.2519	3.1881	3.357	3.1265	4.043	3.1848	3.2834	3.4991	3.0678	3.3748	3.5292	3.504	3.2539
TC0100000420.mm.1	1700066M21Rik	RIKEN cDNA 1700066M21 gene	73467	1	57377620	-	-	7.0692	6.8172	6.8746	6.5786	6.6815	6.6549	6.7839	6.6842	6.4519	6.7272	6.6337	6.6039	6.5566	6.5866	6.3627
TC0100000422.mm.1	9430016H08Rik	RIKEN cDNA 9430016H08 gene	68115	1	57406548	-	-	5.8952	6.2032	6.3646	6.2857	6.322	6.5018	6.337	6.4011	6.1878	6.3604	6.2928	6.0845	6.2715	6.2529	6.2437
TC0100000423.mm.1	NA	ncrna:snRNA ENSMUST00000157728 ENSEMBL	NA	-	-	-	-	5.7784	4.9746	5.2295	5.3275	5.1938	5.3934	5.4935	5.4319	5.4575	5.3869	5.2481	5.3425	5.3006	5.6309	5.3974
TC0100000424.mm.1	Spats2l	spermatogenesis associated, serine-rich 2-like	67198	1	57774861; 57845571	-	-	5.41	5.1005	4.9219	5.093	5.1005	5.083	5.2506	5.1005	5.2274	5.1005	4.9929	5.1005	5.1005	5.1005	5.1005
TC0100000425.mm.1	NA	ncRNA: NONMMUT001008 NONCODE	NA	-	-	-	-	4.1532	3.736	3.6011	3.978	3.6446	3.7991	4.2743	3.9359	4.2349	3.9834	3.9387	3.8743	3.9387	3.6908	4.1869
TC0100000426.mm.1	Sgol2	shugoshin-like 2 (S. pombe)	68549	1	57985340; 57995974	-	-	6.6076	7.3565	7.7992	4.8833	5.288	5.288	5.0637	5.288	5.288	5.288	5.1921	5.1488	5.0557	4.8721	4.9698
TC0100000427.mm.1	Aox1	aldehyde oxidase 1	11761	1	58029969	00280, 00350, 00380, 00750, 00760, 00830, 00982	Valine, leucine and isoleucine degradation, Tyrosine metabolism, Tryptophan metabolism, Vitamin B6 metabolism, Nicotinate and nicotinamide metabolism, Retinol metabolism, Drug metabolism - cytochrome P450	5.2314	4.8689	4.8189	4.8689	4.8501	4.8659	5.1273	4.8689	4.9313	4.8689	4.859	4.8689	4.8689	4.8248	4.8689
TC0100000428.mm.1	Aox3	aldehyde oxidase 3	71724	1	58113136	00280, 00350, 00380, 00750, 00760, 00830, 00982	Valine, leucine and isoleucine degradation, Tyrosine metabolism, Tryptophan metabolism, Vitamin B6 metabolism, Nicotinate and nicotinamide metabolism, Retinol metabolism, Drug metabolism - cytochrome P450	4.9295	4.6451	4.6084	4.5285	4.4906	4.5885	4.7507	4.6044	4.6044	4.6044	4.5477	4.6044	4.6044	4.6044	4.6044
TC0100000429.mm.1	NA	ncRNA: NONMMUT001020 NONCODE	NA	-	-	-	-	4.432	3.7883	4.2442	4.2573	4.3006	4.2554	4.3048	4.3237	4.4177	4.1596	4.0762	4.3753	3.7986	4.1734	4.1904
TC0100000430.mm.1	Aox4	aldehyde oxidase 4	71872	1	58210397	00280, 00350, 00380, 00750, 00760, 00830, 00982	Valine, leucine and isoleucine degradation, Tyrosine metabolism, Tryptophan metabolism, Vitamin B6 metabolism, Nicotinate and nicotinamide metabolism, Retinol metabolism, Drug metabolism - cytochrome P450	5.2845	4.8655	4.6387	4.8655	4.8655	4.8567	5.041	4.8655	4.936	4.8812	4.7731	4.8602	4.8655	4.8655	4.8655
TC0100000431.mm.1	Aox2	aldehyde oxidase 2	213043	1	58278326	00280, 00350, 00380, 00750, 00760, 00830, 00982	Valine, leucine and isoleucine degradation, Tyrosine metabolism, Tryptophan metabolism, Vitamin B6 metabolism, Nicotinate and nicotinamide metabolism, Retinol metabolism, Drug metabolism - cytochrome P450	5.3987	4.8532	4.5935	4.8532	4.7951	4.7723	5.034	4.9715	4.929	4.8532	4.7623	4.8217	4.8611	4.7941	4.8486
TC0100000432.mm.1	NA	ncRNA: NONMMUT001024 NONCODE	NA	-	-	-	-	8.3747	9.5376	9.342	9.6342	9.451	9.3342	9.6388	9.4796	9.1813	9.2853	9.6971	9.5948	9.449	9.6002	9.5566
TC0100000433.mm.1	Bzw1	basic leucine zipper and W2 domains 1	66882	1	58393136	-	-	9.4531	10.2572	9.9611	9.8744	9.9317	9.9748	9.7836	9.8482	9.7559	9.8944	9.8718	9.9251	9.9994	9.9147	9.8988
TC0100000434.mm.1	Nif3l1	Ngg1 interacting factor 3-like 1 (S. pombe)	65102	1	58447633	-	-	6.8476	6.8312	6.7729	6.8997	7.0176	6.8476	7.0187	6.7397	6.8489	7.1101	6.8476	6.7141	6.8246	6.8791	6.7986
TC0100000435.mm.1	Gm15834	predicted gene 15834	100504455	1	-	-	-	5.0306	5.1267	5.3826	5.0004	5.0882	5.092	5.1096	5.1522	5.0248	5.092	5.1275	5.092	5.092	5.092	4.9662
TC0100000436.mm.1	Ndufb3	NADH dehydrogenase (ubiquinone) 1 beta subcomplex 3	66495	1	58586599	00190, 04932, 05010, 05012, 05016	Oxidative phosphorylation, Non-alcoholic fatty liver disease (NAFLD), Alzheimer's disease, Parkinson's disease, Huntington's disease	8.2715	8.8441	9.0384	8.6198	8.6269	8.7037	8.6898	8.5645	8.7477	8.746	8.6822	8.4788	8.4703	8.3695	8.425
TC0100000438.mm.1	Gm20257	caspase 8 pseudogene	100504501	1	58652641	-	-	6.6998	7.0985	7.7856	6.8601	6.5454	6.5952	6.7046	6.6888	6.4475	6.2883	6.7237	6.813	6.7321	6.772	6.6255
TC0100000439.mm.1	Cflar	CASP8 and FADD-like apoptosis regulator	12633	1	58713286	04064, 04210, 04668, 05142	NF-kappa B signaling pathway, Apoptosis, TNF signaling pathway, Chagas disease (American trypanosomiasis)	7.6566	8.4974	8.6444	8.5734	8.5734	8.6085	8.4922	8.5732	8.5041	8.5069	8.6188	8.7146	8.6322	8.7013	8.5899
TC0100000440.mm.1	Casp8	caspase 8	12370	1	58795374; 58802502	04115, 04210, 04620, 04621, 04622, 04668, 04932, 05010, 05016, 05134, 05142, 05145, 05152, 05161, 05168, 05200, 05203, 05416	p53 signaling pathway, Apoptosis, Toll-like receptor signaling pathway, NOD-like receptor signaling pathway, RIG-I-like receptor signaling pathway, TNF signaling pathway, Non-alcoholic fatty liver disease (NAFLD), Alzheimer's disease, Huntington's disease, Legionellosis, Chagas disease (American trypanosomiasis), Toxoplasmosis, Tuberculosis, Hepatitis B, Herpes simplex infection, Pathways in canc…	8.6735	9.1381	9.4138	9.4149	9.4145	9.4172	9.5109	9.4531	9.241	9.481	9.4898	9.4826	9.4404	9.4138	9.4105
TC0100000441.mm.1	NA	ncRNA: NONMMUT001065 NONCODE	NA	-	-	-	-	8.3774	9.0838	8.7589	9.2646	8.7153	8.9503	9.1612	9.3074	8.5253	8.9422	9.386	9.1837	9.2941	9.0115	9.1332
TC0100000442.mm.1	Stradb	STE20-related kinase adaptor beta	227154	1	58973571	-	-	6.3427	6.2151	6.3427	6.3427	6.3807	6.4455	6.3631	6.3427	6.3398	6.334	6.4252	6.3842	6.3427	6.2145	6.2821
TC0100000443.mm.1	NA	ncrna:snoRNA ENSMUST00000104428 ENSEMBL	NA	-	-	-	-	6.0132	5.3282	5.3935	5.4147	5.426	5.3605	5.6291	5.6388	5.6913	5.3506	5.5231	5.5339	5.7825	5.5927	5.6479
TC0100000445.mm.1	NA	ncRNA: NONMMUT001076 NONCODE	NA	-	-	-	-	4.6862	4.684	4.5826	4.7444	4.4864	4.7695	5.0945	4.7611	5.0134	4.5478	4.7143	4.7925	4.7082	4.6702	4.9051
TC0100000446.mm.1	NA	ncRNA: NONMMUT001077 NONCODE	NA	-	-	-	-	5.0439	4.787	4.292	4.6479	4.5177	4.4989	4.6539	4.8068	5.0253	4.6286	4.5165	4.524	4.8502	4.6994	4.6039
TC0100000447.mm.1	Cdk15	cyclin-dependent kinase 15	271697	1	59256907	-	-	5.3502	4.7826	4.6356	4.7747	4.8563	4.7826	5.0544	4.7826	4.7826	4.7826	4.7826	4.7826	4.7593	4.6176	4.7826
TC0100000448.mm.1	NA	ncRNA: NONMMUT001081 NONCODE	NA	-	-	-	-	5.0672	4.3951	4.5064	4.6792	4.6176	4.7164	4.7181	4.6209	4.8605	4.4404	4.5445	4.6153	4.6738	4.5918	4.6025
TC0100000449.mm.1	NA	ncRNA: NONMMUT001082 NONCODE	NA	-	-	-	-	4.9644	4.4601	3.9403	4.4145	4.4348	4.2469	4.6343	4.5357	4.9389	5.1046	4.5632	4.5455	4.5129	4.5998	4.7965
TC0100000450.mm.1	Fzd7	frizzled homolog 7 (Drosophila)	14369	1	59482147	04310, 04390, 04916, 05166, 05200, 05205, 05217	Wnt signaling pathway, Hippo signaling pathway, Melanogenesis, HTLV-I infection, Pathways in cancer, Proteoglycans in cancer, Basal cell carcinoma	7.3918	6.8501	6.7304	7.1376	7.0709	7.2252	7.1449	7.175	7.3096	6.8793	6.8736	6.7673	6.8182	6.8561	7.07
TC0100000451.mm.1	NA	ncRNA: NONMMUT001088 NONCODE	NA	-	-	-	-	6.0256	5.794	5.7865	5.711	5.7268	5.794	5.9897	5.9418	6.0069	5.863	5.731	5.7263	5.9072	5.699	5.794
TC0100000452.mm.1	Gm973	predicted gene 973	381260	1	59516264	-	-	5.9229	5.5161	5.2592	5.5161	5.5161	5.5161	5.8455	5.5602	5.5472	5.5161	5.3905	5.5161	5.4964	5.4671	5.5112
TC0100000453.mm.1	NA	ncrna:misc_RNA ENSMUST00000158651 ENSEMBL	NA	-	-	-	-	4.9811	4.8941	4.4971	4.4975	4.4975	4.3282	5.1451	4.3201	4.4221	4.1852	4.4935	4.5247	4.4114	4.4859	4.7022
TC0100000454.mm.1	NA	ncRNA: NONMMUT001098 NONCODE	NA	-	-	-	-	6.3858	6.9357	6.6878	6.4883	6.2767	6.2458	6.1955	6.6877	6.175	6.473	6.5383	6.6471	6.773	6.3243	6.3934
TC0100000455.mm.1	NA	ncRNA: NONMMUT001100 NONCODE	NA	-	-	-	-	6.4939	6.5846	6.3475	6.6355	6.4176	6.2852	6.4692	6.4933	6.2698	6.2235	6.5579	6.6782	6.707	6.3116	6.4886
TC0100000456.mm.1	Nop58	NOP58 ribonucleoprotein	55989	1	59685006	3008	Ribosome biogenesis in eukaryotes	8.245	9.2137	9.0308	7.9265	8.1308	8.0009	7.7991	7.8405	7.8013	7.8663	7.93	7.9087	7.8531	7.7837	7.9064
TC0100000457.mm.1	Snord70	small nucleolar RNA, C/D box 70	100217459	1	59691958	-	-	2.221	3.2949	2.505	2.4338	2.3371	2.4699	3.003	2.3463	2.2735	2.6527	2.505	2.9781	2.6668	2.6213	2.4928
TC0100000458.mm.1	NA	ncrna:snoRNA ENSMUST00000104170 ENSEMBL	NA	-	-	-	-	3.8861	4.1267	4.1512	3.9753	3.3251	3.4775	3.7772	3.6543	3.6491	4.4657	3.8344	3.9471	3.2687	3.7726	3.838
TC0100000459.mm.1	NA	ncrna:snoRNA ENSMUST00000158887 ENSEMBL	NA	-	-	-	-	3.6377	4.3869	3.3435	2.8113	2.5276	3.6082	3.6266	2.7639	3.0789	3.35	3.6326	3.574	3.7611	3.2217	3.8211
TC0100000460.mm.1	Snord11	small nucleolar RNA, C/D box 11	100217421	1	59704808	-	-	6.4333	6.6167	6.0165	6.1027	6.0876	5.8982	6.6169	6.0767	6.0087	6.0504	6.0588	6.086	6.3901	5.7498	6.1395
TC0100000461.mm.1	NA	ncRNA: NONMMUT001107 NONCODE	NA	-	-	-	-	3.8959	3.529	3.6705	3.6375	3.6309	3.9211	4.1745	3.6829	3.6146	3.677	3.5218	3.4735	3.5544	3.3728	3.6325
TC0100000462.mm.1	Bmpr2	bone morphogenetic protein receptor, type II (serine/threonine kinase)	12168	1	59764637	04060, 04350, 04390, 05206	Cytokine-cytokine receptor interaction, TGF-beta signaling pathway, Hippo signaling pathway, MicroRNAs in cancer	8.301	8.9977	9.1515	8.751	8.8317	8.8504	8.8317	8.7145	8.6553	8.8317	8.78	8.9354	8.9471	8.8317	8.8216
TC0100000463.mm.1	NA	ncRNA: NONMMUT001111 NONCODE	NA	-	-	-	-	5.2074	5.5065	4.8007	5.0431	4.8813	4.6166	5.0479	5.2145	5.148	4.897	5.5106	5.4971	5.5372	5.5794	5.2264
TC0100000464.mm.1	Fam117b	family with sequence similarity 117, member B	72750	1	59913006	-	-	8.5136	8.923	8.8577	8.9348	8.8503	8.8678	8.9025	8.7606	8.8246	8.8137	8.8024	8.7969	8.9055	8.9345	8.8503
TC0100000465.mm.1	Carf	calcium response factor	241066	1	60098281	-	-	5.3082	5.6705	5.9913	5.5156	5.6705	5.6705	5.8017	5.6706	5.5336	5.776	5.7455	5.6364	5.6705	5.6705	5.6705
TC0100000467.mm.1	Nbeal1	neurobeachin like 1	269198	1	60180599	-	-	5.8054	6.6138	6.6206	6.9741	6.8494	6.846	6.846	6.846	6.6747	6.8604	7.0105	7.1594	6.9114	6.8688	6.8873
TC0100000468.mm.1	NA	ncRNA: NONMMUT001131 NONCODE	NA	-	-	-	-	3.3054	4.0345	3.6197	4.6425	3.8761	4.1611	3.1517	4.471	3.596	4.1873	4.1927	3.9398	4.0803	4.1692	4.38
TC0100000469.mm.1	Cyp20a1	cytochrome P450, family 20, subfamily a, polypeptide 1	77951	1	60343372	-	-	6.9274	7.5867	7.7123	7.8172	7.9119	8.0415	7.9034	7.7869	7.8648	7.9195	7.6324	7.8897	7.8187	7.8187	7.8951
TC0100000470.mm.1	NA	ncRNA: NONMMUT001134 NONCODE	NA	-	-	-	-	4.3276	5.5103	5.2253	5.6386	5.3717	5.1675	4.8392	5.1299	5.4523	4.8318	5.0974	5.4076	5.1916	5.2621	5.5057
TC0100000471.mm.1	Abi2	abl-interactor 2	329165	1	60409619	4810	Regulation of actin cytoskeleton	7.4482	7.628	7.3042	7.5724	7.5665	7.6363	7.6396	7.461	7.5491	7.5087	7.5872	7.5147	7.5642	7.5186	7.5489
TC0100000472.mm.1	NA	ncRNA: NONMMUT001135 NONCODE	NA	-	-	-	-	4.1101	4.5639	4.4001	4.6655	4.8023	5.015	5.2388	4.7372	4.6123	4.7666	5.2686	5.0547	4.6734	4.6178	5.0517
TC0100000476.mm.1	Cd28	CD28 antigen	12487	1	60746388	04514, 04660, 04672, 04940, 05162, 05320, 05322, 05323, 05330, 05332, 05416	Cell adhesion molecules (CAMs), T cell receptor signaling pathway, Intestinal immune network for IgA production, Type I diabetes mellitus, Measles, Autoimmune thyroid disease, Systemic lupus erythematosus, Rheumatoid arthritis, Allograft rejection, Graft-versus-host disease, Viral myocarditis	5.815	5.569	5.2811	5.5739	5.5635	5.569	5.5813	5.7563	5.6541	5.5096	5.5797	5.4465	5.569	5.3694	5.383
TC0100000477.mm.1	NA	ncRNA: NONMMUT001158 NONCODE	NA	-	-	-	-	4.3729	3.5811	3.1346	3.7561	3.3353	3.1689	3.5098	3.4851	3.8516	3.5599	3.509	3.5495	3.3875	3.5881	3.8272
TC0100000478.mm.1	NA	ncRNA: NONMMUT001160 NONCODE	NA	-	-	-	-	3.8881	3.5306	3.3068	3.4962	3.5417	3.4284	3.927	3.5038	3.5493	3.5326	3.3672	3.4134	3.5613	3.5361	3.6676
TC0100000479.mm.1	NA	ncRNA: NONMMUT001161 NONCODE	NA	-	-	-	-	7.0059	6.1137	5.9673	6.3583	6.3487	6.3555	6.5876	6.3252	6.6275	6.419	6.2271	6.3635	6.1481	6.0266	6.4419
TC0100000480.mm.1	NA	ncRNA: NONMMUT001162 NONCODE	NA	-	-	-	-	3.0398	2.7935	2.8519	2.9595	2.7534	2.8442	2.7694	2.7212	2.9147	3.1625	2.6106	2.9575	2.827	2.8055	2.8751
TC0100000483.mm.1	NA	ncRNA: NONMMUT001165 NONCODE	NA	-	-	-	-	4.3144	3.9848	4.0016	4.0108	4.0009	3.9327	4.2082	4.2408	4.3418	3.8994	4.0135	3.9969	3.8193	3.763	3.9974
TC0100000484.mm.1	NA	ncRNA: NONMMUT001168 NONCODE	NA	-	-	-	-	3.4306	3.2952	3.3185	3.5009	3.1447	3.3712	3.4843	3.3227	3.3059	3.8758	3.4512	3.628	3.4021	3.4398	3.1628
TC0100000485.mm.1	Ctla4	cytotoxic T-lymphocyte-associated protein 4	12477	1	60909025	04514, 04660, 05320, 05323	Cell adhesion molecules (CAMs), T cell receptor signaling pathway, Autoimmune thyroid disease, Rheumatoid arthritis	4.3501	4.0763	4.0289	4.1677	4.1983	4.5174	4.3465	4.1983	4.2353	4.2395	4.1983	4.2706	4.1983	4.0877	4.1707
TC0100000487.mm.1	NA	ncRNA: NONMMUT001169 NONCODE	NA	-	-	-	-	5.2172	4.7113	4.541	4.9696	4.8812	5.0569	5.0944	4.8407	5.0594	5.0705	4.7799	4.7889	5.0681	5.0611	4.9633
TC0100000488.mm.1	NA	ncRNA: NONMMUT001171 NONCODE	NA	-	-	-	-	3.8979	3.8279	3.6824	3.7713	3.8565	3.8565	4.1419	3.869	3.9269	3.8725	3.8565	3.8487	3.8565	3.9441	3.9018
TC0100000489.mm.1	NA	ncRNA: NONMMUT001175 NONCODE	NA	-	-	-	-	4.3104	3.9559	3.885	4.0274	3.9641	4.2992	4.2261	3.8252	4.1838	4.3687	3.9681	3.8987	3.9949	3.9375	3.9522
TC0100000490.mm.1	Icos	inducible T cell co-stimulator	54167	1	60977914	04514, 04660, 04672, 05340	Cell adhesion molecules (CAMs), T cell receptor signaling pathway, Intestinal immune network for IgA production, Primary immunodeficiency	4.8455	4.3916	4.5524	4.6612	4.7286	4.5804	4.9561	4.7817	4.7286	4.7749	4.7203	4.966	4.7412	4.7461	4.7529
TC0100000492.mm.1	NA	ncRNA: NONMMUT001179 NONCODE	NA	-	-	-	-	4.8233	4.489	4.3574	4.5301	4.4234	4.1147	4.6779	4.5085	4.5511	4.5008	4.354	4.5957	4.4938	4.5354	4.5052
TC0100000493.mm.1	9530026F06Rik	RIKEN cDNA 9530026F06 gene	77341	1	61378432	-	-	6.4088	6.195	6.152	6.2314	6.2052	6.1646	6.5439	6.2314	6.2609	6.2773	6.2544	6.2314	6.2194	6.2143	6.2488
TC0100000494.mm.1	NA	ncRNA: NONMMUT001182 NONCODE	NA	-	-	-	-	3.3501	3.1722	3.2154	3.2018	3.1357	3.2091	3.2802	3.1078	3.2037	3.3606	3.2819	3.3098	3.2573	3.2154	3.2154
TC0100000495.mm.1	NA	ncrna:snRNA ENSMUST00000158921 ENSEMBL	NA	-	-	-	-	3.689	3.6098	3.5292	3.6194	3.6592	3.7482	4.204	3.5313	3.5267	3.9122	3.6786	3.7747	3.6886	3.5353	3.623
TC0100000496.mm.1	NA	ncRNA: NONMMUT001184 NONCODE	NA	-	-	-	-	4.8626	3.8976	3.8084	4.0003	3.9158	4.1411	4.425	4.1525	4.2264	4.426	4.2488	4.1837	4.1574	4.0827	4.3855
TC0100000497.mm.1	Pard3b	par-3 family cell polarity regulator beta	72823	1	61638824	-	-	6.0832	5.5929	5.4643	5.5688	5.5929	5.5242	5.8325	5.6167	5.8007	5.5929	5.5526	5.4962	5.5929	5.5924	5.5929
TC0100000498.mm.1	NA	ncRNA: NONMMUT001187 NONCODE	NA	-	-	-	-	3.0978	2.975	2.9888	2.9048	2.8998	2.9474	3.3569	3.0132	2.8835	2.725	2.9888	2.8467	3.161	3.1654	3.3848
TC0100000499.mm.1	NA	ncRNA: NONMMUT001188 NONCODE	NA	-	-	-	-	3.5051	3.4867	2.8816	3.1173	3.3408	3.309	3.5252	3.1679	3.3555	3.274	3.2409	3.2357	3.2525	3.1922	3.3012
TC0100000500.mm.1	NA	ncRNA: NONMMUT001189 NONCODE	NA	-	-	-	-	4.0325	3.775	3.4827	3.4054	3.6826	3.4086	3.6345	3.6078	3.944	3.6982	3.7298	3.7942	3.6798	3.6815	3.6508
TC0100000501.mm.1	NA	ncRNA: NONMMUT001193 NONCODE	NA	-	-	-	-	3.5035	3.3015	3.5035	3.5035	3.3688	3.6038	3.6359	3.2861	3.5035	3.5634	3.5283	3.7456	3.6231	3.1216	3.4495
TC0100000502.mm.1	NA	ncRNA: NONMMUT001194 NONCODE	NA	-	-	-	-	3.4125	3.1088	3.2394	3.2445	3.1869	3.2268	3.3113	3.2445	3.5755	3.1542	3.1252	3.3019	3.3117	3.2059	3.2799
TC0100000503.mm.1	NA	ncRNA: NONMMUT001195 NONCODE	NA	-	-	-	-	3.022	3.2678	2.748	2.8065	2.7295	2.9834	3.2947	2.6993	2.562	2.8065	2.7144	2.7519	2.7737	2.8065	3.0218
TC0100000504.mm.1	NA	ncRNA: NONMMUT001196 NONCODE	NA	-	-	-	-	3.9476	3.3737	3.1989	3.6475	3.6486	3.6486	3.8335	3.6486	3.6263	3.8698	3.818	3.4305	3.6486	3.3508	3.7462
TC0100000505.mm.1	NA	ncRNA: NONMMUT001199 NONCODE	NA	-	-	-	-	3.4556	3.1742	3.4376	3.3071	3.3939	3.5901	3.7052	3.1409	3.1837	3.5914	3.2936	3.7743	3.446	4.2508	3.446
TC0100000506.mm.1	NA	ncRNA: NONMMUT001200 NONCODE	NA	-	-	-	-	3.5518	2.9927	2.8959	2.5501	2.9927	3.1934	3.3327	3.0086	3.0829	3.0859	2.866	3.1288	2.8036	2.8529	3.3513
TC0100000507.mm.1	NA	ncRNA: NONMMUT001202 NONCODE	NA	-	-	-	-	3.0929	2.8551	2.9925	2.7576	2.7627	2.819	3.1212	2.9864	2.8674	2.8956	2.6952	2.821	2.7486	2.962	2.8551
TC0100000509.mm.1	Nrp2	neuropilin 2	18187	1	62703317	-	-	6.4372	6.3491	6.6377	7.9052	7.9808	8.1094	7.9757	7.8315	7.942	7.8359	7.86	7.5774	7.6821	7.5832	7.5929
TC0100000510.mm.1	NA	ncRNA: NONMMUT001206 NONCODE	NA	-	-	-	-	6.0306	5.7991	5.768	6.7445	6.4955	6.5772	6.2454	6.5583	6.5425	6.2263	6.47	6.6145	6.4315	6.393	6.3826
TC0100000511.mm.1	NA	ncRNA: NONMMUT001209 NONCODE	NA	-	-	-	-	4.9092	6.0728	6.1475	7.8197	8.158	8.0539	7.7112	7.2962	7.9028	8.001	7.723	7.0732	7.1191	7.2421	7.1381
TC0100000512.mm.1	NA	ncRNA: NONMMUT001210 NONCODE	NA	-	-	-	-	4.5101	4.5761	4.1235	5.2894	4.7234	5.065	5.3952	5.0519	5.2452	4.3938	5.1261	4.73	4.5728	4.7857	4.7904
TC0100000513.mm.1	NA	ncRNA: NONMMUT001215 NONCODE	NA	-	-	-	-	4.8324	4.4695	4.3533	4.6334	4.6666	4.6687	4.6854	4.5169	4.6334	4.855	4.5138	4.435	4.6334	4.7025	4.6353
TC0100000514.mm.1	NA	ncrna:snoRNA ENSMUST00000158328 ENSEMBL	NA	-	-	-	-	6.5471	5.7326	5.6945	5.8241	5.8115	5.5915	6.1735	5.8847	6.1811	5.7419	5.718	5.8263	5.8355	5.9339	5.925
TC0100000517.mm.1	Ino80dos	INO80 complex subunit D, opposite strand	100380944	1	63114471; 63114740	-	-	7.4008	7.4889	7.5576	7.1137	7.1738	7.2104	7.1643	7.2078	7.1761	7.1228	7.0563	7.2477	7.2437	7.0932	7.2046
TC0100000518.mm.1	Gm20342	predicted gene, 20342	100504668	1	-	-	-	6.982	7.8243	7.8959	7.052	6.9086	6.9585	7.2934	7.0445	6.7741	7.1458	7.1045	7.2094	7.0815	7.1843	7.1684
TC0100000519.mm.1	Eef1b2	eukaryotic translation elongation factor 1 beta 2	55949	1	63176831	-	-	10.5663	10.9033	10.6129	10.7097	10.7661	10.7886	10.796	10.7547	10.734	10.7086	10.8362	10.7328	10.722	10.6235	10.6084
TC0100000520.mm.1	NA	ncrna:snoRNA ENSMUST00000082678 ENSEMBL	NA	-	-	-	-	6.2249	6.5252	7.1812	6.3349	6.396	5.7837	6.9731	5.3481	8.2214	6.9407	6.8385	6.4201	6.6528	5.8189	6.7729
TC0100000521.mm.1	Snora41	small nucleolar RNA, H/ACA box 41	100217464	1	63179023	-	-	5.8844	6.0847	6.8131	5.753	5.3824	5.4612	5.8647	6.0849	5.9375	6.212	6.2806	5.9732	6.2341	5.9	6.1205
TC0100000522.mm.1	NA	ncrna:miRNA ENSMUST00000175328 ENSEMBL	NA	-	-	-	-	13.1613	13.2861	13.2743	13.3462	13.2633	13.2827	13.373	13.3216	13.1518	13.2287	13.3259	13.3432	13.3719	13.3754	13.3896
TC0100000523.mm.1	Zdbf2	zinc finger, DBF-type containing 2	73884	1	63273269	-	-	4.8431	4.3282	4.3179	4.3638	4.3898	4.2351	4.4596	4.396	4.4752	4.4477	4.3393	4.396	4.396	4.3763	4.5215
TC0100000524.mm.1	Adam23	a disintegrin and metallopeptidase domain 23	23792	1	63445904	-	-	5.1592	4.7479	4.6178	4.7479	4.7343	4.671	4.7917	4.7479	4.84	4.7702	4.7103	4.7459	4.7479	4.7479	4.7479
TC0100000526.mm.1	Fastkd2	FAST kinase domains 2	75619	1	63730625	-	-	5.2977	5.8621	5.907	5.8989	5.9978	6.0963	5.8729	5.907	5.751	6.2575	5.907	6.1344	5.907	5.907	5.7847
TC0100000528.mm.1	Gm13749	predicted gene 13749	433315	1	63964727	-	-	3.5361	3.3742	3.5267	3.5267	3.5267	3.5267	3.5267	3.612	3.3892	3.744	3.4331	3.478	3.7884	3.5483	3.7692
TC0100000529.mm.1	NA	ncRNA: NONMMUT001259 NONCODE	NA	-	-	-	-	6.3999	6.1213	6.0555	6.1154	6.1447	5.9683	6.0143	6.1645	6.2158	6.1213	6.0134	5.764	6.1072	6.1337	6.1403
TC0100000530.mm.1	NA	ncRNA: NONMMUT001260 NONCODE	NA	-	-	-	-	5.6309	6.2536	7.084	7.8354	8.06	8.1679	8.0143	7.8491	8.0667	8.2567	7.8673	8.111	7.9652	7.7359	7.8768
TC0100000531.mm.1	NA	ncRNA: NONMMUT001264 NONCODE	NA	-	-	-	-	4.7452	4.8603	4.8769	5.7675	5.7673	6.3591	6.4758	5.4874	5.7626	5.5881	6.0836	5.6665	6.0797	6.0244	6.1083
TC0100000533.mm.1	NA	ncrna:miRNA ENSMUST00000175487 ENSEMBL	NA	-	-	-	-	8.6611	8.3083	8.1129	8.579	8.3051	8.214	8.6989	8.577	8.1979	8.2834	8.3953	8.4238	8.4018	8.3011	8.5209
TC0100000534.mm.1	NA	ncRNA: NONMMUT001271 NONCODE	NA	-	-	-	-	4.3141	4.1964	4.1465	4.1964	4.2502	3.9562	4.3286	4.1964	4.1964	4.1964	4.1964	4.1575	4.0395	4.3378	4.1964
TC0100000535.mm.1	Creb1	cAMP responsive element binding protein 1	12912	1	64532804	04151, 04261, 04380, 04612, 04668, 04710, 04713, 04725, 04728, 04911, 04915, 04916, 04918, 04962, 05016, 05030, 05031, 05034, 05152, 05161, 05166, 05203, 05215	PI3K-Akt signaling pathway, Adrenergic signaling in cardiomyocytes, Osteoclast differentiation, Antigen processing and presentation, TNF signaling pathway, Circadian rhythm, Circadian entrainment, Cholinergic synapse, Dopaminergic synapse, Insulin secretion, Estrogen signaling pathway, Melanogenesis, Thyroid hormone synthesis, Vasopressin-regulated water reabsorption, Huntington's disease, Cocain…	9.8115	10.1797	10.1519	9.7626	9.7669	9.8195	9.7511	9.6805	9.6862	9.8318	9.8221	9.8897	9.8661	9.8318	9.8574
TC0100000536.mm.1	NA	ncRNA: NONMMUT001273 NONCODE	NA	-	-	-	-	6.6681	7.6563	7.3804	7.3563	7.1728	7.0623	7.191	7.2702	6.4764	7.0591	7.6279	7.6193	7.4293	7.1075	7.5489
TC0100000537.mm.1	NA	ncRNA: NONMMUT001274 NONCODE	NA	-	-	-	-	6.614	7.4721	7.2168	6.9813	6.8868	6.8002	7.097	7.1312	6.6786	7.0992	7.4822	7.0307	7.1616	7.1014	7.1881
TC0100000538.mm.1	NA	ncRNA: NONMMUT001275 NONCODE	NA	-	-	-	-	5.0111	5.7106	5.5512	5.4577	5.4997	5.4222	5.503	6.0048	5.3323	4.677	5.8251	5.9982	5.8828	5.7204	5.8799
TC0100000539.mm.1	NA	ncRNA: NONMMUT001276 NONCODE	NA	-	-	-	-	5.9312	7.1552	6.3281	6.3176	6.1341	5.864	6.4258	6.2607	5.9043	5.5745	6.7049	6.3281	6.533	6.3449	6.6426
TC0100000540.mm.1	NA	ncRNA: NONMMUT001278 NONCODE	NA	-	-	-	-	3.9298	3.6495	3.6122	3.6963	3.5024	3.7522	3.8116	3.7789	3.8474	3.6497	3.6189	3.3677	3.5967	3.3552	3.8669
TC0100000541.mm.1	Ccnyl1	cyclin Y-like 1	227210	1	64691345	-	-	7.1159	7.6573	7.6615	7.3985	7.6334	7.6144	7.5034	7.664	7.515	7.4235	7.6144	7.6748	7.8045	7.7245	7.6144
TC0100000542.mm.1	NA	ncRNA: NONMMUT001283 NONCODE	NA	-	-	-	-	5.3191	4.6828	4.2865	4.7603	4.7903	4.7583	5.1161	5.1645	5.0011	4.8018	4.8099	4.9228	4.7663	4.8154	5.0417
TC0100000545.mm.1	Pikfyve	phosphoinositide kinase, FYVE finger containing	18711	1	65186685	00562, 04070, 04145, 04810	Inositol phosphate metabolism, Phosphatidylinositol signaling system, Phagosome, Regulation of actin cytoskeleton	6.9976	7.8481	7.9979	7.8913	7.8661	7.8661	7.821	7.8661	7.7137	7.911	7.8661	7.9607	7.8931	7.8784	7.8661
TC0100000546.mm.1	Pth2r	parathyroid hormone 2 receptor	213527	1	65311257	4080	Neuroactive ligand-receptor interaction	5.0584	4.7273	4.6796	4.7249	4.682	4.7149	4.8721	4.7273	4.7784	4.7273	4.5876	4.8001	4.6999	4.7787	4.7273
TC0100000548.mm.1	Crygf	crystallin, gamma F	12969	1	65926522	-	-	7.2848	6.5092	6.0838	6.4137	6.6348	6.4171	6.5187	6.4171	6.6199	6.4131	6.3293	6.2779	6.4171	6.3142	6.1451
TC0100000551.mm.1	Map2	microtubule-associated protein 2	17756	1	66175329	-	-	4.6195	4.2897	4.143	4.2745	4.2681	4.2719	4.4342	4.2897	4.391	4.3179	4.2154	4.2897	4.2897	4.2897	4.2897
TC0100000552.mm.1	NA	ncRNA: NONMMUT001305 NONCODE	NA	-	-	-	-	4.507	4.4503	3.639	3.9798	4.0708	4.1499	4.2873	3.8731	4.1064	4.0644	3.8938	4.0477	4.2218	4.367	4.0634
TC0100000553.mm.1	NA	ncRNA: NONMMUT001306 NONCODE	NA	-	-	-	-	2.5471	2.5875	2.7441	2.7014	2.7303	2.7456	2.6316	2.8939	2.8884	2.7348	2.89	2.8836	2.6811	2.7272	2.7474
TC0100000554.mm.1	NA	ncrna:snoRNA ENSMUST00000158225 ENSEMBL	NA	-	-	-	-	3.5163	3.5033	3.5307	3.3874	3.5163	3.5991	3.4107	3.7887	3.7004	3.6922	3.4577	3.1496	3.5025	3.7991	3.3855
TC0100000555.mm.1	NA	ncRNA: NONMMUT001312 NONCODE	NA	-	-	-	-	3.1246	2.6583	2.9348	2.8328	3.3543	3.0218	3.3875	3.2872	3.0562	3.0498	2.9227	3.0039	2.6404	3.1773	3.0887
TC0100000556.mm.1	NA	ncRNA: NONMMUT001315 NONCODE	NA	-	-	-	-	3.1374	3.0457	3.4529	3.1436	3.2128	3.3621	3.2697	3.2742	3.2594	3.2701	3.2742	3.2677	3.5422	3.5259	3.2559
TC0100000557.mm.1	NA	ncrna:snRNA ENSMUST00000083760 ENSEMBL	NA	-	-	-	-	3.1669	3.0262	2.942	3.0527	3.1093	2.7872	3.1127	3.0105	3.2395	2.9671	2.9	2.95	3.0278	2.9158	3.1222
TC0100000558.mm.1	Unc80	unc-80 homolog (C. elegans)	329178	1	66468447	-	-	5.7847	5.3134	5.173	5.3134	5.3134	5.1979	5.4915	5.3211	5.4785	5.3134	5.2994	5.2981	5.3134	5.2931	5.3134
TC0100000559.mm.1	NA	ncRNA: NONMMUT001317 NONCODE	NA	-	-	-	-	3.1378	3.0253	3.0117	3.0396	2.9174	3.0253	3.0253	3.0372	3.0616	3.1592	2.8899	3.0187	2.8129	3.2382	2.8578
TC0100000560.mm.1	NA	ncRNA: NONMMUT001319 NONCODE	NA	-	-	-	-	3.8969	3.8864	3.7685	3.9303	3.5805	3.9192	4.2814	3.8721	4.2201	3.9145	3.9507	3.9432	3.9157	4.4066	3.9373
TC0100000561.mm.1	Rpe	ribulose-5-phosphate-3-epimerase	66646	1	66700893	00030, 00040	Pentose phosphate pathway, Pentose and glucuronate interconversions	7.0706	7.7381	7.9244	7.6394	7.5674	7.5493	7.2189	7.4855	7.5384	7.1659	7.5493	7.6663	7.4611	7.5171	7.516
TC0100000562.mm.1	NA	ncRNA: NONMMUT001323 NONCODE	NA	-	-	-	-	6.3098	7.341	7.3409	7.0744	6.8879	6.9568	6.0888	6.9999	6.3335	6.473	7.1193	7.142	7.4594	6.9631	7.0156
TC0100000563.mm.1	NA	ncRNA: NONMMUT001326 NONCODE	NA	-	-	-	-	5.5827	5.7559	5.8974	5.9527	5.803	5.6765	5.8873	5.7305	5.534	5.4246	6.48	6.4462	6.1389	6.3253	6.0054
TC0100000564.mm.1	NA	ncRNA: NONMMUT001329 NONCODE	NA	-	-	-	-	4.9834	5.834	5.4054	6.2503	5.322	5.265	5.3967	5.8323	4.9953	4.8293	5.5533	6.3852	6.0891	6.4424	5.1706
TC0100000565.mm.1	NA	ncRNA: NONMMUT001330 NONCODE	NA	-	-	-	-	4.7683	5.3404	5.3159	5.3555	5.1275	5.4009	5.2518	5.5963	5.1687	5.2048	5.6604	5.4419	5.3468	5.7575	5.4041
TC0100000567.mm.1	NA	ncRNA: NONMMUT001336 NONCODE	NA	-	-	-	-	5.5926	6.5906	5.8714	5.5332	5.1004	5.3564	5.3175	5.5953	5.9247	5.9283	5.5566	5.765	5.8731	5.8024	5.8741
TC0100000569.mm.1	NA	ncrna:snRNA ENSMUST00000158795 ENSEMBL	NA	-	-	-	-	3.256	4.6813	3.716	3.4228	4.1292	4.3912	3.829	3.4254	3.5022	4.8149	4.7987	3.6945	4.9873	4.4375	4.739
TC0100000570.mm.1	NA	ncrna:snoRNA ENSMUST00000104140 ENSEMBL	NA	-	-	-	-	4.1299	3.5516	3.5438	3.754	3.6185	3.8122	3.9579	3.6683	3.7793	3.7666	4.1737	3.7945	3.8808	3.8489	3.6994
TC0100000572.mm.1	Cps1	carbamoyl-phosphate synthetase 1	227231	1	67123066	00250, 00330, 00910	Alanine, aspartate and glutamate metabolism, Arginine and proline metabolism, Nitrogen metabolism	5.1116	4.6476	4.7127	4.7305	4.6957	4.7178	4.8725	4.7305	4.7305	4.7426	4.7305	4.7696	4.6774	4.734	4.7305
TC0100000573.mm.1	NA	ncRNA: NONMMUT001354 NONCODE	NA	-	-	-	-	3.9399	3.7973	3.4495	3.7973	3.7304	3.6491	3.8211	3.933	3.6679	3.7973	3.762	3.6997	3.936	4.0186	3.8638
TC0100000574.mm.1	NA	ncrna:snoRNA ENSMUST00000104557 ENSEMBL	NA	-	-	-	-	4.0352	3.9503	3.769	4.0859	4.0514	3.9931	4.3127	4.0845	4.0859	4.0043	4.1753	4.2248	4.2656	3.9283	4.1357
TC0100000576.mm.1	NA	ncrna:miRNA ENSMUST00000174899 ENSEMBL	NA	-	-	-	-	11.4473	11.7185	11.4579	11.8516	11.5662	11.6052	11.8866	11.7325	11.3775	11.4458	11.7442	11.7614	11.7534	11.8574	11.7669
TC0100000577.mm.1	NA	ncRNA: NONMMUT001359 NONCODE	NA	-	-	-	-	2.6663	2.8276	2.9216	2.9446	2.8929	2.8929	3.263	2.8723	2.934	2.7667	2.7373	2.9521	2.9659	2.7707	2.9654
TC0100000578.mm.1	NA	ncRNA: NONMMUT001360 NONCODE	NA	-	-	-	-	3.838	3.0845	3.0523	3.1714	3.262	3.2737	3.1536	3.2765	3.1955	3.3207	3.2338	3.5139	3.3074	3.428	3.5295
TC0100000579.mm.1	NA	ncrna:miRNA ENSMUST00000178954 ENSEMBL	NA	-	-	-	-	12.1728	12.5216	12.462	12.6064	12.4126	12.3937	12.4905	12.5511	12.1948	12.284	12.5998	12.5483	12.5253	12.6108	12.5686
TC0100000580.mm.1	NA	ncRNA: NONMMUT001362 NONCODE	NA	-	-	-	-	3.7594	3.2289	3.3139	3.1653	3.3139	3.3448	3.2822	3.3357	3.4461	3.2384	3.054	3.3139	3.384	3.3139	3.286
TC0100000581.mm.1	NA	ncRNA: NONMMUT001395 NONCODE	NA	-	-	-	-	3.7754	3.6842	3.3975	3.6967	3.8766	3.8256	3.6967	4.0498	3.4722	3.783	3.6893	3.6522	3.6112	3.6498	3.4391
TC0100000582.mm.1	NA	ncRNA: NONMMUT001398 NONCODE	NA	-	-	-	-	4.6392	4.4775	4.4103	4.5109	4.4903	4.4891	4.9379	4.7975	4.5646	4.5062	4.6107	4.4875	4.509	4.6356	4.4784
TC0100000583.mm.1	NA	ncRNA: NONMMUT001404 NONCODE	NA	-	-	-	-	3.1188	3.1219	2.8233	2.8096	2.9954	2.9225	3.184	3.0092	2.8716	2.6981	3.0092	3.0747	3.0658	3.2459	3.0362
TC0100000584.mm.1	NA	ncRNA: NONMMUT001407 NONCODE	NA	-	-	-	-	6.2678	6.0161	5.5977	5.9175	5.8078	5.8636	6.1725	5.8625	5.7899	5.863	5.8372	5.7803	5.7209	5.946	5.8636
TC0100000585.mm.1	Spag16	sperm associated antigen 16	66722	1	69826970; 69951615	-	-	4.0771	3.712	3.6512	3.6525	3.6211	3.7097	3.7824	3.712	3.712	3.7401	3.7019	3.7851	3.682	3.712	3.712
TC0100000586.mm.1	NA	ncRNA: NONMMUT001411 NONCODE	NA	-	-	-	-	7.0928	7.544	7.1157	7.5985	7.4387	7.414	7.6621	7.4536	7.4478	7.318	7.5373	7.4495	7.472	7.4681	7.445
TC0100000587.mm.1	NA	ncrna:snRNA ENSMUST00000102000 ENSEMBL	NA	-	-	-	-	5.0088	5.4725	5.4772	5.7532	5.4049	5.4379	5.3541	5.4167	5.1035	5.4368	5.7428	5.8478	5.6803	5.5778	5.5597
TC0100000588.mm.1	Vwc2l	von Willebrand factor C domain-containing protein 2-like	320460	1	70725715	-	-	4.2235	4.0878	3.9302	4.0384	4.0544	4.0352	4.3602	4.0979	4.234	4.1153	4.0937	4.0447	4.0939	4.0347	4.0937
TC0100000589.mm.1	NA	ncRNA: NONMMUT001417 NONCODE	NA	-	-	-	-	6.6982	6.1133	6.0759	5.9996	6.0759	5.9785	6.3553	6.0612	6.1127	5.995	6.0295	6.0759	6.0759	5.634	6.0624
TC0100000590.mm.1	Atic	5-aminoimidazole-4-carboxamide ribonucleotide formyltransferase/IMP cyclohydrolase	108147	1	71557156	00230, 00670	Purine metabolism, One carbon pool by folate	8.3496	8.5413	8.1785	8.3594	8.3496	8.3496	8.479	8.3023	8.29	8.4296	8.3261	8.2976	8.3496	8.3496	8.3105
TC0100000591.mm.1	Apol7d	apolipoprotein L 7d	100042814	1	71653335	-	-	5.5739	5.8147	5.8155	5.9714	6.0638	5.9714	5.9692	5.8998	5.8635	5.8979	5.9019	5.8002	5.5832	5.6332	5.5281
TC0100000592.mm.1	NA	ncRNA: NONMMUT001426 NONCODE	NA	-	-	-	-	3.7036	4.4282	4.0824	3.9339	3.2448	3.8981	3.2698	4.4973	3.909	3.3826	3.8096	3.5053	4.2226	3.8981	4.1515
TC0100000593.mm.1	Gm8883	predicted gene 8883	667931	1	71888112	-	-	6.1013	5.6841	5.4673	5.6814	5.675	5.5786	5.7052	5.6841	5.7149	5.6841	5.6841	5.5982	5.8385	5.4672	5.6706
TC0100000594.mm.1	Gm5528	predicted gene 5528	433319	1	-	-	-	10.7585	11.103	11.007	10.8945	10.8917	10.9064	10.8806	10.802	10.8854	10.838	10.8801	10.7977	10.8196	10.8358	10.8045
TC0100000595.mm.1	NA	ncRNA: NONMMUT001439 NONCODE	NA	-	-	-	-	5.598	4.8349	4.4489	4.8294	4.8429	4.7416	5.1771	5.0227	4.8039	4.8148	4.9063	4.9903	4.8983	4.7992	4.8343
TC0100000596.mm.1	NA	ncrna:snRNA ENSMUST00000178786 ENSEMBL	NA	-	-	-	-	4.0458	4.5665	4.6563	4.1856	4.329	4.2373	4.249	4.3898	4.2012	3.7717	4.0951	4.7195	4.3563	4.021	4.3433
TC0100000597.mm.1	NA	ncRNA: NONMMUT001442 NONCODE	NA	-	-	-	-	5.9434	5.5823	5.4445	5.7455	5.7455	5.7455	5.7455	5.7815	5.7455	5.6813	5.6575	5.9193	5.7455	5.7827	5.7338
TC0100000598.mm.1	NA	ncrna:snRNA ENSMUST00000101806 ENSEMBL	NA	-	-	-	-	4.8924	5.5384	5.3412	5.0448	5.2217	4.9303	5.2038	4.9958	4.9126	4.6075	4.7395	4.9951	5.1821	5.033	4.8968
TC0100000599.mm.1	NA	ncrna:snRNA ENSMUST00000177868 ENSEMBL	NA	-	-	-	-	4.8012	5.558	5.3939	4.8445	5.208	4.9816	5.1454	5.0221	4.8128	4.6272	4.829	5.1114	5.1532	5.0526	4.9363
TC0100000600.mm.1	NA	ncrna:snRNA ENSMUST00000179876 ENSEMBL	NA	-	-	-	-	5.6766	5.8389	5.5015	5.4662	5.6325	5.3977	5.2863	5.4858	5.1268	5.0003	5.1556	5.4564	5.6961	5.3122	5.4976
TC0100000601.mm.1	Tmem169	transmembrane protein 169	271711	1	72284373	-	-	5.8704	5.1513	5.0863	5.1161	5.1277	5.148	5.3975	5.1513	5.2981	5.117	5.1513	5.0297	5.1501	5.0943	5.1513
TC0100000602.mm.1	Xrcc5	X-ray repair complementing defective repair in Chinese hamster cells 5	22596	1	72307421	3450	Non-homologous end-joining	4.1907	4.0036	3.8625	3.9376	4.0036	4.0036	4.1589	4.0036	4.0715	4.0036	3.991	4.0036	4.0036	3.9923	4.0036
TC0100000603.mm.1	NA	ncRNA: NONMMUT001452 NONCODE	NA	-	-	-	-	4.6801	3.9101	3.8683	3.9469	3.9295	3.9469	4.2162	4.1506	3.8676	3.7621	3.9924	3.8896	3.925	3.8518	4.2255
TC0100000604.mm.1	NA	ncRNA: NONMMUT001453 NONCODE	NA	-	-	-	-	3.5884	3.2787	3.0522	3.323	3.2458	3.3842	3.8767	3.3062	3.2515	3.6978	3.4514	3.7425	3.863	3.4376	3.3845
TC0100000606.mm.1	NA	ncRNA: NONMMUT001455 NONCODE	NA	-	-	-	-	4.8696	4.6909	4.5942	4.4139	4.412	4.4427	4.7592	4.5942	4.7325	4.2931	4.4107	4.7832	4.4964	4.5647	4.6399
TC0100000607.mm.1	NA	ncRNA: NONMMUT001457 NONCODE	NA	-	-	-	-	4.2027	3.8115	3.9143	4.0314	3.9218	4.1689	4.1719	3.8051	3.9879	4.0628	4.01	4.0121	4.2018	3.9301	4.2098
TC0100000608.mm.1	Smarcal1	SWI/SNF related matrix associated, actin dependent regulator of chromatin, subfamily a-like 1	54380	1	72583251	-	-	6.8338	6.9926	7.2369	6.9912	7.006	7.0115	7.0203	6.969	6.969	6.9864	6.9238	6.9033	6.8557	6.969	6.9101
TC0100000609.mm.1	Rpl37a	ribosomal protein L37a	19981	1	72711260	3010	Ribosome	11.9549	12.1909	11.7415	12.0681	12.099	12.1316	12.1751	11.9793	12.0036	12.067	12.0619	11.8882	11.9908	12.0542	12.088
TC0100000610.mm.1	Igfbp2	insulin-like growth factor binding protein 2	16008	1	72824480	-	-	6.716	6.1111	5.8649	5.9627	6.0315	5.9896	6.3297	6.2208	6.4133	6.141	5.9659	5.9701	6.0053	6.0205	6.1093
TC0100000611.mm.1	NA	ncRNA: NONMMUT001470 NONCODE	NA	-	-	-	-	5.784	5.375	5.2252	5.3815	5.4323	5.3814	5.4396	5.4981	5.4594	5.3416	5.4452	5.454	5.3878	5.4001	5.5988
TC0100000612.mm.1	NA	ncRNA: NONMMUT001473 NONCODE	NA	-	-	-	-	5.7379	5.2421	5.1249	5.3683	5.4232	5.3683	5.5396	5.3766	5.3683	5.2987	5.4137	5.4571	5.3683	5.2377	5.3592
TC0100000613.mm.1	NA	ncRNA: NONMMUT001477 NONCODE	NA	-	-	-	-	5.1259	4.8365	4.8039	4.8262	4.6061	4.6912	4.9668	4.9294	4.8262	4.7409	4.7354	4.9858	4.769	4.8904	4.9522
TC0100000614.mm.1	NA	ncRNA: NONMMUT001482 NONCODE	NA	-	-	-	-	6.427	5.7042	5.467	5.6181	5.6741	5.4952	5.6808	5.6852	5.6219	5.6174	5.6173	5.3243	5.6537	5.6459	5.0803
TC0100000615.mm.1	1700027A15Rik	RIKEN cDNA 1700027A15 gene	69449	1	73016036; 73024586	-	-	5.4163	5.3141	5.1201	4.9947	5.1774	5.3277	5.4086	5.1742	5.2443	5.4386	5.1684	5.3221	5.2443	5.405	5.0864
TC0100000616.mm.1	NA	ncRNA: NONMMUT001491 NONCODE	NA	-	-	-	-	2.7116	2.6997	2.6266	2.6707	2.7836	2.6322	2.9413	2.7152	2.796	2.6376	2.7296	2.775	2.7296	2.687	2.7038
TC0100000617.mm.1	NA	Pregnancy ENSMUST00000183977 ENSEMBL	NA	-	-	-	-	6.0285	5.6959	5.6301	6.0342	5.8167	5.7813	6.3555	5.9129	6.0317	6.0449	5.7541	5.8622	5.9016	5.6918	5.8947
TC0100000618.mm.1	D530049I02Rik	RIKEN cDNA D530049I02 gene	78718	1	73398968	-	-	5.2937	4.4777	4.5502	4.7325	4.5559	4.7287	5.0136	4.7869	4.8892	4.9903	4.6968	4.6915	4.7941	4.8522	4.7618
TC0100000619.mm.1	NA	ncrna:rRNA ENSMUST00000158041 ENSEMBL	NA	-	-	-	-	4.1507	3.9457	4.0495	3.8975	3.9334	4.072	4.3914	4.0587	3.7577	4.108	3.9515	3.9889	4.0355	4.2139	3.8734
TC0100000620.mm.1	NA	ncRNA: NONMMUT001512 NONCODE	NA	-	-	-	-	6.5581	5.9739	5.6882	6.0545	5.9145	5.8708	6.1966	6.1211	5.9727	5.9096	5.9546	5.6264	5.9546	5.7117	5.9553
TC0100000621.mm.1	Rufy4	RUN and FYVE domain containing 4	435626	1	74125541	-	-	6.3242	5.7317	5.4914	5.6593	5.6729	5.6629	5.9318	5.6754	5.7564	5.6754	5.5497	5.643	5.7268	5.5906	5.6754
TC0100000622.mm.1	Cxcr2	chemokine (C-X-C motif) receptor 2	12765	1	74153994	04060, 04062, 04144	Cytokine-cytokine receptor interaction, Chemokine signaling pathway, Endocytosis	6.3647	6.8792	6.6815	6.8241	6.865	6.8097	6.748	6.7389	6.6277	6.6749	6.6825	7.085	6.9361	6.8825	6.9464
TC0100000623.mm.1	NA	ncrna:snRNA ENSMUST00000101821 ENSEMBL	NA	-	-	-	-	3.81	4.2596	4.2829	4.1865	4.1889	4.2462	3.9998	4.138	3.9239	4.2516	4.1846	4.2419	4.1889	4.2893	4.3155
TC0100000624.mm.1	NA	ncRNA: NONMMUT001518 NONCODE	NA	-	-	-	-	4.4022	4.3317	4.3317	4.1668	4.1856	4.1633	4.5883	4.3317	4.4267	4.2586	4.3542	4.3713	4.2931	4.3472	4.5359
TC0100000625.mm.1	Arpc2	actin related protein 2/3 complex, subunit 2	76709	1	74236550	04666, 04810, 05100, 05132	Fc gamma R-mediated phagocytosis, Regulation of actin cytoskeleton, Bacterial invasion of epithelial cells, Salmonella infection	10.9131	11.2912	11.3882	11.3882	11.4054	11.4146	11.3601	11.3783	11.3804	11.3896	11.3995	11.4277	11.3882	11.3882	11.4096
TC0100000626.mm.1	Gpbar1	G protein-coupled bile acid receptor 1	227289	1	74278600	-	-	7.5041	6.8183	6.6874	6.8857	6.8489	6.7014	7.3161	7.1127	7.0327	6.9067	6.6583	6.7651	6.7924	6.384	6.675
TC0100000627.mm.1	Pnkd	paroxysmal nonkinesiogenic dyskinesia	56695	1	74285034; 74332610	-	-	7.216	6.711	6.6508	6.7013	6.7427	6.7443	6.9157	6.7746	6.8467	6.7443	6.7193	6.6499	6.7554	6.6877	6.7573
TC0100000628.mm.1	NA	ncRNA: NONMMUT001523 NONCODE	NA	-	-	-	-	6.0232	5.5968	5.3608	5.4682	5.3481	5.4572	5.7661	5.7204	5.9667	5.5734	5.5968	5.6062	5.4174	5.8011	5.7842
TC0100000629.mm.1	NA	ncRNA: NONMMUT001524 NONCODE	NA	-	-	-	-	6.7195	5.7979	5.6228	5.919	5.9753	5.8891	6.2762	5.9803	6.3407	5.9457	5.8981	5.9626	6.0537	5.6695	6.0243
TC0100000630.mm.1	NA	ncRNA: NONMMUT001525 NONCODE	NA	-	-	-	-	5.2735	4.9675	4.9964	4.8323	4.8652	4.8774	5.4248	4.9688	5.0367	5.1926	4.9057	4.68	4.7412	4.9884	4.9675
TC0100000631.mm.1	Catip	ciliogenesis associated TTC17 interacting protein	241112	1	74362108	-	-	5.74	5.1391	5.0046	5.198	5.1608	5.1721	5.4572	5.2212	5.349	5.2189	5.1051	5.2343	5.1678	5.2189	5.2189
TC0100000632.mm.1	Slc11a1	solute carrier family 11 (proton-coupled divalent metal ion transporters), member 1	18173	1	74375203	04142, 04978	Lysosome, Mineral absorption	7.9554	8.2867	8.3175	9.4083	9.4341	9.5012	9.5008	9.3704	9.4678	9.4335	9.4342	9.6947	9.6749	9.7885	9.8095
TC0100000633.mm.1	Ctdsp1	CTD (carboxy-terminal domain, RNA polymerase II, polypeptide A) small phosphatase 1	227292	1	74391609	-	-	8.6031	8.5066	8.4972	8.4642	8.5086	8.5303	8.6035	8.4688	8.5246	8.5344	8.4332	8.4403	8.5066	8.5248	8.5066
TC0100000634.mm.1	Mir26b	microRNA 26b	387219	1	74394310	5206	MicroRNAs in cancer	7.5612	6.7988	7.2463	7.0582	7.0572	6.7616	7.2868	7.0632	7.0971	7.2611	6.8799	6.8255	7.1186	7.0083	7.0914
TC0100000635.mm.1	Vil1	villin 1	22349	1	74409384	-	-	6.1537	5.585	5.424	5.5863	5.56	5.5137	5.7119	5.6266	5.7275	5.585	5.4972	5.585	5.585	5.4979	5.4703
TC0100000636.mm.1	Rqcd1	rcd1 (required for cell differentiation) homolog 1 (S. pombe)	58184	1	74506060	3018	RNA degradation	7.3617	7.8045	7.8722	7.4043	7.4607	7.6269	7.4569	7.2138	7.2056	7.1155	7.4107	7.4082	7.2043	7.4084	7.144
TC0100000637.mm.1	Plcd4	phospholipase C, delta 4	18802	1	74542889; 74544360	00562, 04020, 04070, 04919	Inositol phosphate metabolism, Calcium signaling pathway, Phosphatidylinositol signaling system, Thyroid hormone signaling pathway	5.3692	5.2414	5.195	5.1608	5.1608	5.0463	5.2155	5.1608	5.1608	5.1608	5.1608	5.1608	5.1608	5.1608	5.2001
TC0100000638.mm.1	Bcs1l	BCS1-like (yeast)	66821	1	74588361	-	-	7.1304	7.2384	7.3605	6.9114	6.8461	6.8788	7.0701	6.8622	7.0516	6.9533	6.9533	6.8999	6.9533	6.6976	6.9428
TC0100000639.mm.1	Stk36	serine/threonine kinase 36	269209	1	74601455	04340, 05200, 05217	Hedgehog signaling pathway, Pathways in cancer, Basal cell carcinoma	6.1036	5.7253	5.5168	5.7506	5.7506	5.6472	5.9611	5.7622	5.8571	5.8159	5.6932	5.7506	5.7533	5.7144	5.6803
TC0100000640.mm.1	Ttll4	tubulin tyrosine ligase-like family, member 4	67534	1	74661754	-	-	6.6696	7.1462	7.1251	6.4421	6.5419	6.5419	6.5764	6.4434	6.4007	6.5201	6.3525	6.5419	6.5872	6.5364	6.4589
TC0100000641.mm.1	NA	ncRNA: NONMMUT001547 NONCODE	NA	-	-	-	-	5.3378	6.5205	5.8738	5.7062	5.1854	5.3397	5.8955	5.5669	5.5925	5.0266	4.851	5.7937	5.8879	6.0212	5.5898
TC0100000642.mm.1	Cyp27a1	cytochrome P450, family 27, subfamily a, polypeptide 1	104086	1	74713574	00120, 03320	Primary bile acid biosynthesis, PPAR signaling pathway	8.1932	8.5225	9.6687	8.0602	8.0404	8.0402	8.2491	7.9567	7.8431	7.8028	7.9418	7.9683	7.9144	8.1842	8.0508
TC0100000643.mm.1	NA	ZNFX1 ENSMUST00000184199 ENSEMBL	NA	-	-	-	-	3.9891	3.6929	3.8202	3.8912	3.7939	3.7811	4.2245	3.8912	3.9902	4.0943	3.7257	3.82	4.0397	3.7836	4.1116
TC0100000644.mm.1	Wnt6	wingless-type MMTV integration site family, member 6	22420	1	74771892	04310, 04340, 04390, 04916, 05166, 05200, 05205, 05217	Wnt signaling pathway, Hedgehog signaling pathway, Hippo signaling pathway, Melanogenesis, HTLV-I infection, Pathways in cancer, Proteoglycans in cancer, Basal cell carcinoma	6.0499	5.4959	5.3564	5.5392	5.3902	5.4919	5.4767	5.4634	5.6248	5.4489	5.3138	5.4607	5.4216	5.3813	5.4634
TC0100000645.mm.1	Wnt10a	wingless-type MMTV integration site family, member 10A	22409	1	74792019	04310, 04340, 04390, 04916, 05166, 05200, 05205, 05217	Wnt signaling pathway, Hedgehog signaling pathway, Hippo signaling pathway, Melanogenesis, HTLV-I infection, Pathways in cancer, Proteoglycans in cancer, Basal cell carcinoma	7.031	6.3206	6.0993	6.3646	6.2179	6.3093	6.49	6.3471	6.4762	6.2043	6.1369	6.0199	6.268	6.1494	6.2696
TC0100000646.mm.1	NA	ncRNA: NONMMUT001554 NONCODE	NA	-	-	-	-	6.4959	6.2228	5.8771	6.297	6.1078	6.0954	6.4788	6.4238	6.4322	6.2631	6.1224	6.2255	6.2146	6.2397	6.2452
TC0100000647.mm.1	NA	ncRNA: NONMMUT001557 NONCODE	NA	-	-	-	-	5.5459	5.0093	4.7931	4.8865	5.082	5.1696	5.1716	5.2067	5.0308	5.0192	5.0133	4.9518	5.0308	5.0522	5.0308
TC0100000648.mm.1	Cdk5r2	cyclin-dependent kinase 5, regulatory subunit 2 (p39)	12570	1	74855029	-	-	7.0209	6.5316	6.1501	6.4159	6.4191	6.5063	6.593	6.467	6.6985	6.3355	6.3396	6.3473	6.3209	6.2546	6.3593
TC0100000649.mm.1	NA	ncRNA: NONMMUT001559 NONCODE	NA	-	-	-	-	5.7345	5.4108	5.0987	5.394	5.4661	5.3418	5.8195	5.5242	5.7776	5.6923	5.3159	5.3949	5.7752	5.4349	5.2784
TC0100000650.mm.1	NA	ncRNA: NONMMUT001564 NONCODE	NA	-	-	-	-	5.7767	5.9218	5.8559	5.9116	5.7687	5.5286	6.3972	5.7951	5.9721	6.0127	5.8108	5.7579	5.7737	5.44	5.8009
TC0100000651.mm.1	NA	ncRNA: NONMMUT001565 NONCODE	NA	-	-	-	-	4.4969	4.162	3.8943	3.9207	4.0022	3.9181	4.1237	4.0022	4.1049	3.8688	3.8431	4.4129	3.9366	4.0022	3.9117
TC0100000652.mm.1	Fam134a	family with sequence similarity 134, member A	227298	1	75142786	-	-	8.3688	8.214	8.0214	8.3284	8.3257	8.3133	8.5268	8.2465	8.3052	8.2465	8.2704	8.1487	8.1725	8.1674	8.2312
TC0100000653.mm.1	Zfand2b	zinc finger, AN1 type domain 2B	68818	1	75168646; 75168735	-	-	7.8	7.7087	7.8961	7.5778	7.4398	7.5149	7.631	7.6949	7.7577	7.6498	7.5778	7.631	7.631	7.6008	7.6242
TC0100000654.mm.1	Ankzf1	ankyrin repeat and zinc finger domain containing 1	52231	1	75192160	-	-	6.6219	6.8975	7.1421	7.1792	6.9896	6.9896	6.9941	6.9764	6.8276	6.9181	6.9896	6.9896	6.9896	6.9898	6.9958
TC0100000655.mm.1	Stk16	serine/threonine kinase 16	20872	1	75210829	-	-	7.838	8.0756	8.3144	7.3775	7.2654	7.5124	7.3775	7.1893	7.3869	7.2554	7.3401	7.06	7.3325	7.174	7.2593
TC0100000656.mm.1	Dnajb2	DnaJ (Hsp40) homolog, subfamily B, member 2	56812	1	75236423; 75236702	4141	Protein processing in endoplasmic reticulum	6.8661	6.4327	6.152	6.2659	6.3096	6.2763	6.4637	6.3699	6.4794	6.3096	6.2647	6.156	6.3096	6.1237	6.3096
TC0100000657.mm.1	Des	desmin	13346	1	75360344	05410, 05412, 05414	Hypertrophic cardiomyopathy (HCM), Arrhythmogenic right ventricular cardiomyopathy (ARVC), Dilated cardiomyopathy	5.5099	4.9899	4.918	5.0372	5.0294	5.0372	5.2156	5.0372	5.0623	5.0027	4.9876	4.9349	5.0205	5.0387	5.1127
TC0100000658.mm.1	Speg	SPEG complex locus	11790	1	75375297; 75382114; 75385610; 75400085	-	-	6.8495	6.2937	6.0578	6.2937	6.2753	6.2038	6.5112	6.3787	6.4131	6.2967	6.2131	6.2564	6.2775	6.2248	6.2937
TC0100000659.mm.1	Gmppa	GDP-mannose pyrophosphorylase A	69080	1	75435943	00051, 00520	Fructose and mannose metabolism, Amino sugar and nucleotide sugar metabolism	8.0239	8.2902	8.6406	8.348	8.5776	8.624	8.5911	8.3314	8.4727	8.6464	8.6255	8.39	8.49	8.49	8.5318
TC0100000660.mm.1	Asic4	acid-sensing (proton-gated) ion channel family member 4	241118	1	75450510	4750	Inflammatory mediator regulation of TRP channels	7.0861	6.4972	6.3894	6.5312	6.4904	6.3563	6.6568	6.6903	6.6564	6.5304	6.4363	6.4642	6.6467	6.2984	6.5312
TC0100000661.mm.1	Tmem198	transmembrane protein 198	319998	1	75479532	-	-	6.5452	5.9667	5.7252	6.0123	6.0001	5.9403	6.1826	5.916	6.3138	5.9837	5.8411	5.9608	5.9137	5.9648	5.9251
TC0100000662.mm.1	Inha	inhibin alpha	16322	1	75507077	-	-	6.9913	6.5134	6.3459	6.4582	6.2736	6.2771	6.5944	6.6329	6.6994	6.2408	6.3829	6.3162	6.3846	6.1606	6.5118
TC0100000663.mm.1	Stk11ip	serine/threonine kinase 11 interacting protein	71728	1	75521529	-	-	7.1432	7.0836	7.1577	7.1138	7.1138	7.115	7.3417	7.141	7.1002	7.0923	7.0721	7.1138	7.1138	7.0718	7.1005
TC0100000665.mm.1	Slc4a3	solute carrier family 4 (anion exchanger), member 3	20536	1	75546266	-	-	6.9979	6.3403	6.0669	6.3403	6.3403	6.2127	6.5651	6.3953	6.5353	6.343	6.2388	6.2797	6.3403	6.2699	6.315
TC0100000669.mm.1	NA	ncRNA: NONMMUT001607 NONCODE	NA	-	-	-	-	8.0525	8.5067	8.4099	8.5414	8.3621	8.2817	8.6105	8.3931	8.1597	8.3721	8.617	8.5881	8.5566	8.5567	8.593
TC0100000670.mm.1	NA	ncRNA: NONMMUT001608 NONCODE	NA	-	-	-	-	5.4667	4.7193	4.4202	4.6938	4.8147	4.837	4.7795	4.9966	5.1632	4.777	4.7082	4.7224	4.8745	4.7753	4.7223
TC0100000671.mm.1	Gm17751	predicted gene, 17751	620079	1	76489133	-	-	4.9406	4.6661	4.6448	5.0025	4.9199	4.8358	5.1279	4.9334	5.0526	4.9297	4.8807	5.0694	4.8838	4.9368	4.9716
TC0100000672.mm.1	Mir6343	microRNA mir-6343	102465175	1	-	-	-	3.8876	3.5363	3.8876	3.7433	3.7065	3.6341	3.7407	3.766	3.7675	3.6316	3.9753	3.7157	3.5366	3.7397	3.7033
TC0100000674.mm.1	NA	ncrna:rRNA ENSMUST00000158701 ENSEMBL	NA	-	-	-	-	7.2562	6.4612	6.0277	6.3732	6.3105	6.2517	6.3553	6.3514	6.3605	6.3528	6.3279	6.0976	6.2484	6.212	6.3969
TC0100000675.mm.1	NA	ncRNA: NONMMUT001618 NONCODE	NA	-	-	-	-	6.7061	6.1203	6.0522	5.9343	6.1759	6.0896	6.2636	5.947	6.1662	5.9634	6.0004	6.023	5.8835	6.1187	6.3161
TC0100000676.mm.1	NA	ncRNA: NONMMUT001619 NONCODE	NA	-	-	-	-	3.5278	3.5085	3.4973	3.5278	3.5278	3.4638	3.5278	3.5278	3.5385	3.5313	3.5917	3.5267	3.6178	3.5278	3.5066
TC0100000677.mm.1	NA	ncRNA: NONMMUT001621 NONCODE	NA	-	-	-	-	2.6483	2.3283	2.4319	2.4323	2.4731	2.3583	2.435	2.5062	2.4506	2.37	2.1532	2.4741	2.4003	2.5476	2.6866
TC0100000678.mm.1	Sgpp2	sphingosine-1-phosphate phosphotase 2	433323	1	78310346	600	Sphingolipid metabolism	6.8844	6.3467	5.9706	6.3665	6.2874	6.3435	6.461	6.3622	6.5194	6.3192	6.3622	6.3369	6.2948	6.3636	6.4928
TC0100000679.mm.1	NA	ncRNA: NONMMUT001630 NONCODE	NA	-	-	-	-	4.8717	4.4227	4.4314	4.5444	4.5284	4.3005	4.5444	4.5444	4.5222	4.6019	4.2885	4.6623	4.6834	4.6157	4.5444
TC0100000680.mm.1	NA	ncRNA: NONMMUT001632 NONCODE	NA	-	-	-	-	5.704	4.7785	5.016	5.0323	5.3087	4.9486	5.3141	5.2046	5.183	5.1317	4.7527	5.055	4.9723	5.0398	5.1246
TC0100000681.mm.1	Mogat1	monoacylglycerol O-acyltransferase 1	68393	1	78511060	-	-	6.1136	5.5486	5.4374	5.5486	5.4904	5.4453	5.6622	5.5877	5.6628	5.5486	5.5486	5.5486	5.5486	5.5486	5.5452
TC0100000683.mm.1	NA	ncRNA: NONMMUT001643 NONCODE	NA	-	-	-	-	5.9968	5.6069	5.257	5.5837	5.5851	5.597	5.8312	5.6004	5.6184	5.4876	5.589	5.8489	5.6356	5.3943	5.4193
TC0100000684.mm.1	Kcne4	potassium voltage-gated channel, Isk-related subfamily, gene 4	57814	1	78816949	-	-	4.2631	3.5676	3.2409	3.8208	2.7645	3.0114	3.3415	3.6268	3.3401	3.2814	3.0456	3.3516	3.3367	3.3917	3.6004
TC0100000685.mm.1	NA	N/A ENSMUST00000183769 ENSEMBL	NA	-	-	-	-	2.669	2.7402	2.5569	2.6712	2.5572	2.8022	3.1487	2.8022	2.7987	2.8557	2.815	2.7627	2.8991	2.9708	3.1262
TC0100000687.mm.1	Gm10555	predicted gene 10555	100038695	1	-	-	-	4.9224	4.2974	4.2097	4.4283	4.1083	4.3429	4.4613	4.2974	4.5107	3.9752	4.1197	4.1912	4.087	4.2756	4.4892
TC0100000688.mm.1	Mrpl44	mitochondrial ribosomal protein L44	69163	1	79776018	-	-	6.483	6.8818	6.722	6.5473	6.9287	6.8181	6.7959	6.7167	6.6803	6.621	6.609	6.3542	6.5625	6.678	6.6905
TC0100000689.mm.1	NA	ncRNA: NONMMUT001650 NONCODE	NA	-	-	-	-	3.6637	3.0731	3.0149	3.0641	3.1463	2.8719	3.5465	3.2687	3.2336	3.1916	2.8107	2.9175	3.4771	3.0725	3.0261
TC0100000691.mm.1	NA	ncrna:snRNA ENSMUST00000179111 ENSEMBL	NA	-	-	-	-	8.7908	10.0229	9.8264	9.3756	9.5365	9.5631	8.8773	9.4217	9.5123	8.9292	9.843	9.6023	9.4825	9.6905	9.7742
TC0100000692.mm.1	NA	ncRNA: NONMMUT001656 NONCODE	NA	-	-	-	-	5.016	5.2289	5.0287	5.312	5.4285	5.3308	5.3327	5.4582	4.9259	4.8025	5.2999	5.0424	5.2932	5.5225	5.4004
TC0100000694.mm.1	NA	ncRNA: NONMMUT001658 NONCODE	NA	-	-	-	-	2.4991	2.3883	2.5938	2.3777	2.5591	2.423	2.9219	2.5722	2.6604	2.7405	2.6198	2.6008	2.4665	2.5591	2.5329
TC0100000695.mm.1	NA	ncRNA: NONMMUT001665 NONCODE	NA	-	-	-	-	3.8715	3.8339	4.3265	3.507	3.1902	3.7326	3.9849	3.3652	3.3172	3.3164	3.8306	3.625	3.6169	3.3644	3.6169
TC0100000696.mm.1	1700016L21Rik	RIKEN cDNA 1700016L21 gene	72208	1	80445932	-	-	4.4755	3.9268	3.6268	3.9136	3.9235	3.8668	4.3074	3.8728	4.1276	3.8516	3.9573	3.9043	3.6184	3.9473	3.9341
TC0100000697.mm.1	Nyap2	neuronal tyrosine-phophorylated phosphoinositide 3-kinase adaptor 2	241134	1	81077317	-	-	4.9161	4.5237	4.4067	4.3847	4.5237	4.5237	4.7203	4.5237	4.6017	4.5237	4.507	4.5118	4.5237	4.5443	4.482
TC0100000698.mm.1	NA	ncRNA: NONMMUT001681 NONCODE	NA	-	-	-	-	3.409	3.69	3.6002	3.4327	3.5836	3.1658	3.4267	3.9089	3.5586	3.6243	3.453	3.5775	3.28	3.5622	3.9342
TC0100000699.mm.1	NA	ncRNA: NONMMUT001682 NONCODE	NA	-	-	-	-	4.2428	3.888	3.881	3.9058	3.8249	4.0707	4.2081	3.646	3.9679	3.8827	3.6247	3.8721	3.9246	3.7932	3.782
TC0100000700.mm.1	NA	ncRNA: NONMMUT001685 NONCODE	NA	-	-	-	-	4.0705	3.7433	3.777	3.8944	3.8919	4.086	4.4156	3.9036	3.7148	3.698	3.7465	4.1021	3.7464	3.8705	4.0572
TC0100000701.mm.1	Mir6344	microRNA mir-6344	102466629	1	-	-	-	7.8171	7.2141	7.0815	7.2889	7.4155	6.9954	7.6608	7.3958	7.2315	7.3107	7.3107	7.1582	7.3785	7.3191	7.4449
TC0100000703.mm.1	Rhbdd1	rhomboid domain containing 1	76867	1	82316579; 82339049	-	-	6.5907	6.7527	6.9467	6.7201	6.9405	6.9098	6.9248	6.917	6.9794	6.9372	6.993	6.9082	6.8083	6.9315	6.835
TC0100000704.mm.1	Gm19552	predicted gene, 19552	100503095	1	-	-	-	4.7827	4.6313	4.5991	4.5166	4.7691	4.7364	4.8279	5.0887	4.4787	4.7154	4.745	5.5787	5.338	4.3967	4.8862
TC0100000705.mm.1	NA	ncRNA: NONMMUT001692 NONCODE	NA	-	-	-	-	3.6526	3.5699	3.1751	3.6122	3.6169	3.581	3.666	3.4413	3.5391	3.8836	3.581	3.8251	3.5165	3.3945	3.7333
TC0100000706.mm.1	Col4a3	collagen, type IV, alpha 3	12828	1	82586921	04151, 04510, 04512, 04974, 05146, 05200, 05222	PI3K-Akt signaling pathway, Focal adhesion, ECM-receptor interaction, Protein digestion and absorption, Amoebiasis, Pathways in cancer, Small cell lung cancer	6.6231	6.1284	5.9052	6.1199	6.1199	6.0437	6.3845	6.1576	6.2146	6.1199	5.9989	6.09	6.1026	6.003	6.0617
TC0100000707.mm.1	NA	ncrna:rRNA ENSMUST00000083121 ENSEMBL	NA	-	-	-	-	6.0861	5.3392	5.2244	5.2532	5.3089	5.2687	5.5407	5.197	5.4465	5.2384	5.3872	5.3376	5.4003	5.2316	5.3376
TC0100000708.mm.1	Mff	mitochondrial fission factor	75734	1	82724918	-	-	6.8549	7.5933	7.6902	7.5962	7.7229	7.6013	7.5542	7.6013	7.5038	7.6258	7.6615	7.6615	7.6013	7.6013	7.6056
TC0100000709.mm.1	NA	ncRNA: NONMMUT001700 NONCODE	NA	-	-	-	-	5.9152	6.2208	6.1461	6.1323	5.6978	6.0387	6.2545	6.0541	5.0407	6.2451	6.2856	6.6471	6.3712	6.818	5.77
TC0100000710.mm.1	NA	ncRNA: NONMMUT001704 NONCODE	NA	-	-	-	-	5.6741	5.1004	4.913	5.1114	5.1004	5.0063	5.1004	5.1068	5.3133	5.0569	5.2639	5.0561	4.8527	5.099	4.9175
TC0100000711.mm.1	Agfg1	ArfGAP with FG repeats 1	15463	1	82839483	5164	Influenza A	7.7863	8.7773	8.664	8.7921	8.7472	8.8585	8.8682	8.64	8.7773	8.6827	8.7773	9.0719	9.0129	8.9218	8.8333
TC0100000712.mm.1	NA	ncRNA: NONMMUT001706 NONCODE	NA	-	-	-	-	6.5348	7.5857	7.6872	7.8361	7.3994	7.3525	7.7325	7.5046	6.9456	7.2695	7.7344	8.0664	7.8431	7.6965	7.5659
TC0100000713.mm.1	NA	ncRNA: NONMMUT001708 NONCODE	NA	-	-	-	-	4.5612	5.1584	4.7416	5.6567	5.3717	5.7911	5.1113	5.4138	4.9533	5.7265	5.6995	5.7054	5.6563	5.9439	5.5061
TC0100000714.mm.1	NA	ncRNA: NONMMUT001709 NONCODE	NA	-	-	-	-	4.8393	5.326	5.1321	5.6575	5.1354	6.1748	5.7363	5.9199	5.2992	4.993	6.2371	5.9633	5.7298	6.0958	6.3208
TC0100000715.mm.1	NA	ncRNA: NONMMUT001710 NONCODE	NA	-	-	-	-	4.6918	3.7975	3.8961	4.0086	4.1808	4.0566	4.3507	4.0977	4.0642	4.5393	3.8452	4.0051	3.9317	4.06	4.2252
TC0100000716.mm.1	NA	ncRNA: NONMMUT001713 NONCODE	NA	-	-	-	-	5.4919	4.8635	4.7663	4.8184	4.9291	4.8793	4.825	4.8899	4.9182	4.8972	4.7814	4.8488	4.8832	4.9543	5.0364
TC0100000717.mm.1	Krtap28-13	keratin associated protein 28-13	71386	1	-	-	-	3.8274	3.4221	3.5645	3.355	3.4752	3.3697	3.7553	3.4947	3.7277	3.4273	3.4821	3.4551	3.5041	3.5051	3.7383
TC0100000718.mm.1	Ccl20	chemokine (C-C motif) ligand 20	20297	1	83116766	04060, 04062, 04668, 05323	Cytokine-cytokine receptor interaction, Chemokine signaling pathway, TNF signaling pathway, Rheumatoid arthritis	5.6165	5.1402	5.0504	5.2642	5.2026	5.2853	5.4703	5.3597	5.4312	5.3998	5.3227	5.3191	5.3456	5.3227	5.4652
TC0100000719.mm.1	Daw1	dynein assembly factor with WDR repeat domains 1	71227	1	83159762	-	-	3.8691	3.6653	3.5646	3.6265	3.664	3.6427	3.7009	3.6653	3.709	3.694	3.4548	3.6659	3.6627	3.7584	3.6653
TC0100000720.mm.1	NA	ncRNA: NONMMUT001720 NONCODE	NA	-	-	-	-	5.0367	4.593	4.6122	4.618	4.6173	4.6298	4.7228	4.649	4.7253	4.5286	4.4271	4.4724	4.7627	4.62	4.3532
TC0100000722.mm.1	NA	ncrna:miRNA ENSMUST00000178653 ENSEMBL	NA	-	-	-	-	12.6432	12.8153	12.7371	12.8407	12.6814	12.6573	12.8103	12.8265	12.5929	12.5956	12.9184	12.8292	12.8179	12.7862	12.7783
TC0100000723.mm.1	NA	ncrna:snoRNA ENSMUST00000104548 ENSEMBL	NA	-	-	-	-	8.0604	7.5892	7.6015	7.7662	7.6875	7.7886	8.1096	7.9738	7.9175	7.6791	7.8544	7.9066	8.0349	8.0041	8.0998
TC0100000724.mm.1	Mir5126	microRNA 5126	100628595	1	84695839	-	-	7.8901	7.4733	6.7676	7.1792	7.288	7.345	7.6232	7.3142	7.5929	7.3461	6.9731	7.2303	7.2307	7.1767	7.1881
TC0100000725.mm.1	Fbxo36	F-box protein 36	66153	1	84839841	-	-	5.8653	5.5219	5.3941	5.6705	5.6035	5.6752	5.8855	5.8032	5.8647	5.6752	5.5376	5.6663	5.6853	5.7162	5.7352
TC0100000726.mm.1	Gm15433	predicted pseudogene 15433	100503433	1	-	-	-	5.3483	5.4039	4.4171	5.7057	5.5586	5.4736	5.568	5.5716	5.6569	5.5858	6.0351	5.5656	5.5833	6.0619	5.5124
TC0100000727.mm.1	NA	ncRNA: NONMMUT001747 NONCODE	NA	-	-	-	-	5.15	5.4342	5.2107	6.9408	6.5614	6.9256	6.8179	6.7856	6.7489	6.3706	7.3271	6.8575	6.8653	6.4525	6.633
TC0100000743.mm.1	Gm7609	predicted pseudogene 7609	665378	1	85199611	-	-	7.1403	7.26	6.9394	7.5407	7.4678	7.5643	7.5792	7.5255	7.458	7.4465	7.5629	7.476	7.476	7.5459	7.5241
TC0100000744.mm.1	NA	ncRNA: NONMMUT001769 NONCODE	NA	-	-	-	-	5.0035	4.5315	5.1934	6.3622	6.1306	6.7297	6.1911	6.3027	6.2301	6.0722	6.6691	6.0359	5.6747	5.8379	6.1734
TC0100000747.mm.1	NA	ncRNA: NONMMUT001770 NONCODE	NA	-	-	-	-	6.8052	6.7256	6.5754	6.8894	6.9122	6.8834	6.9508	7.0124	6.614	6.7562	6.9273	7.0674	7.1143	6.5728	6.8433
TC0100000752.mm.1	NA	ncRNA: NONMMUT001777 NONCODE	NA	-	-	-	-	6.0882	6.4624	6.0781	6.6004	6.3684	6.7495	6.5771	6.3441	6.2513	6.3149	6.548	6.4504	6.6699	6.4133	6.2706
TC0100000757.mm.1	Gm2427	predicted gene 2427	100039794	1	-	-	-	8.0413	8.6128	9.1773	9.7283	9.7464	9.8177	9.6287	9.659	9.659	9.7759	9.812	9.8409	9.6246	9.659	9.682
TC0100000758.mm.1	Gm7592	predicted gene 7592	665338	1	-	-	-	7.2149	7.4013	7.1777	7.5143	7.5143	7.7	7.543	7.5306	7.5887	7.4869	7.5432	7.5143	7.5143	7.5143	7.4546
TC0100000762.mm.1	NA	ncRNA: NONMMUT001784 NONCODE	NA	-	-	-	-	5.9446	6.601	6.5355	6.668	6.5435	6.6475	6.367	6.7467	6.5654	6.0893	6.5071	6.9505	6.7039	6.4883	6.853
TC0100000763.mm.1	NA	ncRNA: NONMMUT001786 NONCODE	NA	-	-	-	-	6.7127	7.5236	7.2442	7.7092	7.5591	7.5141	7.6314	7.6974	7.2008	7.3037	8.0185	7.7968	7.8221	7.6345	7.7663
TC0100000764.mm.1	NA	ncRNA: NONMMUT001790 NONCODE	NA	-	-	-	-	5.7322	7.2852	6.9901	8.4998	8.2148	8.1353	8.0376	8.2301	7.8645	7.9233	8.4794	8.1757	8.1982	8.5874	8.1108
TC0100000766.mm.1	Sp100	nuclear antigen Sp100	20684	1	85650050	05168, 05203	Herpes simplex infection, Viral carcinogenesis	9.0732	9.6798	10.0412	9.5551	9.5551	9.5551	9.5817	9.5551	9.5089	9.541	9.6236	9.5542	9.5163	9.524	9.4845
TC0100000767.mm.1	Mir8096	microRNA mir-8096	102466882	1	-	-	-	5.5387	4.9163	4.7739	4.8545	4.7248	4.982	5.2084	4.944	5.1538	4.8746	4.8847	4.8853	5.3767	4.9635	4.8104
TC0100000768.mm.1	NA	ncrna:miRNA ENSMUST00000175454 ENSEMBL	NA	-	-	-	-	13.1407	13.2007	13.1773	13.2828	13.1898	13.1477	13.3364	13.2261	13.0224	13.1201	13.227	13.2573	13.2467	13.2154	13.2129
TC0100000769.mm.1	9930111H07Rik	RIKEN cDNA 9930111H07 gene	77762	1	-	-	-	4.9254	4.4295	4.3815	4.4361	4.501	4.4887	4.9839	4.6279	4.6017	4.5116	4.543	4.6652	4.5609	4.5864	4.5609
TC0100000770.mm.1	NA	ncRNA: NONMMUT001806 NONCODE	NA	-	-	-	-	9.2221	9.5816	9.4393	9.8618	9.6416	9.6111	9.8365	9.6267	9.4247	9.6091	9.7362	9.6811	9.7041	9.7867	9.6743
TC0100000771.mm.1	Cab39	calcium binding protein 39	12283	1	85793447	4150	mTOR signaling pathway	7.9753	8.3856	8.443	8.368	8.3856	8.3982	8.3856	8.3142	8.4466	8.4109	8.3856	8.4166	8.4146	8.3856	8.3272
TC0100000772.mm.1	NA	ncRNA: NONMMUT001807 NONCODE	NA	-	-	-	-	5.5657	6.7604	5.8935	6.8821	6.5736	6.6957	6.8967	7.0226	6.3357	6.5483	6.9764	6.7691	7.1656	6.5485	6.6846
TC0100000773.mm.1	NA	ncRNA: NONMMUT001809 NONCODE	NA	-	-	-	-	5.4588	6.0677	5.1011	5.9255	5.6675	5.851	5.8022	5.9618	5.721	5.8047	6.3337	6.205	6.6212	6.1194	6.0189
TC0100000774.mm.1	Itm2c	integral membrane protein 2C	64294	1	85894510	-	-	8.011	7.9849	7.6057	8.208	8.3087	8.2835	8.4247	8.2013	8.3747	8.1582	8.2125	7.9564	8.0115	8.1411	8.1215
TC0100000775.mm.1	4933407L21Rik	RIKEN cDNA 4933407L21 gene	71141	1	85928483	-	-	5.3884	4.8012	4.9015	4.9753	4.9132	4.9093	5.142	5.0117	5.1435	5.0866	4.9717	4.9785	4.9785	4.7884	4.9507
TC0100000776.mm.1	NA	ncRNA: NONMMUT001818 NONCODE	NA	-	-	-	-	5.8821	5.1408	5.3234	5.6175	5.5126	5.4744	6.1773	5.4192	5.5498	5.597	5.774	5.4078	5.3899	5.2512	5.4914
TC0100000777.mm.1	Spata3	spermatogenesis associated 3	70060	1	86021942	-	-	4.3362	3.9793	3.7744	3.8435	3.9791	3.9673	4.1803	4.0521	4.1098	3.8732	3.9657	3.9684	4.0137	3.7828	3.8494
TC0100000778.mm.1	2810459M11Rik	RIKEN cDNA 2810459M11 gene	72792	1	86045863	-	-	7.6022	6.9919	6.8745	7.016	7.0156	6.9051	7.2977	7.0413	7.0579	7.0156	6.8961	7.0048	6.8935	7.0222	6.8845
TC0100000780.mm.1	NA	ncrna:snoRNA ENSMUST00000104086 ENSEMBL	NA	-	-	-	-	6.269	6.7777	6.6369	6.504	6.2446	6.5604	6.3077	6.557	6.5773	6.7083	6.6836	6.6639	6.5037	6.6484	6.6367
TC0100000781.mm.1	NA	ncRNA: NONMMUT001825 NONCODE	NA	-	-	-	-	5.0163	5.3208	5.4517	5.1726	4.9812	5.0604	5.2622	5.3546	5.2091	5.279	5.0401	5.2054	5.3514	5.2079	5.3943
TC0100000782.mm.1	NA	ncRNA: NONMMUT001828 NONCODE	NA	-	-	-	-	5.4863	5.3124	4.6183	5.2291	4.7997	4.9677	5.5892	5.09	5.0221	5.0239	5.0626	5.123	4.4021	5.0903	5.2358
TC0100000783.mm.1	B3gnt7	UDP-GlcNAc:betaGal beta-1,3-N-acetylglucosaminyltransferase 7	227327	1	86303221	533	Glycosaminoglycan biosynthesis - keratan sulfate	7.5225	6.9716	6.6122	7.1197	7.0894	7.2469	7.4239	7.093	7.2845	7.0718	6.8736	6.9175	6.8795	6.8647	6.8417
TC0100000784.mm.1	NA	ncRNA: NONMMUT001832 NONCODE	NA	-	-	-	-	6.3263	5.7225	5.6801	5.7958	5.8911	5.3869	5.7887	5.7958	6.2566	6.4476	5.4998	5.494	5.8056	5.5097	5.8861
TC0100000785.mm.1	Gm5258	predicted gene 5258	383538	1	-	-	-	6.9654	6.4213	6.2174	6.4798	6.5237	6.5428	6.8256	6.4102	6.5084	6.2748	6.4435	6.0631	6.4733	6.3737	6.3228
TC0100000786.mm.1	C130036L24Rik	RIKEN cDNA C130036L24 gene	319336	1	86359574	-	-	6.2094	5.7176	5.6985	5.3434	5.5175	5.4567	5.5665	5.5288	5.6901	5.3062	5.3672	5.3789	5.5288	5.4731	5.5288
TC0100000787.mm.1	1700019O17Rik	RIKEN cDNA 1700019O17 gene	71863	1	86426329	-	-	5.1866	4.737	4.734	4.7542	4.6282	4.8056	4.7707	4.811	4.7882	4.7437	4.5914	4.6851	4.7542	4.5424	4.8483
TC0100000788.mm.1	NA	ncRNA: NONMMUT001844 NONCODE	NA	-	-	-	-	6.5637	6.396	6.024	6.3679	6.2156	5.9973	6.4687	6.2265	6.1055	6.3076	6.0685	6.1605	6.3733	6.1328	6.2468
TC0100000789.mm.1	NA	ncRNA: NONMMUT001847 NONCODE	NA	-	-	-	-	5.0424	4.8087	4.7075	4.5215	4.5797	4.5974	5.2054	4.9429	5.0007	4.5771	4.6517	4.5966	4.4842	4.4623	4.6803
TC0100000791.mm.1	NA	ncRNA: NONMMUT001852 NONCODE	NA	-	-	-	-	5.7138	6.1084	5.9609	5.3247	5.1102	5.4644	5.5332	5.9291	5.2198	5.7506	6.1656	6.2484	5.6833	6.0116	5.7352
TC0100000792.mm.1	Cops7b	COP9 (constitutive photomorphogenic) homolog, subunit 7b (Arabidopsis thaliana)	26895	1	86587100	-	-	7.2596	7.3347	7.4949	7.1121	7.2596	7.3576	7.379	7.2596	7.2349	7.2596	7.1783	7.1973	7.2596	7.2479	7.2308
TC0100000793.mm.1	NA	ncRNA: NONMMUT001856 NONCODE	NA	-	-	-	-	3.9869	3.767	3.614	3.7359	3.9003	3.3671	4.3216	3.6794	3.7704	3.7556	3.7543	3.7556	3.7487	3.5024	3.7591
TC0100000794.mm.1	Dis3l2	DIS3 mitotic control homolog (S. cerevisiae)-like 2	208718	1	86703804	-	-	6.7791	6.8584	6.7416	6.9131	6.8584	6.8403	7.0913	6.8584	6.7829	6.9785	6.8584	6.8584	6.8552	6.8907	6.8584
TC0100000795.mm.1	NA	ncRNA: NONMMUT001859 NONCODE	NA	-	-	-	-	4.4039	4.7879	4.8376	4.9389	5.0873	4.7837	5.1792	4.9288	4.8736	4.6177	4.6828	4.9147	5.0481	4.6644	5.3345
TC0100000796.mm.1	NA	ncRNA: NONMMUT001860 NONCODE	NA	-	-	-	-	5.7644	5.2128	5.433	5.6558	5.2391	5.6566	5.8907	5.2933	5.8125	5.6902	5.6891	5.9482	5.5912	5.7567	5.9743
TC0100000797.mm.1	NA	ncRNA: NONMMUT001861 NONCODE	NA	-	-	-	-	4.1077	4.1375	4.2669	4.5149	4.4324	4.4079	4.7457	4.358	4.8785	4.26	4.8073	4.4644	4.671	4.8372	4.3645
TC0100000798.mm.1	NA	ncRNA: NONMMUT001863 NONCODE	NA	-	-	-	-	4.4252	4.2246	4.5187	4.6314	4.3723	4.1729	4.5379	4.579	4.389	4.8079	4.2297	4.5064	4.7979	4.4595	4.8089
TC0100000799.mm.1	NA	ncRNA: NONMMUT001864 NONCODE	NA	-	-	-	-	4.5286	4.5048	4.5461	4.619	4.7805	4.4548	4.6923	4.5339	4.5028	4.4046	4.61	4.3999	4.618	4.4602	4.4853
TC0100000800.mm.1	NA	ncRNA: NONMMUT001865 NONCODE	NA	-	-	-	-	3.6266	4.1839	3.8509	4.1807	4.2249	4.1681	4.1905	4.2764	4.172	4.3214	4.2579	4.8184	3.9253	4.0644	4.5627
TC0100000801.mm.1	NA	ncRNA: NONMMUT001867 NONCODE	NA	-	-	-	-	4.9797	5.0832	4.8405	5.0435	4.8929	4.7162	5.4018	5.2932	4.3453	4.7516	5.3696	5.3195	5.1497	5.0829	5.6038
TC0100000802.mm.1	NA	ncRNA: NONMMUT001869 NONCODE	NA	-	-	-	-	4.063	4.3151	3.5206	4.2887	3.6512	4.1527	4.3533	3.8839	3.716	4.0465	4.1057	4.634	4.0957	4.1463	4.1598
TC0100000803.mm.1	NA	ncRNA: NONMMUT001871 NONCODE	NA	-	-	-	-	5.7731	5.34	5.1884	5.2529	5.3042	5.1782	5.539	5.4334	5.3357	5.3357	5.3402	5.3357	5.3357	5.3357	5.0767
TC0100000804.mm.1	NA	ncRNA: NONMMUT001873 NONCODE	NA	-	-	-	-	6.4358	6.6007	6.4519	6.7658	6.8828	6.8075	6.968	6.9109	6.9609	6.7857	6.8707	6.8265	6.8495	6.9765	6.8773
TC0100000805.mm.1	NA	ncRNA: NONMMUT001874 NONCODE	NA	-	-	-	-	5.1288	4.4121	4.18	4.1636	4.0258	4.3039	4.7321	4.4162	4.5022	4.2567	4.2973	4.3133	4.3039	4.1714	4.5053
TC0100000806.mm.1	Akp3	alkaline phosphatase 3, intestine, not Mn requiring	11648	1	87125008	790	Folate biosynthesis	6.5008	5.9348	5.6471	5.9348	5.9348	5.8114	6.248	5.9404	6.0997	6.0386	5.8018	5.8044	5.9144	5.8316	5.9348
TC0100000807.mm.1	NA	ncRNA: NONMMUT001876 NONCODE	NA	-	-	-	-	5.9618	5.5593	5.4262	5.8734	5.6509	5.6226	6.0271	5.7733	5.8129	5.6825	5.4783	5.5864	5.643	5.4472	5.3054
TC0100000808.mm.1	Prss56	protease, serine 56	69453	1	87183493	-	-	7.0926	6.425	6.2084	6.4804	6.4609	6.4804	6.7468	6.4893	6.6005	6.4884	6.404	6.4607	6.4486	6.4234	6.4114
TC0100000809.mm.1	Chrnd	cholinergic receptor, nicotinic, delta polypeptide	11447	1	87190597	4080	Neuroactive ligand-receptor interaction	6.5146	5.8786	5.6355	5.9475	5.9393	5.8462	6.1899	5.9851	5.9902	5.9432	5.9151	5.9235	5.9432	5.9432	5.8812
TC0100000810.mm.1	Chrng	cholinergic receptor, nicotinic, gamma polypeptide	11449	1	87205811	4080	Neuroactive ligand-receptor interaction	6.7345	6.0794	5.9216	6.1227	6.1227	6.0769	6.4215	6.1931	6.1828	6.1227	6.0858	6.1227	6.1002	6.0666	6.1227
TC0100000811.mm.1	Eif4e2	eukaryotic translation initiation factor 4E member 2	26987	1	87213914; 87213939	03013, 04066, 04150, 04151, 04910	RNA transport, HIF-1 signaling pathway, mTOR signaling pathway, PI3K-Akt signaling pathway, Insulin signaling pathway	7.7054	7.9319	7.81	7.9333	8.0112	7.9916	8.0047	7.8854	7.9988	7.9305	7.9307	7.9319	7.8626	7.9319	7.9333
TC0100000812.mm.1	NA	ncrna:snRNA ENSMUST00000157693 ENSEMBL	NA	-	-	-	-	5.1447	4.8266	5.9774	5.7854	6.0611	5.065	4.8954	6.1752	4.9193	4.7112	5.3043	5.1567	5.1871	5.6881	5.0635
TC0100000813.mm.1	Efhd1	EF hand domain containing 1	98363	1	87264364	-	-	4.935	4.5217	4.333	4.5217	4.5217	4.5322	4.7065	4.5907	4.7635	4.4867	4.4898	4.4775	4.4394	4.5172	4.5125
TC0100000814.mm.1	Gigyf2	GRB10 interacting GYF protein 2	227331	1	87326998; 87327029	-	-	7.8526	8.4638	8.5675	8.0677	8.1199	8.077	8.134	7.9927	7.934	7.8838	8.1519	8.0457	8.0895	8.0895	8.0807
TC0100000815.mm.1	NA	ncRNA: NONMMUT001892 NONCODE	NA	-	-	-	-	4.6665	4.4145	4.2476	4.7167	4.772	4.1141	4.6763	4.8836	4.5947	4.5142	4.7945	4.8516	4.4699	4.3037	4.802
TC0100000816.mm.1	3110079O15Rik	RIKEN cDNA 3110079O15 gene	73234	1	87470264	-	-	7.3606	6.5875	6.1467	6.4336	6.5457	6.4546	6.8978	6.5661	6.8156	6.5592	6.4295	6.7044	6.606	6.4039	6.4319
TC0100000817.mm.1	Neu2	neuraminidase 2	23956	1	87574027; 87584022; 87594550	00511, 00600	Other glycan degradation, Sphingolipid metabolism	6.1203	5.5226	5.5248	5.5549	5.5455	5.6052	5.8405	5.6552	5.7925	5.6402	5.5712	5.6402	5.5586	5.7569	5.6217
TC0100000819.mm.1	NA	ncRNA: NONMMUT001895 NONCODE	NA	-	-	-	-	8.1195	7.6529	7.4587	7.606	7.2236	7.5929	7.6245	7.7797	7.6249	7.6245	7.509	7.6398	7.6986	7.6427	7.5714
TC0100000820.mm.1	NA	ncRNA: NONMMUT001896 NONCODE	NA	-	-	-	-	4.471	3.5694	3.5654	3.7171	3.9077	3.7999	4.0175	3.9906	3.7362	4.1862	3.9448	4.157	3.9673	4.1671	3.8726
TC0100000821.mm.1	NA	ncRNA: NONMMUT001897 NONCODE	NA	-	-	-	-	5.094	5.1784	5.0908	5.0847	5.0441	5.0908	4.3791	5.0026	5.2606	5.0954	4.9597	5.1151	5.3368	5.0908	5.0908
TC0100000822.mm.1	Inpp5d	inositol polyphosphate-5-phosphatase D	16331	1	87620312	00562, 04070, 04662, 04664, 04666	Inositol phosphate metabolism, Phosphatidylinositol signaling system, B cell receptor signaling pathway, Fc epsilon RI signaling pathway, Fc gamma R-mediated phagocytosis	8.8309	9.134	9.2249	9.4034	9.4836	9.4802	9.5136	9.3589	9.3725	9.3815	9.4056	9.5533	9.4593	9.6188	9.57
TC0100000823.mm.1	NA	ncRNA: NONMMUT001900 NONCODE	NA	-	-	-	-	6.7216	7.4864	7.9867	8.2155	7.7176	7.9563	7.8357	7.8851	7.8529	7.5379	8.479	8.1163	7.9559	8.2908	8.2194
TC0100000824.mm.1	Atg16l1	autophagy related 16-like 1 (S. cerevisiae)	77040	1	87756011	4140	Regulation of autophagy	7.0032	7.2657	7.546	7.2869	7.1762	7.1108	7.2657	7.2657	7.2085	7.1235	7.2968	7.2657	7.2657	7.4246	7.2661
TC0100000825.mm.1	NA	ncRNA: NONMMUT001904 NONCODE	NA	-	-	-	-	6.0045	6.2982	6.4912	5.893	6.2994	6.3341	6.7884	6.4436	6.0791	6.0531	6.1645	6.3869	6.5105	6.1397	6.6187
TC0100000826.mm.1	Scarna6	small Cajal body-specific RNA 6	100217415	1	87784571	-	-	6.7876	6.855	5.8173	5.8611	5.9553	5.6127	6.0069	6.0027	5.7369	5.8509	5.8677	5.846	6.304	6.6387	5.9186
TC0100000828.mm.1	Sag	S-antigen, retina and pineal gland (arrestin)	20215	1	87803680	-	-	6.0099	5.6021	5.5385	5.5331	5.6226	5.6226	5.7137	5.6798	5.6226	5.6004	5.5568	5.6238	5.6275	5.6226	5.6226
TC0100000829.mm.1	Dgkd	diacylglycerol kinase, delta	227333	1	87853287	00561, 00564, 04070	Glycerolipid metabolism, Glycerophospholipid metabolism, Phosphatidylinositol signaling system	8.6024	8.9172	9.2846	8.418	8.3959	8.3686	8.437	8.3597	8.398	8.39	8.4812	8.4812	8.4813	8.5615	8.4199
TC0100000830.mm.1	NA	ncRNA: NONMMUT001908 NONCODE	NA	-	-	-	-	8.0044	9.159	8.6317	8.6264	8.3523	8.3269	8.7093	8.7656	8.0667	8.5312	8.9981	8.7504	8.5603	8.7532	8.6674
TC0100000831.mm.1	NA	ncRNA: NONMMUT001909 NONCODE	NA	-	-	-	-	6.3654	6.4662	6.4	6.2401	6.2215	6.1503	6.2579	6.3049	5.7352	6.1858	6.3113	6.5294	6.4088	6.2774	6.2859
TC0100000832.mm.1	NA	ncRNA: NONMMUT001910 NONCODE	NA	-	-	-	-	7.1374	7.542	7.5955	7.5132	7.3696	7.1938	7.1675	7.0054	7.1488	7.268	6.9544	7.3884	7.3465	7.4104	7.4456
TC0100000833.mm.1	NA	ncrna:miRNA ENSMUST00000178574 ENSEMBL	NA	-	-	-	-	7.7159	7.2999	6.9963	7.1644	7.2676	7.0527	7.1912	7.2905	7.1698	7.0666	7.2453	7.1134	7.1746	6.9892	7.3015
TC0100000845.mm.1	Mroh2a	maestro heat-like repeat family member 2A	100040766	1	88227020	-	-	5.9293	5.6861	5.5251	5.6126	5.5782	5.611	5.8116	5.6238	5.7146	5.6145	5.6238	5.6238	5.6238	5.5949	5.6031
TC0100000846.mm.1	Trpm8	transient receptor potential cation channel, subfamily M, member 8	171382	1	88306712	4750	Inflammatory mediator regulation of TRP channels	5.2328	4.7193	4.6009	4.7193	4.6961	4.6035	4.9839	4.7284	4.809	4.7193	4.6411	4.6992	4.7193	4.7193	4.7453
TC0100000847.mm.1	Spp2	secreted phosphoprotein 2	75396	1	88407019	-	-	5.7353	5.315	5.1153	5.2902	5.3363	5.2487	5.5362	5.3363	5.4001	5.2676	5.1872	5.3663	5.3363	5.3363	5.4311
TC0100000848.mm.1	NA	ncRNA: NONMMUT001942 NONCODE	NA	-	-	-	-	5.4448	4.8947	4.6462	4.7762	4.7874	4.5912	5.2101	4.7762	4.9181	4.5234	4.6064	4.513	4.4229	4.4052	5.0106
TC0100000849.mm.1	Gm19589	predicted gene, 19589	100503197	1	88551517	-	-	5.2261	4.7827	4.7765	4.7857	4.7827	4.7234	4.9545	4.8309	4.6179	4.7827	4.7827	4.8504	4.7684	4.7142	4.8169
TC0100000850.mm.1	NA	ncRNA: NONMMUT001948 NONCODE	NA	-	-	-	-	4.303	3.7237	3.5667	3.6578	3.9142	3.3403	4.017	3.6494	3.7237	3.7601	3.5906	3.7388	3.7144	3.8963	3.6635
TC0100000851.mm.1	NA	ncRNA: NONMMUT001949 NONCODE	NA	-	-	-	-	5.7444	4.9271	4.8135	4.8854	4.7244	4.6141	5.2558	4.9497	4.9454	5.3667	4.8303	4.5396	4.9527	4.8522	4.7953
TC0100000852.mm.1	2410088K16Rik	RIKEN cDNA 2410088K16 gene	78650	1	88754890	-	-	7.3803	7.1722	6.7269	7.0008	6.9518	6.7635	7.1891	7.0568	6.9122	6.7113	6.9428	6.868	7.1085	6.9725	6.9892
TC0100000853.mm.1	1700067G17Rik	RIKEN cDNA 1700067G17 gene	73475	1	89016113	-	-	5.5576	5.1665	5.1253	5.2531	5.1665	5.1941	5.3014	4.7879	5.0826	5.1962	5.0092	5.0348	5.2057	5.2336	5.1665
TC0100000854.mm.1	Sh3bp4	SH3-domain binding protein 4	98402	1	89070462	-	-	6.8311	6.493	6.2496	6.3939	6.5116	6.548	6.6664	6.5096	6.5718	6.5096	6.3145	6.4844	6.5096	6.5096	6.5923
TC0100000855.mm.1	NA	ncRNA: NONMMUT001961 NONCODE	NA	-	-	-	-	5.5209	5.343	5.0332	5.3848	5.2431	4.8604	5.8465	5.3608	5.9736	5.2238	4.989	5.3283	4.9635	5.5124	5.3248
TC0100000856.mm.1	NA	ncRNA: NONMMUT001962 NONCODE	NA	-	-	-	-	8.8215	8.2634	8.0149	8.1364	7.9503	7.8692	8.4313	8.177	8.1201	8.1682	8.1264	8.1574	8.2867	8.2156	8.2969
TC0100000857.mm.1	NA	ncRNA: NONMMUT001964 NONCODE	NA	-	-	-	-	6.2881	5.699	5.8571	5.8667	5.9397	5.8024	6.2712	6.0856	6.0507	5.9887	5.7268	5.9064	5.9384	5.8245	5.9384
TC0100000858.mm.1	Agap1	ArfGAP with GTPase domain, ankyrin repeat and PH domain 1	347722	1	89454811	4144	Endocytosis	6.9297	6.8181	6.898	6.8576	6.891	6.9338	6.9114	6.8576	7.0271	6.8916	6.7175	6.7115	6.7014	6.8552	6.8565
TC0100000859.mm.1	NA	ncRNA: NONMMUT001965 NONCODE	NA	-	-	-	-	6.2572	6.1816	5.7772	5.9003	6.0269	5.8902	5.8806	5.9455	5.8469	5.5949	5.828	5.556	5.7024	5.9133	5.8604
TC0100000860.mm.1	NA	ncRNA: NONMMUT001967 NONCODE	NA	-	-	-	-	9.3687	9.0876	8.5831	8.6477	8.4806	8.3199	8.7101	8.824	8.5642	8.5266	8.6711	8.891	8.7381	8.6797	8.7116
TC0100000861.mm.1	NA	ncRNA: NONMMUT001968 NONCODE	NA	-	-	-	-	5.8063	5.8671	5.4432	5.3728	5.3479	5.1592	5.5546	5.6056	5.3799	5.2864	5.2469	5.9841	5.5648	5.1837	5.2647
TC0100000862.mm.1	NA	ncrna:rRNA ENSMUST00000157746 ENSEMBL	NA	-	-	-	-	7.1196	6.8558	6.5918	7.1248	6.8327	6.6741	7.1307	6.8994	6.9918	6.8657	6.7309	6.7967	7.1134	7.2438	6.861
TC0100000863.mm.1	NA	ncRNA: NONMMUT001978 NONCODE	NA	-	-	-	-	5.0643	4.6654	4.6496	4.7795	4.9378	4.6507	4.7777	4.9217	4.854	5.714	5.0277	5.0284	4.9792	5.1193	5.0499
TC0100000864.mm.1	NA	ncRNA: NONMMUT001979 NONCODE	NA	-	-	-	-	5.3139	5.1227	5.1213	5.162	5.2178	5.2269	5.4641	5.2334	5.1694	5.4242	5.5718	5.0123	5.1693	5.4486	5.272
TC0100000865.mm.1	NA	ncRNA: NONMMUT001980 NONCODE	NA	-	-	-	-	5.3903	5.5083	5.0248	5.0416	5.415	5.2254	5.4563	5.4633	5.4888	5.2402	5.405	5.0698	5.3548	5.8382	5.0989
TC0100000866.mm.1	NA	ncRNA: NONMMUT001981 NONCODE	NA	-	-	-	-	4.686	4.2329	4.0687	4.3265	4.4966	4.1619	4.1809	4.2617	4.2951	4.4146	3.9727	4.2654	4.2617	4.3435	4.4613
TC0100000867.mm.1	NA	ncRNA: NONMMUT001982 NONCODE	NA	-	-	-	-	5.3805	4.9828	5.1211	5.0916	5.0125	5.0448	5.2941	4.9641	5.0359	5.2888	5.088	5.2544	5.0932	5.409	5.1211
TC0100000869.mm.1	NA	ncRNA: NONMMUT001991 NONCODE	NA	-	-	-	-	5.1017	4.5667	4.5395	4.4527	4.5395	4.4706	4.7291	4.4537	4.6541	4.5495	4.4777	4.513	4.4807	4.3055	4.642
TC0100000870.mm.1	Ackr3	atypical chemokine receptor 3	12778	1	90203980	4060	Cytokine-cytokine receptor interaction	5.6906	5.2315	4.8172	5.1584	5.2873	5.2444	5.2879	5.2296	5.2315	5.276	5.2315	5.009	5.2839	5.0607	5.2315
TC0100000871.mm.1	NA	ncRNA: NONMMUT001992 NONCODE	NA	-	-	-	-	5.1661	4.4761	4.4547	4.8154	4.6062	4.5438	4.9875	4.8062	4.5834	5.0939	4.6842	4.3525	4.7526	4.8991	4.8779
TC0100000872.mm.1	NA	ncRNA: NONMMUT001995 NONCODE	NA	-	-	-	-	5.0212	4.7676	4.8577	4.9064	4.6939	4.5226	5.1003	5.0169	4.8917	4.7542	4.812	5.0223	5.0958	5.1866	4.7586
TC0100000873.mm.1	NA	ncRNA: NONMMUT001996 NONCODE	NA	-	-	-	-	5.9435	5.3348	5.1151	5.3386	5.1102	5.1848	5.2131	5.3099	5.5457	5.28	5.1785	5.5637	5.2886	5.4754	5.3559
TC0100000874.mm.1	NA	ncRNA: NONMMUT001997 NONCODE	NA	-	-	-	-	6.5824	5.9806	5.871	6.0327	5.8026	5.9809	6.1463	5.9809	6.0598	6.0024	5.8879	5.9423	6.0718	5.5991	6.0791
TC0100000875.mm.1	NA	5S ENSMUST00000184315 ENSEMBL	NA	-	-	-	-	7.4432	6.9279	6.9532	6.9553	6.974	7.1436	7.1276	7.1675	7.2524	7.2705	6.7861	7.1286	7.0689	6.9206	7.0609
TC0100000876.mm.1	NA	ncRNA: NONMMUT001999 NONCODE	NA	-	-	-	-	6.463	5.95	5.5259	5.8433	5.9248	5.7161	6.0641	5.8357	5.9639	5.872	5.7007	5.8076	5.7657	5.6203	5.7587
TC0100000877.mm.1	NA	ncRNA: NONMMUT002003 NONCODE	NA	-	-	-	-	6.1017	5.2831	5.2957	5.4103	5.3624	5.2475	5.5301	5.0767	5.5247	5.3883	5.2282	5.1124	5.3372	5.3177	5.3514
TC0100000878.mm.1	Cops8	COP9 (constitutive photomorphogenic) homolog, subunit 8 (Arabidopsis thaliana)	108679	1	90603425	-	-	7.5034	7.6477	8.117	7.7618	7.7618	7.8081	8.014	7.5963	7.5668	7.9676	7.9377	7.7618	7.7618	7.4854	7.7618
TC0100000879.mm.1	Gm9991	predicted gene 9991	433332	1	-	-	-	5.1949	4.493	4.4375	4.4559	4.2138	4.6745	4.9557	4.706	4.7891	4.6061	4.5867	4.4583	4.761	4.5578	4.5024
TC0100000880.mm.1	NA	ncRNA: NONMMUT002004 NONCODE	NA	-	-	-	-	4.7199	3.958	4.0847	4.3476	4.2548	4.2655	3.9416	4.2337	4.2311	4.5923	4.0954	4.2783	4.2803	4.2379	4.1903
TC0100000881.mm.1	NA	ncRNA: NONMMUT002011 NONCODE	NA	-	-	-	-	4.9608	4.5363	4.4259	4.6879	4.7399	4.4187	5.0201	4.6828	4.8591	4.4255	4.8274	4.6878	4.8184	4.7235	4.7045
TC0100000882.mm.1	Mlph	melanophilin	171531	1	90915100	-	-	6.6	6.0154	5.9224	6.0154	6.0046	5.9803	6.1438	6.1555	6.2322	6.0154	5.8549	5.9803	6.0154	5.9136	6.0154
TC0100000883.mm.1	Prlh	prolactin releasing hormone	623503	1	90953108	-	-	8.1245	7.3777	6.8455	7.2486	7.3037	7.1839	7.5409	7.2414	7.5974	7.3566	7.1202	7.0644	7.238	6.966	7.1982
TC0100000884.mm.1	Lrrfip1	leucine rich repeat (in FLII) interacting protein 1	16978	1	90998727; 91053444	-	-	7.8514	8.2886	8.4387	8.131	8.0598	7.9766	8.1233	8.1083	7.9828	7.942	8.1378	8.2052	8.3309	8.3117	8.2066
TC0100000885.mm.1	Rbm44	RNA binding motif protein 44	329207	1	91145103	-	-	4.1052	4.3036	4.3093	3.5688	3.5451	3.5551	3.6914	3.6914	3.7536	3.6455	3.5417	3.6398	3.6696	3.6624	3.6914
TC0100000886.mm.1	Ramp1	receptor (calcitonin) activity modifying protein 1	51801	1	91179822	4270	Vascular smooth muscle contraction	7.8019	7.8399	7.6188	6.834	6.8223	6.7998	6.9101	6.7732	7.0478	6.7471	6.6979	6.6746	6.3406	6.7638	6.7988
TC0100000887.mm.1	NA	ncRNA: NONMMUT002013 NONCODE	NA	-	-	-	-	5.1093	5.604	6.1095	4.7037	4.5948	4.768	4.6697	4.6113	4.3537	4.3018	4.1462	4.1508	4.465	4.3675	4.341
TC0100000888.mm.1	NA	ncRNA: NONMMUT002014 NONCODE	NA	-	-	-	-	6.4275	6.6446	6.5253	5.3349	5.3635	5.3986	5.5514	5.4231	5.0236	4.7374	5.2457	5.738	5.3261	5.3679	5.6431
TC0100000889.mm.1	NA	ncRNA: NONMMUT002015 NONCODE	NA	-	-	-	-	5.509	5.9652	5.9295	4.9706	4.8403	4.7377	4.7946	4.6001	4.7901	4.5341	4.9956	4.342	5.0062	4.4979	4.5135
TC0100000890.mm.1	Ube2f	ubiquitin-conjugating enzyme E2F (putative)	67921	1	91250319	4120	Ubiquitin mediated proteolysis	7.5711	8.2604	8.41	8.4267	8.41	8.5637	8.6131	8.3273	8.1913	8.41	8.4273	8.4365	8.5267	8.414	8.3627
TC0100000892.mm.1	Scly	selenocysteine lyase	50880	1	91298338	450	Selenocompound metabolism	7.1861	6.9863	6.9906	7.2979	7.206	7.3067	7.3756	7.2103	7.1965	7.1965	7.1965	7.1722	7.1965	7.2796	7.1138
TC0100000893.mm.1	Espnl	espin-like	227357	1	91322075	-	-	6.5744	5.9816	5.7664	6.0319	6.0277	5.9367	6.3262	6.0319	6.3054	5.9495	5.9851	5.9663	6.0246	6.0067	6.0341
TC0100000894.mm.1	Klhl30	kelch-like 30	70788	1	91351073	-	-	5.8671	5.4549	5.3981	5.3147	5.3981	5.3316	5.6213	5.433	5.4604	5.3981	5.2574	5.2916	5.3955	5.2204	5.3851
TC0100000895.mm.1	Fam132b	family with sequence similarity 132, member B	227358	1	91366430	-	-	7.0206	6.3866	6.2449	6.3866	6.3866	6.3393	6.5628	6.4484	6.4997	6.3866	6.3866	6.3866	6.3866	6.373	6.3572
TC0100000896.mm.1	NA	ncRNA: NONMMUT002023 NONCODE	NA	-	-	-	-	4.7521	4.2062	3.7134	4.2586	4.1776	4.0721	4.3287	4.1624	4.4763	4.2777	4.0842	3.7967	4.0938	4.0899	4.4168
TC0100000897.mm.1	Traf3ip1	TRAF3 interacting protein 1	74019	1	91494668	-	-	6.4898	6.5854	6.4838	6.4898	6.4898	6.4898	6.4898	6.4898	6.5526	6.4742	6.5669	6.4157	6.4898	6.4898	6.2822
TC0100000898.mm.1	Asb1	ankyrin repeat and SOCS box-containing 1	65247	1	91540565; 91541080	-	-	6.4441	5.9865	5.9895	5.8605	6.0327	5.9895	5.9987	6.133	5.9895	5.9895	5.9971	5.8854	5.8185	5.9797	5.9621
TC0100000899.mm.1	Twist2	twist basic helix-loop-helix transcription factor 2	13345	1	91801477	5205	Proteoglycans in cancer	6.2801	5.8256	5.6403	5.7034	5.5271	5.6976	6.0241	5.6163	5.6376	5.6049	5.6479	5.751	5.7117	5.8258	5.5337
TC0100000900.mm.1	NA	ncRNA: NONMMUT002028 NONCODE	NA	-	-	-	-	5.0259	4.8587	4.3388	4.4847	4.4319	4.4319	4.3603	4.4008	4.4262	4.3892	4.4001	4.3494	4.642	4.3443	4.4319
TC0100000901.mm.1	NA	ncRNA: NONMMUT002029 NONCODE	NA	-	-	-	-	5.3284	5.0484	4.6047	5.1146	4.9559	4.9744	5.1953	5.0973	5.0697	4.9272	5.069	5.1837	4.7488	5.1404	5.2716
TC0100000902.mm.1	NA	ncRNA: NONMMUT002031 NONCODE	NA	-	-	-	-	5.3562	5.3879	5.2176	4.9455	5.3406	5.3315	5.4987	5.416	5.0611	5.1175	5.2793	5.2307	5.5949	5.2793	5.1444
TC0100000903.mm.1	NA	ncRNA: NONMMUT002032 NONCODE	NA	-	-	-	-	5.679	5.4307	5.5358	5.4927	5.3691	5.3434	5.4031	5.6776	5.1693	5.4249	5.1858	5.311	5.3365	5.4547	5.4249
TC0100000904.mm.1	NA	ncRNA: NONMMUT002034 NONCODE	NA	-	-	-	-	5.3762	4.6145	4.557	4.6615	4.5474	4.7844	4.7897	4.8229	5.0187	4.4197	4.5463	4.6739	4.6617	4.6214	4.7017
TC0100000905.mm.1	NA	ncRNA: NONMMUT002037 NONCODE	NA	-	-	-	-	5.4328	5.085	4.9526	5.1796	5.1129	5.1633	5.8156	5.2945	5.5259	5.2593	4.8184	4.9586	4.9689	5.1551	5.1739
TC0100000906.mm.1	NA	ncRNA: NONMMUT002038 NONCODE	NA	-	-	-	-	4.3388	4.293	4.5668	4.4585	4.2898	4.3474	4.7072	4.7814	4.5907	4.3088	4.4503	4.8334	4.4601	4.5071	4.764
TC0100000907.mm.1	NA	ncRNA: NONMMUT002039 NONCODE	NA	-	-	-	-	5.774	5.4118	5.0951	5.2616	5.2356	5.1785	5.5327	5.2926	5.3704	5.373	5.1064	5.2117	5.1831	5.1102	5.2809
TC0100000908.mm.1	Olfr1413	olfactory receptor 1413	259039	1	92573125	4740	Olfactory transduction	5.5424	5.1335	5.0124	5.2343	5.488	5.3549	5.902	5.4459	5.6448	5.2286	5.1668	5.2901	5.2818	5.4102	5.5594
TC0100000909.mm.1	Olfr1412	olfactory receptor 1412	258274	1	92588332	4740	Olfactory transduction	6.3891	5.5344	5.4486	5.902	5.8246	5.8038	6.1519	5.8602	5.9055	5.9058	5.9131	5.6693	5.6375	5.5495	5.9385
TC0100000910.mm.1	Olfr1411	olfactory receptor 1411	258483	1	92596521	4740	Olfactory transduction	7.1614	6.2673	6.3254	6.614	6.4071	6.1249	6.8677	6.553	6.5996	6.4228	6.2978	6.6093	6.475	6.4158	6.5848
TC0100000911.mm.1	Olfr1410	olfactory receptor 1410	258484	1	92607839	4740	Olfactory transduction	6.7827	6.1106	5.9391	6.3341	6.0508	6.0669	6.5345	6.3494	6.4362	6.3406	6.4275	6.4027	6.3172	6.1058	6.4358
TC0100000912.mm.1	Olfr12	olfactory receptor 12	257890	1	92619881	4740	Olfactory transduction	5.7257	5.4936	5.5222	5.5073	5.4741	5.2789	5.5513	5.5523	5.446	5.5315	5.5073	5.6107	5.6372	5.4427	5.4596
TC0100000913.mm.1	NA	ncRNA: NONMMUT002050 NONCODE	NA	-	-	-	-	4.2227	4.1641	4.1417	4.2368	4.1149	4.2368	4.1593	4.2368	4.1546	4.3493	4.4071	4.3443	4.4453	4.1938	4.4225
TC0100000914.mm.1	NA	ncRNA: NONMMUT002056 NONCODE	NA	-	-	-	-	5.3889	4.9097	4.7056	5.4547	5.1461	4.9702	5.5044	4.9462	5.3781	4.7769	4.9903	5.0626	4.8705	4.7294	4.8223
TC0100000915.mm.1	NA	ncRNA: NONMMUT002058 NONCODE	NA	-	-	-	-	5.5589	4.7913	4.501	4.6199	4.6375	4.8656	4.8912	4.6852	4.8419	4.6739	4.5563	4.4891	4.8963	4.4183	4.7137
TC0100000916.mm.1	Gpc1	glypican 1	14733	1	92831686	5205	Proteoglycans in cancer	7.5157	7.1462	6.9173	6.8246	6.7845	6.8554	6.9907	6.8177	7.0829	6.81	6.6605	6.5366	6.6935	6.6048	6.7356
TC0100000917.mm.1	Mir149	microRNA 149	387167	1	92850378	-	-	7.7392	7.0588	6.9449	7.1735	7.1867	7.0809	7.5285	7.3005	7.3562	7.2693	7.1532	6.9428	7.2138	7.0386	7.135
TC0100000918.mm.1	NA	ncRNA: NONMMUT002062 NONCODE	NA	-	-	-	-	5.6784	5.4291	5.361	5.4274	5.1184	5.2998	5.4804	5.556	5.5753	5.4992	5.5148	5.0159	5.394	5.3112	5.2638
TC0100000919.mm.1	Dusp28	dual specificity phosphatase 28	67446	1	92906989	-	-	5.4957	5.7857	5.6866	5.6678	6.2589	6.2519	6.0679	5.648	6.0147	5.4314	5.7951	5.7303	5.6805	6.4218	6.0116
TC0100000920.mm.1	NA	ncRNA: NONMMUT002064 NONCODE	NA	-	-	-	-	5.3554	4.9897	4.9401	4.7736	4.9016	4.8919	5.1027	5.0123	5.0486	4.9424	4.8589	4.9012	5.1656	4.6355	5.0182
TC0100000921.mm.1	Rnpepl1	arginyl aminopeptidase (aminopeptidase B)-like 1	108657	1	92910825	-	-	7.818	7.809	7.7323	7.9257	7.9501	7.9834	7.9233	7.8579	7.9598	7.9786	7.8264	7.7111	7.8424	7.794	7.8673
TC0100000922.mm.1	Capn10	calpain 10	23830	1	92934408	-	-	6.602	6.4511	6.2561	6.2277	6.222	6.2609	6.5056	6.4476	6.2725	6.2472	6.1426	6.0671	6.2725	6.2523	6.2725
TC0100000923.mm.1	Gpr35	G protein-coupled receptor 35	64095	1	92973119; 92975347; 92978903	4080	Neuroactive ligand-receptor interaction	7.6557	8.0177	8.1132	8.0177	8.2885	8.3192	8.2151	7.9049	8.0161	7.9489	8.0119	7.8879	7.8205	8.0177	8.0177
TC0100000924.mm.1	Aqp12	aquaporin 12	208760	1	93006334	-	-	7.1354	6.6626	6.4233	6.5496	6.4943	6.3138	6.6148	6.4531	6.8376	6.5655	6.4859	6.3621	6.5774	6.6333	6.3428
TC0100000925.mm.1	Agxt	alanine-glyoxylate aminotransferase	11611	1	93135276	00250, 00260, 00630, 04146	Alanine, aspartate and glutamate metabolism, Glycine, serine and threonine metabolism, Glyoxylate and dicarboxylate metabolism, Peroxisome	6.643	6.0967	5.8609	6.0463	6.0967	6.0923	6.2086	6.0967	6.1711	6.2287	6.0967	6.0303	6.0967	6.0742	6.0967
TC0100000926.mm.1	E030010N08Rik	RIKEN cDNA E030010N08 gene	381284	1	-	-	-	6.9408	6.4335	6.2717	6.4131	6.3805	6.2755	6.5783	6.5149	6.572	6.4131	6.3537	6.3246	6.4131	6.3209	6.4739
TC0100000928.mm.1	NA	ncRNA: NONMMUT002081 NONCODE	NA	-	-	-	-	5.34	5.3608	4.9974	5.1572	4.8258	5.16	5.5412	5.074	5.1802	5.2952	5.0482	5.4299	5.1567	5.0455	5.2464
TC0100000929.mm.1	Ppp1r7	protein phosphatase 1, regulatory (inhibitor) subunit 7	66385	1	93343645	-	-	8.3605	8.8842	9.0829	8.9196	9.0427	9.0833	8.9094	8.9611	8.9665	9.0842	8.9331	8.9304	8.8476	8.8191	8.6822
TC0100000930.mm.1	Mir6902	microRNA mir-6902	102465544	1	-	-	-	3.468	3.1923	3.6081	2.8775	2.8661	3.5714	3.2247	3.1905	3.0937	3.6542	3.2631	3.6323	3.2145	3.3307	3.187
TC0100000931.mm.1	Mir6345	microRNA mir-6345	102466630	1	-	-	-	6.7788	7.2558	7.6064	7.5387	7.3922	7.3144	7.4968	7.3607	6.2342	7.6832	7.877	6.9073	7.5705	7.3883	6.8649
TC0100000932.mm.1	NA	ncrna:snRNA ENSMUST00000082455 ENSEMBL	NA	-	-	-	-	5.0382	6.227	5.5757	5.7844	5.737	6.0424	5.9223	5.8907	5.5402	5.7809	5.106	5.4939	6.5785	6.3737	5.7658
TC0100000933.mm.1	Ano7	anoctamin 7	404545	1	93373896	-	-	6.6075	6.1055	5.9171	6.1481	6.1055	6.0557	6.3147	6.136	6.1695	6.0846	6.0974	6.0489	6.0173	6.0039	6.0979
TC0100000935.mm.1	NA	ncRNA: NONMMUT002089 NONCODE	NA	-	-	-	-	5.8235	5.6371	5.3099	5.6948	5.7227	5.6363	5.9518	5.8588	5.4954	5.5372	5.5037	5.9808	5.661	5.5001	5.6213
TC0100000936.mm.1	2002-09-01	septin 2	18000	1	93478993; 93479061	5100	Bacterial invasion of epithelial cells	8.3224	8.8084	8.7539	9.1793	9.2543	9.2507	9.398	9.1633	9.1633	9.2706	9.288	9.1633	9.2244	9.1583	9.1064
TC0100000937.mm.1	Farp2	FERM, RhoGEF and pleckstrin domain protein 2	227377	1	93512104	04015, 04520	Rap1 signaling pathway, Adherens junction	6.0118	6.0057	5.9464	6.2836	6.2449	6.4794	6.4274	6.3999	6.3238	6.3805	6.2881	6.0675	6.0583	6.1884	6.085
TC0100000938.mm.1	NA	ncRNA: NONMMUT002091 NONCODE	NA	-	-	-	-	5.3137	4.9426	4.3663	4.8606	4.4192	4.9459	4.9411	4.9253	5.095	4.7116	4.8741	5.1166	4.9402	4.8655	4.8633
TC0100000939.mm.1	NA	ncRNA: NONMMUT002092 NONCODE	NA	-	-	-	-	5.8948	6.6391	6.1716	7.7457	7.7338	7.9201	7.1322	7.5953	7.6829	7.5746	8.0321	7.1834	7.3347	7.1583	7.3492
TC0100000940.mm.1	NA	ncRNA: NONMMUT002096 NONCODE	NA	-	-	-	-	7.0139	6.6344	6.341	6.6982	6.5907	6.7643	6.7363	6.6279	6.6639	6.7138	6.4708	6.5112	6.4925	6.3885	6.5907
TC0100000941.mm.1	NA	ncRNA: NONMMUT002097 NONCODE	NA	-	-	-	-	6.9462	6.8798	6.8793	6.9401	6.92	6.8371	7.1978	6.9483	6.6775	6.6513	7.0038	6.9506	6.8857	6.9715	6.966
TC0100000942.mm.1	Bok	BCL2-related ovarian killer	51800	1	93685694	-	-	7.5279	6.9341	6.7921	6.9129	6.8708	6.8881	6.9341	7.0201	7.1588	7.1614	6.829	6.7872	6.9296	6.8557	6.9048
TC0100000944.mm.1	Atg4b	autophagy related 4B, cysteine peptidase	66615	1	93755033	4140	Regulation of autophagy	6.9619	6.9985	6.9985	6.9436	6.9985	6.9985	7.1716	7.0593	7.0084	6.7818	7.1269	6.9985	6.9973	6.9985	6.9985
TC0100000945.mm.1	NA	ncRNA: NONMMUT002099 NONCODE	NA	-	-	-	-	5.8609	5.3882	5.303	5.4605	5.5878	5.5023	5.9765	5.4107	5.5609	5.3602	5.4453	5.607	5.5742	5.2086	5.4825
TC0100000946.mm.1	Ing5	inhibitor of growth family, member 5	66262	1	93803965	-	-	7.6207	7.6538	8.1792	7.2978	7.4553	7.7618	7.5385	7.461	7.5702	7.5385	7.3655	7.563	7.3595	7.457	7.5385
TC0100000947.mm.1	D2hgdh	D-2-hydroxyglutarate dehydrogenase	98314	1	93825240	-	-	6.7335	6.7906	6.6464	6.6349	6.6521	6.6521	6.6521	6.7316	6.6521	6.616	6.5897	6.6521	6.6521	6.6521	6.6521
TC0100000948.mm.1	Gal3st2	galactose-3-O-sulfotransferase 2	381334	1	93861344	-	-	6.5016	5.8092	5.5847	5.869	5.7112	5.6085	6.0776	5.859	5.8185	5.7907	5.6946	5.8664	5.8185	5.6894	5.8185
TC0100000949.mm.1	Gm9994	predicted gene 9994	100041596	1	93918437	-	-	6.3155	5.6762	5.3907	5.7686	5.6376	5.4405	5.8962	5.8645	5.7211	5.5976	5.4167	5.5344	5.7071	5.649	5.5711
TC0100000950.mm.1	Gm7889	predicted gene 7889	666009	1	-	-	-	7.0357	6.8664	6.703	6.7416	6.7104	6.7047	6.9214	6.8749	6.7766	6.636	6.5115	6.7084	6.7416	6.6789	6.7803
TC0100000951.mm.1	Gm6086	predicted gene 6086	619597	1	93990509	-	-	6.529	6.0022	6.0012	6.1028	6.0717	5.9099	6.2045	6.0949	6.0647	6.0793	6.0717	6.0459	6.179	5.9096	6.0637
TC0100000952.mm.1	NA	ncRNA: NONMMUT002103 NONCODE	NA	-	-	-	-	3.945	4.1011	4.0641	4.0523	3.9516	3.9795	4.6102	4.0414	4.2791	4.1124	4.0638	4.0114	3.9549	3.8589	4.1903
TC0100000953.mm.1	NA	ncRNA: NONMMUT002104 NONCODE	NA	-	-	-	-	6.1069	5.6202	5.6118	5.6202	5.3627	5.518	6.0269	5.5755	5.802	5.6202	5.3873	5.5185	5.6562	5.3469	5.8147
TC0100000954.mm.1	Neu4	sialidase 4	241159	1	94020493	00511, 00600	Other glycan degradation, Sphingolipid metabolism	6.587	5.8552	5.7978	6.0942	6.0323	5.9817	6.3665	6.1205	6.2861	6.0507	6.0026	6.0721	6.006	5.9582	6.0721
TC0100000956.mm.1	4930440C22Rik	RIKEN cDNA 4930440C22 gene	74689	1	94797442	-	-	3.0811	2.9076	3.0014	3.0647	3.1002	2.9953	3.0805	3.0582	3.0654	3.2149	3.0535	3.0647	3.1157	3.1995	3.0647
TC0100000957.mm.1	Fam174a	family with sequence similarity 174, member A	67698	1	95313628	-	-	7.8274	8.6482	9.131	9.1816	9.2603	9.1813	9.2626	9.1046	9.1319	9.167	9.2553	9.3482	9.2192	9.1629	9.1266
TC0100000958.mm.1	NA	ncRNA: NONMMUT002111 NONCODE	NA	-	-	-	-	3.7608	3.3892	3.5917	3.4547	3.6703	3.4474	3.3999	3.4635	3.5451	3.4607	3.5238	3.7721	3.552	3.6847	3.5409
TC0100000960.mm.1	NA	ncRNA: NONMMUT002117 NONCODE	NA	-	-	-	-	5.3925	5.6047	6.1973	4.1851	4.6623	4.8699	4.2145	4.6922	4.794	4.6626	4.7174	5.0324	4.9482	4.7613	4.8582
TC0100000961.mm.1	NA	ncRNA: NONMMUT002119 NONCODE	NA	-	-	-	-	2.8249	2.7727	2.5889	2.5928	2.8249	3.1185	3.0182	2.8786	2.9893	2.7675	2.8349	2.7245	2.7443	3.0802	2.8395
TC0100000962.mm.1	NA	ncrna:miRNA ENSMUST00000180116 ENSEMBL	NA	-	-	-	-	7.4267	7.0938	7.0519	7.0846	7.1895	7.1543	7.4501	7.2245	7.0189	6.9707	7.15	7.2816	7.1756	7.1479	7.1571
TC0100000963.mm.1	NA	ncRNA: NONMMUT002125 NONCODE	NA	-	-	-	-	3.9906	3.7129	3.7785	3.8758	3.7129	3.6345	4.0646	3.5081	3.4967	3.7941	3.4165	3.8295	3.7129	3.499	3.8901
TC0100000964.mm.1	NA	ncrna:snRNA ENSMUST00000178491 ENSEMBL	NA	-	-	-	-	4.8092	5.2291	5.3778	5.1732	5.0241	5.02	5.1877	5.2199	5.0828	5.1648	5.4105	5.2776	5.3011	5.2941	5.4764
TC0100000965.mm.1	NA	ncrna:snoRNA ENSMUST00000104067 ENSEMBL	NA	-	-	-	-	6.4742	6.2803	6.1517	6.333	6.2032	6.3816	6.3047	6.632	6.0785	6.3759	6.2692	6.5174	6.5125	6.3516	6.1697
TC0100000966.mm.1	NA	ncRNA: NONMMUT002131 NONCODE	NA	-	-	-	-	4.53	4.1819	4.1335	4.1488	4.2503	4.1441	4.3317	4.1404	4.1404	4.2117	4.0904	4.0755	4.1328	4.1177	3.9325
TC0100000968.mm.1	Gm7133	predicted gene 7133	634331	1	-	-	-	3.3674	3.0758	3.1964	3.2336	3.2298	3.2336	3.3665	3.1811	3.2464	3.2413	3.1388	3.2336	3.2433	3.3136	3.3767
TC0100000969.mm.1	Gm7135	predicted gene 7135	634346	1	-	-	-	3.3071	3.1831	3.2547	3.2566	3.1967	3.2566	3.2566	3.2609	3.2987	3.2426	3.1493	3.2566	3.3077	3.2566	3.3013
TC0100000970.mm.1	NA	ncRNA: NONMMUT002136 NONCODE	NA	-	-	-	-	4.8707	5.1487	5.2223	5.0879	5.0834	4.9022	5.3601	5.3074	4.792	5.1971	5.3257	5.2386	5.4293	5.1381	5.0917
TC0100000971.mm.1	Gin1	gypsy retrotransposon integrase 1	252876	1	97770179	-	-	5.8229	6.0112	6.5184	5.7262	5.9502	5.9502	6.0972	5.9502	6.0018	5.8883	5.9768	5.9502	5.6798	5.8826	5.6905
TC0100000972.mm.1	NA	ncRNA: NONMMUT002147 NONCODE	NA	-	-	-	-	4.2937	4.4158	4.4244	4.5895	4.6403	4.9089	4.7345	5.0787	4.4268	4.7139	4.5343	4.939	4.2801	4.812	4.6305
TC0100000973.mm.1	NA	ncrna:snRNA ENSMUST00000178398 ENSEMBL	NA	-	-	-	-	4.8008	5.0243	4.9433	5.5149	5.3554	5.4716	5.2087	5.2728	5.0499	4.9406	5.4776	5.2486	5.2444	5.2444	5.4306
TC0100000974.mm.1	1810006J02Rik	RIKEN cDNA 1810006J02 gene	69030	1	98131467	-	-	3.2454	2.9399	3.0941	3.1059	3.1185	3.4918	3.3083	3.355	2.9713	3.3547	2.9475	3.1318	3.3163	3.8933	3.0939
TC0100000975.mm.1	NA	ncRNA: NONMMUT002160 NONCODE	NA	-	-	-	-	4.8611	4.4225	4.3318	4.2237	4.3651	4.428	4.511	4.4134	4.3676	4.6319	4.4225	4.7288	4.4247	4.2982	4.3963
TC0100000977.mm.1	Slco6d1	solute carrier organic anion transporter family, member 6d1	70866	1	98421124	-	-	3.0545	2.9335	2.9828	2.9392	2.898	2.9828	3.1858	2.9452	2.9828	2.9828	2.9828	2.9828	2.9828	3.0982	2.9828
TC0100000979.mm.1	NA	ncrna:miRNA ENSMUST00000178484 ENSEMBL	NA	-	-	-	-	7.3834	7.245	7.4148	7.4011	7.427	7.4457	7.7827	7.535	7.2595	7.3774	7.4498	7.3085	7.493	7.4708	7.3312
TC0100000980.mm.1	NA	ncRNA: NONMMUT002166 NONCODE	NA	-	-	-	-	4.3568	4.0717	3.685	4.2678	3.8762	3.7608	4.1955	4.0427	4.1808	4.0853	4.3992	4.196	4.1167	4.1619	4.1026
TC0100000981.mm.1	NA	ncrna:snRNA ENSMUST00000157179 ENSEMBL	NA	-	-	-	-	2.2684	2.2856	2.0518	2.3375	2.2856	2.6361	2.4131	2.3056	2.2856	2.2856	2.1503	2.6165	2.2607	2.1665	2.1503
TC0100000982.mm.1	NA	ncRNA: NONMMUT002168 NONCODE	NA	-	-	-	-	8.015	9.0515	8.792	9.2908	8.9781	8.883	9.1329	9.0305	8.6204	8.9121	9.2743	9.1564	9.146	9.1971	9.1497
TC0100000984.mm.1	Gm20253	predicted gene, 20253	100504494	1	-	-	-	7.1623	8.1101	8.3155	8.1366	8.1138	8.1746	7.977	8.0419	8.0748	8.2975	8.2505	8.061	8.1192	7.9314	7.6782
TC0100000985.mm.1	Cntnap5b	contactin associated protein-like 5B	241175	1	99772765	-	-	4.2921	3.9436	3.9077	3.8823	3.9466	3.9466	4.179	3.9466	4.0015	3.9466	3.8928	3.9237	3.9466	3.933	3.9466
TC0100000986.mm.1	NA	ncRNA: NONMMUT002173 NONCODE	NA	-	-	-	-	4.2931	3.8039	3.6866	3.7043	3.7318	3.836	4.2311	3.7082	3.8349	3.7289	3.6939	3.7918	4.0982	3.6605	3.7108
TC0100000987.mm.1	NA	ncRNA: NONMMUT002174 NONCODE	NA	-	-	-	-	2.5039	2.3614	2.4754	2.4414	2.4587	2.2943	2.6143	2.3764	2.3816	2.5351	2.2779	2.394	2.2663	2.6959	2.3182
TC0100000988.mm.1	NA	ncrna:miRNA ENSMUST00000103851 ENSEMBL	NA	-	-	-	-	8.0305	8.055	7.8738	8.1055	8.184	8.1773	8.096	8.1726	7.9289	7.8321	8.3185	8.2579	8.4026	8.2683	8.2524
TC0100000989.mm.1	Gm20268	predicted gene, 20268	100504525	1	101155768	-	-	3.3891	3.2016	3.264	3.3643	3.3712	3.164	3.6794	3.1239	3.4582	3.6401	3.2883	3.5914	3.2912	3.3697	3.419
TC0100000990.mm.1	NA	ncRNA: NONMMUT002182 NONCODE	NA	-	-	-	-	5.3009	4.9385	5.0554	4.9378	4.7075	5.0737	5.1718	5.0577	5.1412	4.9745	5	4.7919	4.9745	4.8627	5.0476
TC0100000991.mm.1	NA	ncRNA: NONMMUT002183 NONCODE	NA	-	-	-	-	2.5076	2.4	2.2574	2.3735	2.3111	2.6699	2.4097	2.5733	2.471	2.0628	2.6473	2.9842	2.471	2.487	2.5969
TC0100000992.mm.1	NA	ncRNA: NONMMUT002188 NONCODE	NA	-	-	-	-	2.8753	2.8221	2.8097	2.8221	2.5171	2.8221	3.1675	2.6597	2.6765	2.7389	3.2147	2.8221	2.7581	2.9421	3.1604
TC0100000993.mm.1	NA	ncRNA: NONMMUT002190 NONCODE	NA	-	-	-	-	3.4711	3.0751	2.8168	2.8664	3.0082	3.1355	3.2434	3.0924	2.9623	3.2999	2.9728	2.6886	2.9578	3.0316	3.6604
TC0100000994.mm.1	NA	ncRNA: NONMMUT002191 NONCODE	NA	-	-	-	-	9.4179	10.2436	10.1356	10.4863	10.2938	10.2147	10.3699	10.4212	9.8752	10.2904	10.4969	10.4345	10.4851	10.3881	10.4564
TC0100000995.mm.1	NA	ncRNA: NONMMUT002192 NONCODE	NA	-	-	-	-	5.8605	5.6677	4.9497	5.6002	5.3746	5.3469	5.749	5.4606	5.5155	5.4153	5.472	5.6966	5.3577	5.472	5.5147
TC0100000998.mm.1	NA	ncrna:miRNA ENSMUST00000117011 ENSEMBL	NA	-	-	-	-	11.7465	11.1068	10.873	11.0845	10.7824	10.673	11.3726	11.0942	10.9916	10.7676	11.0454	11.1101	11.2553	11.1943	11.2386
TC0100000999.mm.1	Cdh20	cadherin 20	23836	1	104768819	-	-	5.1853	4.6742	4.6005	4.6742	4.6036	4.5932	4.8721	4.6742	4.8094	4.68	4.5749	4.6742	4.6489	4.5446	4.6742
TC0100001000.mm.1	NA	ncRNA: NONMMUT002194 NONCODE	NA	-	-	-	-	4.2068	4.1903	3.9889	4.115	4.0369	4.1933	4.0707	4.0572	4.1125	4.073	4.0852	4.038	3.8832	3.8959	3.986
TC0100001001.mm.1	NA	ncRNA: NONMMUT002197 NONCODE	NA	-	-	-	-	3.3135	2.7966	2.7011	2.7445	2.8949	2.8942	2.8557	2.9625	2.8276	3.0319	2.8831	2.5086	2.9278	3.0793	2.8766
TC0100001002.mm.1	NA	ncRNA: NONMMUT002199 NONCODE	NA	-	-	-	-	5.1577	4.9327	4.8575	4.9431	5.2352	4.8668	5.0568	4.8834	5.2137	5.2798	4.7087	5.0286	5.0986	5.3537	5.1144
TC0100001003.mm.1	NA	ncRNA: NONMMUT002201 NONCODE	NA	-	-	-	-	2.9408	2.9535	2.801	2.6644	2.8804	2.8098	2.9018	2.8199	2.7691	2.805	2.7386	2.8351	2.9586	2.835	2.8203
TC0100001004.mm.1	Gm17634	predicted gene, 17634	100504568	1	-	-	-	5.2169	4.8256	4.6572	4.8883	4.8232	4.9054	5.1226	4.917	4.9007	5.1347	4.6935	4.916	5.0091	4.9203	4.915
TC0100001006.mm.1	NA	ncrna:miRNA ENSMUST00000103811 ENSEMBL	NA	-	-	-	-	12.2965	12.4252	11.8839	12.3603	12.3281	12.3191	12.3491	12.2356	12.2247	12.1743	12.2965	12.1904	12.189	12.3829	12.4329
TC0100001007.mm.1	NA	ncRNA: NONMMUT002208 NONCODE	NA	-	-	-	-	3.1379	3.3825	3.5139	3.3016	3.6098	3.3446	3.5477	3.3779	3.1398	3.405	3.5092	3.3258	3.1682	3.5534	3.3327
TC0100001008.mm.1	2310035C23Rik	RIKEN cDNA 2310035C23 gene	227446	1	105663861	-	-	7.3153	8.0808	8.4602	8.109	8.0883	8.0883	8.0986	7.9993	7.7061	7.9136	8.1962	8.2741	8.1156	8.1612	8.0412
TC0100001009.mm.1	NA	ncRNA: NONMMUT002210 NONCODE	NA	-	-	-	-	5.7706	5.9139	5.7468	6.0311	5.591	5.5151	5.8524	5.8198	5.8536	5.7638	6.4436	6.0643	6.0096	6.1927	6.0122
TC0100001010.mm.1	Gm10193	predicted gene 10193	100042023	1	-	-	-	9.1221	9.9841	9.5504	9.4819	9.4803	9.5165	9.3875	9.2554	9.4778	9.366	9.4711	9.2783	9.1946	9.5854	9.4112
TC0100001011.mm.1	Tnfrsf11a	tumor necrosis factor receptor superfamily, member 11a, NFKB activator	21934	1	105780723	04060, 04064, 04380, 04917, 05323	Cytokine-cytokine receptor interaction, NF-kappa B signaling pathway, Osteoclast differentiation, Prolactin signaling pathway, Rheumatoid arthritis	6.6763	6.5111	6.7786	7.6884	7.7972	7.7474	7.8062	7.536	7.7625	7.6355	7.6906	7.8421	7.8085	7.902	7.8557
TC0100001012.mm.1	NA	ncRNA: NONMMUT002213 NONCODE	NA	-	-	-	-	4.7734	4.159	4.3116	4.5871	4.6118	4.5863	5.3151	4.5267	4.2259	4.3559	4.1855	5.115	5.0543	4.7578	4.712
TC0100001013.mm.1	NA	ncRNA: NONMMUT002214 NONCODE	NA	-	-	-	-	3.4537	3.2685	3.4069	3.3351	3.3344	3.4487	3.5965	3.5226	3.4315	3.4435	3.2442	3.3626	3.4069	3.5666	3.0927
TC0100001014.mm.1	NA	ncrna:snRNA ENSMUST00000158581 ENSEMBL	NA	-	-	-	-	3.9573	3.3242	3.4478	3.4262	3.2891	3.2019	3.2862	3.2189	3.4365	3.3529	3.3487	3.8561	3.1855	3.3444	3.3529
TC0100001015.mm.1	NA	ncRNA: NONMMUT002217 NONCODE	NA	-	-	-	-	6.3486	6.1044	5.6274	6.039	5.9857	5.8593	5.8782	6.1519	5.8359	5.7683	5.9619	6.1897	5.9821	5.9823	5.7325
TC0100001016.mm.1	Zcchc2	zinc finger, CCHC domain containing 2	227449	1	105990406	-	-	7.0549	7.8504	8.0485	7.8241	7.9267	7.996	7.7973	7.9013	7.9267	7.9267	8.1047	7.994	7.9469	8.0245	7.8759
TC0100001018.mm.1	Phlpp1	PH domain and leucine rich repeat protein phosphatase 1	98432	1	106171869	4151	PI3K-Akt signaling pathway	6.2753	6.4608	6.4411	6.3306	6.5075	6.5175	6.5114	6.5016	6.3541	6.4504	6.5114	6.6459	6.7721	6.7924	6.9041
TC0100001019.mm.1	NA	ncRNA: NONMMUT002225 NONCODE	NA	-	-	-	-	5.846	6.4678	5.1487	6.3076	5.9463	5.9002	6.5603	6.343	5.8608	5.8705	6.7436	6.4725	6.5338	6.5843	6.5358
TC0100001020.mm.1	NA	ncRNA: NONMMUT002226 NONCODE	NA	-	-	-	-	4.8859	5.4858	4.9587	5.9279	5.3829	4.9322	5.4162	5.3929	5.3731	5.55	5.8239	5.4564	5.0701	5.4347	5.5905
TC0100001021.mm.1	NA	ncRNA: NONMMUT002229 NONCODE	NA	-	-	-	-	5.4487	4.8176	4.5876	4.8302	4.3877	4.6693	4.9779	5.1096	4.9109	4.9004	4.5452	4.7713	5.0086	4.8286	4.9924
TC0100001022.mm.1	NA	ncRNA: NONMMUT002234 NONCODE	NA	-	-	-	-	6.1131	6.2773	5.5025	5.7561	5.953	5.7456	6.019	6.0052	6.0177	5.8949	6.007	6.6323	6.5274	6.4115	6.2051
TC0100001023.mm.1	NA	ncRNA: NONMMUT002246 NONCODE	NA	-	-	-	-	3.9155	3.8436	3.6142	4.0407	3.827	3.8352	3.8464	3.9441	4.2206	3.8974	3.6292	4.4094	4.4832	3.6427	3.9561
TC0100001024.mm.1	Serpinb5	serine (or cysteine) peptidase inhibitor, clade B, member 5	20724	1	106861180	04115, 05206	p53 signaling pathway, MicroRNAs in cancer	3.6761	3.4909	3.5618	3.4537	3.5928	3.5884	3.7702	3.5879	3.6022	3.6189	3.514	3.6071	3.5884	3.6454	3.5954
TC0100001025.mm.1	Serpinb12	serine (or cysteine) peptidase inhibitor, clade B (ovalbumin), member 12	71869	1	106934449; 106938957	-	-	3.641	3.4727	3.5273	3.4564	3.5273	3.3954	3.7763	3.5273	3.6218	3.5273	3.4816	3.5687	3.5273	3.5335	3.5273
TC0100001026.mm.1	Serpinb13	serine (or cysteine) peptidase inhibitor, clade B (ovalbumin), member 13	241196	1	106980984	5146	Amoebiasis	4.492	4.333	4.333	4.333	4.2663	4.3277	4.6255	4.333	4.3218	4.4439	4.3043	4.4127	4.333	4.333	4.3054
TC0100001027.mm.1	NA	ncRNA: NONMMUT002247 NONCODE	NA	-	-	-	-	3.26	3.1944	3.0662	3.2336	3.2179	3.1915	3.1895	3.2064	3.2407	3.4063	3.5932	3.2044	3.4191	3.1502	3.3092
TC0100001028.mm.1	Serpinb11	serine (or cysteine) peptidase inhibitor, clade B (ovalbumin), member 11	66957	1	107362314	-	-	3.5613	3.5609	3.4255	3.5609	3.505	3.6203	3.7655	3.5609	3.7154	3.5609	3.5511	3.7341	3.6118	3.4801	3.5609
TC0100001029.mm.1	Serpinb7	serine (or cysteine) peptidase inhibitor, clade B, member 7	116872	1	107422689	-	-	3.1883	3.0433	2.9593	3.034	3.0076	2.9072	3.1827	3.0774	3.045	3.1303	2.9999	3.0561	2.9701	2.9953	3.0284
TC0100001031.mm.1	Serpinb8	serine (or cysteine) peptidase inhibitor, clade B, member 8	20725	1	107590006	-	-	5.428	5.7895	6.0727	6.8747	6.914	7.0258	6.9726	7.1131	7.0262	7.1676	7.1822	7.4571	7.3466	7.382	7.1823
TC0100001032.mm.1	NA	ncRNA: NONMMUT002253 NONCODE	NA	-	-	-	-	5.4385	5.1433	5.115	5.1619	5.2096	5.1045	5.4106	5.1619	5.1322	5.5613	5.1911	5.3714	5.0923	5.1643	5.1388
TC0100001033.mm.1	NA	ncrna:snoRNA ENSMUST00000104049 ENSEMBL	NA	-	-	-	-	5.8263	5.0246	4.5424	5.1019	4.951	5.1432	5.0246	5.2516	5.1397	5.0742	5.0246	4.8376	4.9806	4.9612	4.9738
TC0100001034.mm.1	D830032E09Rik	RIKEN cDNA D830032E09 gene	319596	1	-	-	-	5.1668	5.0818	4.8652	4.981	5.0404	4.8322	5.2034	5.0404	5.0404	5.1144	5.0404	5.0778	5.0473	5.0404	5.0425
TC0100001035.mm.1	NA	ncRNA: NONMMUT002265 NONCODE	NA	-	-	-	-	3.0694	3.1528	3.1551	3.1255	3.1376	3.0315	3.3923	3.1173	3.3469	2.9763	3.1734	3.0897	3.1528	3.5293	2.9737
TC0100001036.mm.1	NA	ncRNA: NONMMUT002267 NONCODE	NA	-	-	-	-	3.7749	3.3365	3.2743	3.3913	3.3964	3.4626	3.4823	3.2487	3.3771	3.2034	3.2482	3.3753	3.3276	3.3327	3.1976
TC0100001037.mm.1	Cdh7	cadherin 7, type 2	241201	1	109983737	-	-	4.5338	4.2309	4.122	4.2049	4.2094	4.1388	4.3925	4.2309	4.261	4.2309	4.1941	4.2309	4.2309	4.2672	4.252
TC0100001038.mm.1	NA	ncRNA: NONMMUT002272 NONCODE	NA	-	-	-	-	5.9505	6.6197	6.613	7.2464	6.7864	6.6246	6.7392	6.9121	6.064	6.5553	6.8089	6.8936	6.7571	6.8111	6.5699
TC0100001039.mm.1	NA	ncRNA: NONMMUT002273 NONCODE	NA	-	-	-	-	5.6147	5.0162	4.9308	5.0629	4.9827	4.8979	5.2022	4.8777	4.9037	4.8065	4.8173	4.6576	4.664	4.8586	4.9308
TC0100001040.mm.1	NA	ncrna:snoRNA ENSMUST00000158066 ENSEMBL	NA	-	-	-	-	8.0348	7.7831	7.2483	7.5555	7.5813	7.4127	7.8696	7.5895	7.7101	7.5478	7.496	7.5413	7.6188	7.4829	7.563
TC0100001041.mm.1	NA	ncRNA: NONMMUT002282 NONCODE	NA	-	-	-	-	7.9355	8.743	8.5539	8.9137	8.505	8.5576	8.7584	8.7138	8.2828	8.3022	8.8644	8.7256	8.7037	8.845	8.8171
TC0100001042.mm.1	NA	ncRNA: NONMMUT002283 NONCODE	NA	-	-	-	-	3.6924	2.9746	3.4707	3.145	3.4874	2.8067	3.4029	3.0477	3.2144	3.2134	3.2144	3.3097	3.4861	3.2144	3.3348
TC0100001043.mm.1	NA	ncRNA: NONMMUT002285 NONCODE	NA	-	-	-	-	2.8231	2.8488	3.0846	3.0082	2.6686	2.8586	2.9198	2.8442	2.8671	2.922	2.8253	2.8625	2.932	2.7744	2.9352
TC0100001044.mm.1	NA	ncRNA: NONMMUT002286 NONCODE	NA	-	-	-	-	4.9705	4.8311	4.7831	5.0346	5.0033	4.9826	5.2262	4.9017	4.9953	4.928	4.8208	4.955	4.7521	4.955	5.0395
TC0100001045.mm.1	NA	ncRNA: NONMMUT002288 NONCODE	NA	-	-	-	-	8.9882	9.7012	9.4011	9.877	9.6701	9.6155	10.0015	9.6735	9.4885	9.4115	9.8646	9.7489	9.7717	9.9066	9.8784
TC0100001046.mm.1	NA	ncRNA: NONMMUT002289 NONCODE	NA	-	-	-	-	3.235	3.142	2.9124	2.9024	3.209	3.1563	3.1636	3.1203	3.034	3.2182	3.1636	3.5275	2.8974	3.3562	3.4385
TC0100001047.mm.1	NA	ncRNA: NONMMUT002291 NONCODE	NA	-	-	-	-	3.5671	2.6613	2.7222	2.9172	2.7331	2.749	2.7331	2.7373	2.789	2.7006	2.7331	3.0167	2.6345	2.7331	2.7131
TC0100001048.mm.1	Cntnap5a	contactin associated protein-like 5A	636808	1	115685137	-	-	4.5488	4.2123	4.1336	4.2214	4.2285	4.0545	4.3233	4.2285	4.2474	4.2285	4.0954	4.2285	4.309	4.2285	4.2588
TC0100001049.mm.1	NA	ncRNA: NONMMUT002295 NONCODE	NA	-	-	-	-	2.7031	3.088	2.787	2.7309	2.4525	2.7731	2.7242	2.7259	2.7989	2.7259	2.7997	2.9656	2.5333	2.6307	2.6893
TC0100001050.mm.1	NA	ncRNA: NONMMUT002296 NONCODE	NA	-	-	-	-	2.764	2.9192	2.6108	2.7399	2.6818	2.8232	3.4413	2.7891	2.8232	2.9574	2.8006	2.8567	2.934	2.8064	2.9914
TC0100001051.mm.1	NA	ncRNA: NONMMUT002297 NONCODE	NA	-	-	-	-	3.5027	3.5783	3.3215	3.2079	3.3369	3.079	3.7996	3.1453	3.034	3.3401	3.3375	3.0338	3.5683	3.2132	3.6285
TC0100001052.mm.1	NA	ncRNA: NONMMUT002299 NONCODE	NA	-	-	-	-	3.6276	3.0543	2.7417	2.8377	2.9437	2.9561	3.3357	2.9688	3.0912	2.7068	2.7804	3.072	2.9969	3.1208	2.9971
TC0100001053.mm.1	NA	ncRNA: NONMMUT002301 NONCODE	NA	-	-	-	-	3.6009	3.5284	3.4588	3.566	3.4745	3.5556	3.4345	3.7499	3.5188	3.7322	3.2755	3.6471	3.6388	3.9856	3.8222
TC0100001055.mm.1	NA	ncrna:snRNA ENSMUST00000083931 ENSEMBL	NA	-	-	-	-	3.2962	3.4962	3.1463	3.5403	3.4958	3.3897	3.8527	3.4755	3.441	3.8492	3.5194	3.4997	3.4997	3.4997	3.5186
TC0100001056.mm.1	NA	N/A ENSMUST00000184268 ENSEMBL	NA	-	-	-	-	7.4876	7.9358	7.7232	7.8731	8.1174	7.9995	7.8958	7.8583	7.794	7.3365	7.9287	7.9144	7.9879	7.7224	7.7008
TC0100001057.mm.1	NA	ncRNA: NONMMUT002305 NONCODE	NA	-	-	-	-	4.4764	5.155	4.9677	5.068	4.982	5.1305	5.0945	5.1435	5.1044	5.068	5.1446	5.068	5.068	5.0981	4.9945
TC0100001058.mm.1	Nifk	nucleolar protein interacting with the FHA domain of MKI67	67949	1	118321843	-	-	7.3934	8.1571	8.2306	7.4685	7.5091	7.6744	7.5139	7.4608	7.4352	7.8282	7.4096	7.3943	7.3951	7.4821	7.3517
TC0100001059.mm.1	NA	ncRNA: NONMMUT002309 NONCODE	NA	-	-	-	-	6.4548	6.0004	5.8269	5.9288	5.9439	6.0729	6.0284	6.0248	6.0281	6.2754	5.9681	6.2223	6.0395	5.8915	6.0281
TC0100001060.mm.1	Clasp1	CLIP associating protein 1	76707	1	118389058	-	-	7.6831	8.0968	8.1419	7.6132	7.6443	7.6292	7.6831	7.5259	7.5397	7.6831	7.6831	7.7067	7.6831	7.6831	7.6756
TC0100001061.mm.1	NA	ncRNA: NONMMUT002312 NONCODE	NA	-	-	-	-	5.6353	5.6017	5.4065	5.7094	5.5233	5.4331	6.0267	5.633	5.7807	5.3601	5.7029	5.7082	6.0184	5.8133	5.7097
TC0100001062.mm.1	NA	ncRNA: NONMMUT002315 NONCODE	NA	-	-	-	-	4.4163	4.7014	4.9318	4.4771	4.405	4.0531	4.3472	4.6349	4.9776	4.4009	4.4545	4.088	4.4074	4.6421	4.4423
TC0100001063.mm.1	Tfcp2l1	transcription factor CP2-like 1	81879	1	118627945	-	-	5.5633	5.2064	5.0271	5.2064	5.2064	5.124	5.3835	5.2064	5.3456	5.2264	5.2064	5.1556	5.1734	5.2064	5.2035
TC0100001064.mm.1	NA	ncRNA: NONMMUT002323 NONCODE	NA	-	-	-	-	7.5224	6.9005	6.8289	7.0781	7.0609	6.787	7.4142	7.1374	7.1883	6.9406	6.9648	6.9955	6.8299	6.9955	7.1568
TC0100001065.mm.1	NA	mmu-mir-6346 ENSMUST00000183982 ENSEMBL	NA	-	-	-	-	2.8539	2.8539	2.5174	2.8539	2.7833	2.7327	2.9818	2.7887	2.8095	3.0141	2.7768	2.9716	2.7735	3.0809	3.0906
TC0100001066.mm.1	NA	ncRNA: NONMMUT002324 NONCODE	NA	-	-	-	-	5.7245	5.3914	5.2232	5.5578	5.6204	5.5353	5.8735	5.6742	5.4503	5.408	5.3746	5.366	5.2953	5.0742	5.3441
TC0100001067.mm.1	NA	ncRNA: NONMMUT002325 NONCODE	NA	-	-	-	-	4.9092	4.4689	4.3543	4.5813	4.579	4.4641	5.0165	4.6442	4.6922	4.6227	4.5583	4.6227	4.6889	4.5646	4.6412
TC0100001068.mm.1	NA	ncRNA: NONMMUT002327 NONCODE	NA	-	-	-	-	7.4616	6.9912	7.0528	7.2185	7.1335	7.0237	7.2944	7.1599	7.2451	7.1976	7.1515	7.2405	7.1654	7.1826	7.2039
TC0100001070.mm.1	NA	ncRNA: NONMMUT002331 NONCODE	NA	-	-	-	-	5.2693	4.7547	4.7731	4.5889	4.6962	4.7547	4.8922	4.8988	4.6353	4.7547	4.7547	4.6306	4.942	4.7062	4.8174
TC0100001071.mm.1	NA	ncRNA: NONMMUT002332 NONCODE	NA	-	-	-	-	5.4088	4.8021	4.7456	4.68	4.7584	4.6505	5.0736	4.8436	4.8366	4.6752	4.6971	4.5728	4.757	4.6896	4.6471
TC0100001072.mm.1	Gm19295	predicted gene, 19295	100502628	1	-	-	-	12.4622	12.1264	12.1648	12.1133	11.9139	11.984	12.1241	12.1664	12.1023	12.0963	12.1021	12.1378	12.2053	12.1403	12.1799
TC0100001073.mm.1	NA	ncRNA: NONMMUT002334 NONCODE	NA	-	-	-	-	6.5525	6.1049	6.0858	6.1427	6.1815	6.1499	6.4675	6.2809	6.1964	6.3033	6.1431	6.1553	6.2771	6.0277	6.1809
TC0100001074.mm.1	NA	ncRNA: NONMMUT002336 NONCODE	NA	-	-	-	-	5.4116	4.6084	4.2024	4.4386	4.5705	4.1602	4.4231	4.4708	4.4137	4.3531	4.2994	4.4101	4.1973	4.7498	4.711
TC0100001075.mm.1	NA	ncRNA: NONMMUT002340 NONCODE	NA	-	-	-	-	6.4108	5.6321	5.5063	5.5733	5.6786	5.5543	5.8828	5.9966	5.7018	5.4964	5.595	5.7488	5.5619	5.5413	5.6274
TC0100001076.mm.1	Tmem185b	transmembrane protein 185B	226351	1	119526154	-	-	7.9642	7.9064	7.8551	7.7256	7.8551	7.9629	7.842	7.7369	8.0365	7.9358	7.6822	7.7608	7.9267	7.9239	7.8699
TC0100001077.mm.1	NA	ncrna:snRNA ENSMUST00000122556 ENSEMBL	NA	-	-	-	-	3.3185	3.742	3.4128	4.3351	3.1991	3.2967	4.1974	3.6914	3.2692	3.6277	3.0408	3.2757	3.6261	3.216	3.5248
TC0100001080.mm.1	NA	ncRNA: NONMMUT002368 NONCODE	NA	-	-	-	-	5.9051	5.4941	5.0951	5.494	5.4919	5.4643	5.9289	5.7966	5.5252	5.5252	5.5279	5.5252	5.7549	5.3553	5.5166
TC0100001081.mm.1	NA	ncRNA: NONMMUT002369 NONCODE	NA	-	-	-	-	3.2197	2.9203	2.69	2.8651	2.7721	2.6307	3.1117	2.8192	2.7078	2.8817	2.5573	2.6073	2.7871	2.7449	2.9054
TC0100001083.mm.1	Sctr	secretin receptor	319229	1	120006980	04080, 04972, 04976	Neuroactive ligand-receptor interaction, Pancreatic secretion, Bile secretion	6.8606	6.2555	6.0825	6.2614	6.2881	6.1012	6.4907	6.3103	6.3248	6.2573	6.1703	6.1054	6.2614	6.2026	6.2614
TC0100001084.mm.1	NA	ncRNA: NONMMUT002372 NONCODE	NA	-	-	-	-	6.6369	5.6949	5.682	5.6573	5.6741	5.4782	5.9159	5.5839	6.0315	5.5668	5.6006	5.5411	5.5774	5.6643	5.6171
TC0100001085.mm.1	3110009E18Rik	RIKEN cDNA 3110009E18 gene	73103	1	120121187	-	-	5.6724	5.8833	6.0172	5.8833	6.044	5.8962	5.9931	5.8833	5.8833	5.8833	5.8833	5.6964	5.7181	5.824	5.8802
TC0100001086.mm.1	C1ql2	complement component 1, q subcomponent-like 2	226359	1	120340582	-	-	5.3978	5.0225	5.045	4.9904	4.9665	5.0302	5.2038	5.2433	5.1359	5.0648	4.9991	5.0965	5.0758	5.0922	5.0648
TC0100001087.mm.1	NA	ncRNA: NONMMUT002375 NONCODE	NA	-	-	-	-	5.2832	4.8177	4.6286	4.7786	4.7191	4.4819	5.3963	4.9033	5.1876	5.0465	4.9425	4.6484	4.8646	4.7754	4.865
TC0100001088.mm.1	En1	engrailed 1	13798	1	120602487	-	-	6.1999	5.644	5.2756	5.6416	5.6192	5.5755	5.8817	5.5975	5.6276	5.512	5.3863	5.3039	5.5842	5.3939	5.5972
TC0100001089.mm.1	NA	ncRNA: NONMMUT002376 NONCODE	NA	-	-	-	-	5.3773	4.9439	4.7613	4.992	4.9511	4.7902	5.2873	4.9439	5.0208	4.9439	4.9112	4.9439	5.0057	4.8201	4.7804
TC0100001090.mm.1	NA	ncRNA: NONMMUT002377 NONCODE	NA	-	-	-	-	6.5479	6.0033	6.0026	6.0126	5.924	6.0061	6.0163	6.0222	6.0163	6.0034	6.096	6.1863	5.9877	6.0083	6.1099
TC0100001091.mm.1	NA	ncRNA: NONMMUT002379 NONCODE	NA	-	-	-	-	3.9168	3.6082	3.8899	3.8562	3.8562	3.8383	3.8889	3.9577	3.8002	4.1316	3.8661	3.8107	4.207	3.8169	3.9538
TC0100001092.mm.1	Celrr	cerebellum expressed regulatory RNA	98452	1	121087405	-	-	4.6444	4.0677	3.9484	4.0591	4.1622	4.1513	4.3263	4.1622	4.1622	4.2024	4.1392	4.1622	4.1657	4.1622	4.1622
TC0100001093.mm.1	NA	ncRNA: NONMMUT002392 NONCODE	NA	-	-	-	-	3.3042	3.1303	2.9798	3.131	3.0031	2.9151	3.7147	3.0671	3.0953	3.2646	3.0076	2.8433	3.2831	3.6205	2.7891
TC0100001094.mm.1	NA	ncRNA: NONMMUT002397 NONCODE	NA	-	-	-	-	5.5801	5.3014	5.3211	5.3251	5.1978	5.0858	5.1978	5.1978	4.9936	5.2876	5.0974	5.1661	5.2159	5.1978	5.176
TC0100001095.mm.1	NA	ncRNA: NONMMUT002398 NONCODE	NA	-	-	-	-	3.7558	3.9797	3.9435	4.1959	3.6099	3.8224	4.6636	4.2836	4.322	3.943	3.9044	4.0347	3.9428	3.9617	3.8685
TC0100001096.mm.1	Ccdc93	coiled-coil domain containing 93	70829	1	121431067	-	-	6.9942	7.151	7.1068	7.4113	7.3631	7.3631	7.4109	7.4958	7.3811	7.3913	7.3631	7.3731	7.3631	7.3631	7.3631
TC0100001098.mm.1	Gm19329	predicted gene, 19329	100502702	1	-	-	-	7.2608	8.3563	8.0724	8.1665	7.9593	8.003	8.0118	7.9267	7.6155	8.3106	7.9443	8.0252	8.001	7.9937	8.0641
TC0100001099.mm.1	NA	ncRNA: NONMMUT002405 NONCODE	NA	-	-	-	-	5.4167	4.916	4.8623	4.8212	5.0006	4.9206	5.4656	5.0542	4.9246	4.8375	4.6128	4.548	5.076	4.9462	5.1491
TC0100001100.mm.1	NA	ncRNA: NONMMUT002406 NONCODE	NA	-	-	-	-	5.1922	4.4369	4.6087	4.598	4.5322	4.3914	4.8162	4.6105	4.5977	4.6339	4.6087	4.6212	4.5948	4.5276	4.5811
TC0100001101.mm.1	NA	ncrna:snRNA ENSMUST00000158649 ENSEMBL	NA	-	-	-	-	5.6198	4.9549	5.0344	5.6198	5.6321	5.3237	5.8424	5.2247	5.2234	5.2881	5.481	5.172	5.246	5.5878	5.2083
TC0100001102.mm.1	NA	ncRNA: NONMMUT002408 NONCODE	NA	-	-	-	-	3.5949	3.2633	3.0161	3.2853	3.4678	3.1396	3.1945	3.2256	3.2288	3.4357	3.5294	3.2996	3.2996	3.4763	3.584
TC0100001103.mm.1	NA	ncrna:snoRNA ENSMUST00000158565 ENSEMBL	NA	-	-	-	-	3.4393	3.2913	3.1719	3.0614	3.2913	3.4642	3.3939	3.1898	3.2913	3.43	3.3729	3.7904	3.5189	3.339	3.2794
TC0100001104.mm.1	NA	ncRNA: NONMMUT002410 NONCODE	NA	-	-	-	-	4.0444	3.7633	3.6992	3.8031	3.7955	3.8587	3.9985	3.8374	3.8246	3.8586	4.0067	3.9789	3.9545	3.9975	3.9822
TC0100001105.mm.1	NA	ncrna:miRNA ENSMUST00000158287 ENSEMBL	NA	-	-	-	-	13.4062	13.1338	13.0976	13.0006	12.7715	12.7842	13.0204	12.9617	12.981	12.9691	12.9639	13.0992	13.1694	13.0298	13.0204
TC0100001107.mm.1	NA	ncrna:snRNA ENSMUST00000083406 ENSEMBL	NA	-	-	-	-	3.6972	3.7996	3.8103	3.8463	3.9533	3.9416	3.7999	3.8708	3.8956	3.9095	4.0872	3.9712	3.9607	4.2173	4.2176
TC0100001108.mm.1	Xdh	xanthine dehydrogenase	22436	17	73883908	00230, 00232, 00983, 04146	Purine metabolism, Caffeine metabolism, Drug metabolism - other enzymes, Peroxisome	9.2223	9.9704	9.8238	10.1931	9.8613	9.88	10.128	10.023	9.6498	9.7682	10.2079	10.2628	10.2452	10.2801	10.2287
TC0100001109.mm.1	NA	ncRNA: NONMMUT002432 NONCODE	NA	-	-	-	-	9.2278	9.5729	9.2704	9.4046	9.2745	9.1734	9.4943	9.4339	9.0457	9.0729	9.5613	9.423	9.4783	9.5622	9.5351
TC0100001110.mm.1	NA	ncRNA: NONMMUT002433 NONCODE	NA	-	-	-	-	5.4973	5.3088	5.3088	5.0318	5.2848	5.3314	5.7212	5.3088	5.3088	5.5561	5.2002	5.3088	5.3088	5.3088	5.0892
TC0100001111.mm.1	Slc35f5	solute carrier family 35, member F5	74150	1	125561016	-	-	7.2658	7.6968	7.5008	8.6327	8.6687	8.7863	8.8009	8.5734	8.6767	8.7151	8.6237	8.8	8.8437	8.6738	8.7121
TC0100001112.mm.1	Gpr39	G protein-coupled receptor 39	71111	1	125676996	-	-	5.5546	4.8537	4.8736	4.8757	4.8736	4.8132	4.9415	4.5785	5.0937	4.8998	4.8915	4.6899	4.7994	4.7646	4.9917
TC0100001113.mm.1	NA	ncRNA: NONMMUT002451 NONCODE	NA	-	-	-	-	4.2463	3.9467	3.6462	4.3415	3.8299	4.2039	3.9415	3.9942	3.9795	3.9486	3.7586	3.8316	3.9258	3.9486	3.9568
TC0100001114.mm.1	Mgat5	mannoside acetylglucosaminyltransferase 5	107895	1	127204986	510	N-Glycan biosynthesis	7.2767	7.8477	7.3182	7.3313	7.3196	7.3489	7.4197	7.2072	7.2242	7.324	7.1133	7.4906	7.453	7.3891	7.4376
TC0100001115.mm.1	NA	ncRNA: NONMMUT002453 NONCODE	NA	-	-	-	-	5.084	5.0807	4.9007	5.0316	5.3368	5.141	5.2512	5.0555	4.9576	4.8899	4.9141	4.9999	5.0034	5.096	5.0311
TC0100001116.mm.1	NA	ncRNA: NONMMUT002454 NONCODE	NA	-	-	-	-	5.3258	5.5874	4.9326	5.2216	4.9918	4.6373	4.9026	5.1638	4.7262	5.1912	5.2667	5.4147	5.5329	4.8674	5.2987
TC0100001117.mm.1	NA	ncrna:snoRNA ENSMUST00000175405 ENSEMBL	NA	-	-	-	-	5.7241	5.5794	5.3385	5.6447	5.4106	5.4929	5.7747	6.1593	5.681	6.4454	5.5337	6.094	5.6472	5.7938	5.6261
TC0100001118.mm.1	NA	ncRNA: NONMMUT002456 NONCODE	NA	-	-	-	-	6.3728	5.9166	5.4545	5.5187	5.7456	5.5712	5.671	5.6575	5.8017	5.4744	5.7055	5.7992	5.4898	5.5046	6.0986
TC0100001119.mm.1	NA	ncrna:snoRNA ENSMUST00000083753 ENSEMBL	NA	-	-	-	-	5.583	5.9891	6.9298	5.9996	5.2277	5.5034	5.3385	5.7431	5.7091	5.5281	6.0285	5.8164	5.6332	5.8144	5.6487
TC0100001120.mm.1	NA	ncRNA: NONMMUT002458 NONCODE	NA	-	-	-	-	5.9078	6.354	5.6089	5.9515	5.4839	5.6248	5.6895	5.7686	5.6144	5.237	5.714	5.7097	5.6728	5.799	5.7163
TC0100001121.mm.1	NA	ncRNA: NONMMUT002459 NONCODE	NA	-	-	-	-	7.7608	8.0002	8.2567	7.6147	7.7352	7.8236	7.511	7.4989	7.8115	7.8655	7.5578	8.0238	8.0482	7.7918	7.8367
TC0100001123.mm.1	Acmsd	amino carboxymuconate semialdehyde decarboxylase	266645	1	127729413	380	Tryptophan metabolism	4.868	4.4671	4.3068	4.4477	4.4671	4.425	4.6666	4.4922	4.5438	4.4671	4.4018	4.4535	4.4267	4.4671	4.5023
TC0100001124.mm.1	Ccnt2	cyclin T2	72949	1	127774164	5202	Transcriptional misregulation in cancer	7.6147	8.4502	8.6372	8.3595	8.2367	8.2369	8.2703	8.3174	7.9346	8.2978	8.5066	8.4804	8.4202	8.3174	8.3174
TC0100001125.mm.1	Rab3gap1	RAB3 GTPase activating protein subunit 1	226407	1	127868773	-	-	6.6652	7.0808	7.1234	7.0354	7.0808	7.1138	7.0512	7.0808	7.0701	7.0808	7.1213	7.2626	7.0828	7.0808	6.9703
TC0100001126.mm.1	NA	ncRNA: NONMMUT002473 NONCODE	NA	-	-	-	-	4.2131	4.7638	5.0733	4.3467	4.5079	4.7759	5.0648	4.5759	4.3395	4.519	4.6821	4.745	4.8017	4.5849	4.6523
TC0100001127.mm.1	NA	ncRNA: NONMMUT002478 NONCODE	NA	-	-	-	-	5.2789	5.0673	5.2726	5.0232	4.9075	4.9088	5.0678	5.0232	5.0358	4.8287	4.7949	5.0232	5.0541	5.0232	5.1259
TC0100001129.mm.1	R3hdm1	R3H domain containing 1	226412	1	128103306	-	-	7.9592	8.5407	8.5971	8.2328	8.2328	8.236	8.2643	8.1803	8.0264	8.1695	8.2029	8.2182	8.2425	8.2328	8.2102
TC0100001130.mm.1	NA	ncRNA: NONMMUT002489 NONCODE	NA	-	-	-	-	6.7888	7.2383	6.9754	7.1987	6.8963	7.0984	7.1716	7.0984	6.9187	6.9803	7.1347	7.2721	7.1972	7.3303	7.0984
TC0100001131.mm.1	NA	ncRNA: NONMMUT002491 NONCODE	NA	-	-	-	-	4.8706	5.6565	4.958	5.3121	5.2635	5.4537	5.613	5.6461	5.0249	5.0614	5.7923	5.8333	5.6576	5.7936	5.351
TC0100001132.mm.1	NA	ncRNA: NONMMUT002492 NONCODE	NA	-	-	-	-	5.4102	6.1177	5.5305	5.6157	5.5466	5.5269	5.3922	5.234	5.1163	5.1959	5.447	5.5491	5.6737	5.5707	5.5787
TC0100001133.mm.1	NA	ncRNA: NONMMUT002493 NONCODE	NA	-	-	-	-	6.9913	7.6686	7.2143	7.0979	7.2134	6.9965	7.3241	7.2529	6.7543	6.7014	7.4226	7.4361	7.1496	7.133	7.0058
TC0100001134.mm.1	NA	ncRNA: NONMMUT002497 NONCODE	NA	-	-	-	-	4.2967	4.6282	4.4215	4.4344	4.3868	4.1683	4.4628	4.489	3.7551	4.4344	4.6247	4.4666	4.4911	4.4421	4.4704
TC0100001135.mm.1	NA	ncRNA: NONMMUT002498 NONCODE	NA	-	-	-	-	7.4433	7.4897	7.6568	7.2742	7.0932	6.622	7.3559	7.2313	6.9855	7.645	8.2248	7.7945	7.379	7.3231	7.1188
TC0100001136.mm.1	NA	ncRNA: NONMMUT002499 NONCODE	NA	-	-	-	-	7.5456	8.7338	8.0336	7.979	7.8882	7.6961	7.8089	8.1163	7.3017	7.7884	7.9228	8.0905	8.1643	7.8878	8.0624
TC0100001137.mm.1	Mir128-1	microRNA 128-1	387147	1	128202361	-	-	6.5718	7.0871	6.1973	6.1914	5.9943	6.5067	6.6733	6.7607	6.0703	6.4567	6.4568	6.498	6.4464	6.5015	6.6225
TC0100001138.mm.1	Ubxn4	UBX domain protein 4	67812	1	128244181	-	-	9.2944	9.7513	9.9952	9.5112	9.5643	9.513	9.5559	9.4669	9.5647	9.6245	9.5669	9.6191	9.5647	9.5269	9.5157
TC0100001139.mm.1	NA	ncRNA: NONMMUT002502 NONCODE	NA	-	-	-	-	6.2923	7.7178	6.8331	6.5718	6.6776	6.4487	6.9537	6.6673	6.2815	6.6075	6.7032	6.7815	7.1263	6.9517	6.8685
TC0100001140.mm.1	NA	ncRNA: NONMMUT002504 NONCODE	NA	-	-	-	-	3.4767	3.3254	2.9861	3.2025	3.3377	3.3307	3.4712	3.4178	3.5313	3.6405	3.1083	3.1536	3.3307	3.3085	3.3522
TC0100001141.mm.1	NA	ncrna:snoRNA ENSMUST00000157571 ENSEMBL	NA	-	-	-	-	5.1082	4.7711	4.4662	4.8293	4.6622	4.7856	4.9398	4.9165	4.8208	5.1899	4.9386	5.0073	4.6133	5.0126	4.9055
TC0100001142.mm.1	NA	ncRNA: NONMMUT002507 NONCODE	NA	-	-	-	-	3.318	3.3257	3.318	3.318	2.9942	3.3728	3.4537	3.318	3.0821	3.2004	3.318	3.3185	3.2903	2.8326	3.2282
TC0100001143.mm.1	NA	ncRNA: NONMMUT002508 NONCODE	NA	-	-	-	-	5.5079	5.509	5.2316	5.3884	5.4892	5.5254	5.5967	5.7745	5.5099	5.4983	5.5671	5.2318	5.2577	5.3572	5.7623
TC0100001144.mm.1	NA	ncRNA: NONMMUT002510 NONCODE	NA	-	-	-	-	4.2593	4.036	3.7931	3.9344	3.8279	3.9135	4.182	3.8797	4.0487	4.0218	3.8525	4.1705	4.1646	3.8015	3.9866
TC0100001145.mm.1	Thsd7b	thrombospondin, type I, domain containing 7B	210417	1	129273304	-	-	5.3702	4.9405	4.8382	4.9405	4.9319	4.8565	5.1111	4.9751	5.0389	4.9584	4.8798	4.8512	4.9405	4.9405	4.9065
TC0100001146.mm.1	NA	ncRNA: NONMMUT002514 NONCODE	NA	-	-	-	-	3.1532	3.1092	3.0483	2.9848	3.1329	3.1977	3.4819	3.2136	3.1289	3.261	2.9057	3.1289	3.1769	3.1925	3.1289
TC0100001147.mm.1	NA	ncRNA: NONMMUT002515 NONCODE	NA	-	-	-	-	4.3365	3.9714	3.7831	3.9652	3.8412	3.9277	3.9552	3.967	4.1201	3.7184	3.9119	4.2215	4.0598	3.9652	3.9838
TC0100001148.mm.1	NA	ncRNA: NONMMUT002516 NONCODE	NA	-	-	-	-	3.5119	3.1217	3.3621	3.6033	3.313	3.3456	3.4358	3.2914	3.5249	3.2291	3.1851	3.3448	3.4726	3.3982	3.3105
TC0100001149.mm.1	NA	ncRNA: NONMMUT002518 NONCODE	NA	-	-	-	-	4.5645	4.0529	4.0781	3.9817	3.7771	4.1132	4.206	4.3466	4.0866	4.0758	4.0724	4.1048	3.8983	4.1686	3.8871
TC0100001150.mm.1	NA	ncRNA: NONMMUT002519 NONCODE	NA	-	-	-	-	4.0968	4.069	4.0158	4.0208	4.0409	4.1273	4.059	4.0261	3.9333	4.1715	4.0806	4.094	4.0892	4.0598	4.0707
TC0100001151.mm.1	NA	ncRNA: NONMMUT002520 NONCODE	NA	-	-	-	-	2.9699	3.2696	3.1322	3.0166	3.2348	3.3279	3.1189	3.3586	3.237	3.338	3.2663	3.3284	3.5544	2.875	3.0935
TC0100001152.mm.1	NA	ncRNA: NONMMUT002521 NONCODE	NA	-	-	-	-	3.3099	3.0008	3.4384	3.0316	2.8564	3.2518	3.8571	3.039	3.2917	3.0707	3.05	2.6409	3.1725	3.2115	2.9606
TC0100001153.mm.1	NA	ncRNA: NONMMUT002522 NONCODE	NA	-	-	-	-	4.441	3.9932	4.0231	3.6671	4.0661	4.1099	4.012	4.0785	4.2295	4.0231	3.7388	4.1197	3.7067	4.1122	3.8321
TC0100001154.mm.1	NA	ncRNA: NONMMUT002526 NONCODE	NA	-	-	-	-	5.2618	4.5682	4.8163	4.9406	4.8709	4.7856	5.1472	5.0654	4.9725	5.0845	4.8099	4.6557	4.9295	4.8644	4.9177
TC0100001155.mm.1	NA	ncRNA: NONMMUT002531 NONCODE	NA	-	-	-	-	4.8944	4.5644	4.6767	4.6347	4.7109	4.7342	4.6759	4.6856	4.8676	4.7071	4.5615	4.8187	4.6746	4.7795	4.6713
TC0100001156.mm.1	NA	ncRNA: NONMMUT002532 NONCODE	NA	-	-	-	-	3.2097	2.7678	2.9748	2.8183	2.7258	2.8422	3.0253	2.6633	2.8554	2.8958	2.6112	2.5024	2.723	2.8602	3.0924
TC0100001157.mm.1	NA	ncRNA: NONMMUT002533 NONCODE	NA	-	-	-	-	3.7493	3.697	3.8944	3.4633	3.697	3.5641	4.0728	3.8083	3.7057	3.697	3.572	3.7699	3.6844	3.2413	3.8222
TC0100001158.mm.1	Yod1	YOD1 OTU deubiquitinating enzyme 1 homologue (S. cerevisiae)	226418	1	130717327	4141	Protein processing in endoplasmic reticulum	7.3302	6.9374	6.8965	6.7593	6.7877	6.859	6.8572	6.6868	6.8225	6.8331	6.5963	6.7671	6.9141	6.637	6.5252
TC0100001159.mm.1	NA	ncRNA: NONMMUT002538 NONCODE	NA	-	-	-	-	6.8305	8.0787	8.4333	7.0439	7.1951	7.175	7.3399	7.0922	6.9907	7.1679	7.0597	7.1718	7.17	7.4513	7.1694
TC0100001160.mm.1	NA	ncRNA: NONMMUT002541 NONCODE	NA	-	-	-	-	6.0191	5.7794	5.5301	5.5963	5.336	5.8162	5.6474	5.7466	5.6069	5.3235	5.3357	5.5502	5.5963	5.6993	5.6631
TC0100001161.mm.1	AA986860	expressed sequence AA986860	212439	1	130731976	-	-	6.4208	6.1074	6.1282	6.1563	6.0854	6.097	6.2037	6.2168	6.1322	6.1357	6.0744	6.1357	6.1357	5.9277	6.1357
TC0100001162.mm.1	NA	ncRNA: NONMMUT002546 NONCODE	NA	-	-	-	-	5.2482	4.7636	4.8661	5.0155	5.1213	4.9863	5.1657	5.0553	5.072	5.1089	5.0413	4.9837	5.0771	4.9918	5.0644
TC0100001163.mm.1	NA	ncRNA: NONMMUT002548 NONCODE	NA	-	-	-	-	5.071	4.9153	4.2359	4.8598	4.8598	4.6195	4.8598	4.7577	4.9294	4.8469	4.7268	5.0555	5.0182	4.8969	4.8634
TC0100001164.mm.1	Fcamr	Fc receptor, IgA, IgM, high affinity	64435	1	130800902	-	-	5.8291	5.4622	5.3639	5.449	5.5211	5.4998	5.8411	5.462	5.7872	5.5272	5.4924	5.5429	5.5701	5.5429	5.4951
TC0100001165.mm.1	Pigr	polymeric immunoglobulin receptor	18703	1	130826684	4672	Intestinal immune network for IgA production	5.1759	4.7529	4.7619	4.9625	4.8739	4.8634	5.2388	5.0469	5.0681	4.9625	4.8765	4.9625	4.9625	4.9834	4.9625
TC0100001166.mm.1	Faim3	Fas apoptotic inhibitory molecule 3	69169	1	130865777	-	-	6.2834	5.7876	5.7367	5.7671	5.6895	5.6773	6.0008	5.7902	5.9046	5.7951	5.7497	5.7876	5.6701	5.748	5.7982
TC0100001167.mm.1	Il10	interleukin 10	16153	1	131019845	04060, 04068, 04630, 04660, 04672, 05133, 05140, 05142, 05143, 05144, 05145, 05146, 05150, 05152, 05169, 05310, 05320, 05321, 05322, 05330	Cytokine-cytokine receptor interaction, FoxO signaling pathway, Jak-STAT signaling pathway, T cell receptor signaling pathway, Intestinal immune network for IgA production, Pertussis, Leishmaniasis, Chagas disease (American trypanosomiasis), African trypanosomiasis, Malaria, Toxoplasmosis, Amoebiasis, Staphylococcus aureus infection, Tuberculosis, Epstein-Barr virus infection, Asthma, Autoimmune …	4.4776	4.1217	4.1023	4.7286	4.4776	4.4024	4.6256	4.4776	4.5768	4.3921	4.4994	4.441	4.4677	4.4776	4.6521
TC0100001168.mm.1	Eif2d	eukaryotic translation initiation factor 2D	16865	1	131153207	-	-	6.7996	6.994	7.1007	6.6338	6.6338	6.5009	6.6342	6.6338	6.5552	6.6338	6.6931	6.4569	6.5307	6.5258	6.5615
TC0100001169.mm.1	NA	ncRNA: NONMMUT002561 NONCODE	NA	-	-	-	-	7.693	7.8524	8.5043	8.5544	8.4008	8.6109	8.6967	8.4635	8.5012	8.4752	8.589	8.5801	8.4882	8.6891	8.6129
TC0100001170.mm.1	Fam72a	family with sequence similarity 72, member A	108900	1	131527989	-	-	5.2139	5.2473	5.9635	4.7527	4.8102	4.7254	4.9647	4.8633	5.0038	4.9492	4.6289	5.2643	5.6594	4.6757	4.7632
TC0100001171.mm.1	Avpr1b	arginine vasopressin receptor 1B	26361	1	131599114	04020, 04080, 04270	Calcium signaling pathway, Neuroactive ligand-receptor interaction, Vascular smooth muscle contraction	6.5144	5.9439	5.7692	5.6262	5.7537	5.7616	6.203	5.9667	6.0935	5.6339	5.8728	5.8723	5.7809	5.711	5.8723
TC0100001172.mm.1	Ctse	cathepsin E	13034	1	131638314	4142	Lysosome	7.8656	7.7921	7.9372	9.6155	9.7478	9.7316	9.6941	9.5487	9.6453	9.6155	9.6211	9.642	9.6781	9.6155	9.5726
TC0100001173.mm.1	5430435G22Rik	RIKEN cDNA 5430435G22 gene	226421	1	131688695	04145, 05132, 05146	Phagosome, Salmonella infection, Amoebiasis	6.5818	6.5909	6.8727	7.3408	7.3651	7.4518	7.5178	7.3651	7.3809	7.3651	7.4739	7.4885	7.3651	7.4299	7.4067
TC0100001174.mm.1	Slc26a9	solute carrier family 26, member 9	320718	1	131744022	4978	Mineral absorption	5.8998	5.4079	5.1963	5.4277	5.4162	5.4162	5.6743	5.4162	5.5356	5.4601	5.3261	5.2597	5.3439	5.2698	5.4162
TC0100001175.mm.1	Pm20d1	peptidase M20 domain containing 1	212933	1	131797395	-	-	5.0828	4.613	4.5611	4.7504	4.7304	4.6699	4.9256	4.7304	4.75	4.7366	4.6754	4.7304	4.7304	4.728	4.7304
TC0100001176.mm.1	Slc41a1	solute carrier family 41, member 1	98396	1	131828012	-	-	7.3846	7.2839	7.0363	7.1062	7.186	7.2943	7.3893	7.2669	7.3605	7.1012	7.1881	6.9868	7.1108	7.1201	7.1253
TC0100001177.mm.1	Rab29	RAB29, member RAS oncogene family	226422	1	131867277	-	-	8.635	8.8207	8.9812	8.7915	8.8629	8.8537	8.7619	8.6857	8.7968	8.784	8.7737	8.7364	8.8165	8.7991	8.6793
TC0100001178.mm.1	Nucks1	nuclear casein kinase and cyclin-dependent kinase substrate 1	98415	1	131910458	-	-	9.8993	10.5601	10.6999	9.3204	9.456	9.5416	9.5359	9.305	9.3965	9.453	9.4769	9.3653	9.3289	9.25	9.2393
TC0100001179.mm.1	NA	ncRNA: NONMMUT002577 NONCODE	NA	-	-	-	-	6.064	7.1177	7.1348	6.3436	5.9573	5.5969	6.122	6.0586	5.8686	5.4877	6.4437	6.2591	6.0574	6.1447	5.9178
TC0100001180.mm.1	Slc45a3	solute carrier family 45, member 3	212980	1	131962915; 131970609	05202, 05206	Transcriptional misregulation in cancer, MicroRNAs in cancer	6.7077	6.2246	6.0497	6.3067	6.3215	6.2918	6.6323	6.4104	6.5621	6.3547	6.0886	6.1922	6.3215	6.1336	6.3215
TC0100001181.mm.1	Elk4	ELK4, member of ETS oncogene family	13714	1	132007605	04010, 05166, 05202	MAPK signaling pathway, HTLV-I infection, Transcriptional misregulation in cancer	7.9931	8.3671	8.3315	8.4856	8.5701	8.4876	8.5656	8.4064	8.3909	8.4038	8.4856	8.6232	8.5911	8.5519	8.56
TC0100001182.mm.1	NA	ncRNA: NONMMUT002587 NONCODE	NA	-	-	-	-	7.188	6.6215	6.1479	6.4767	6.5537	6.4369	6.7403	6.64	6.688	6.6554	6.4582	6.6189	6.5908	6.6873	6.6897
TC0100001183.mm.1	NA	ncRNA: NONMMUT002590 NONCODE	NA	-	-	-	-	3.3671	2.8198	3.0821	2.8283	2.9414	3.0035	3.2958	3.0346	3.0939	3.0837	3.0337	3.5239	3.0255	3.3676	3.5591
TC0100001184.mm.1	NA	ncrna:snRNA ENSMUST00000158154 ENSEMBL	NA	-	-	-	-	4.2023	4.0415	3.9894	4.244	3.9997	4.1033	4.1867	4.3932	4.1002	4.1731	4.1033	3.9723	4.083	3.7888	4.0214
TC0100001185.mm.1	NA	ncRNA: NONMMUT002592 NONCODE	NA	-	-	-	-	5.5121	5.0281	5.1913	5.2576	5.1199	5.1811	5.4073	5.3894	5.262	5.211	5.1629	5.3062	5.2576	5.3151	5.2576
TC0100001186.mm.1	Lemd1	LEM domain containing 1	213409	1	132191436	-	-	5.514	5.2231	5.1991	5.2622	5.3185	5.269	5.5676	5.4219	5.3689	5.3574	5.2063	5.3233	5.3442	5.3029	5.2492
TC0100001187.mm.1	Mir135b	microRNA 135b	723818	1	132198088	5206	MicroRNAs in cancer	4.9007	4.182	3.9455	4.0006	4.2611	4.0781	4.1817	4.215	4.0499	4.5788	4.0393	4.1817	4.1086	4.425	4.136
TC0100001189.mm.1	Klhdc8a	kelch domain containing 8A	213417	1	132298626	-	-	5.848	5.2695	5.2278	5.4007	5.3706	5.326	5.6394	5.4766	5.5874	5.392	5.3639	5.3319	5.3776	5.389	5.3817
TC0100001190.mm.1	Nuak2	NUAK family, SNF1-like kinase, 2	74137	1	132316125	-	-	7.5799	8.016	7.8249	7.8249	7.6195	7.7623	7.8492	7.7386	7.6921	7.5403	7.8368	7.899	8.0497	8.0379	8.0406
TC0100001191.mm.1	NA	ncRNA: NONMMUT002603 NONCODE	NA	-	-	-	-	7.3891	6.7584	6.7665	7.0046	7.2715	7.0095	7.2292	7.213	7.0757	7.1728	7.2397	7.5237	7.4199	7.4779	7.3587
TC0100001192.mm.1	NA	ncRNA: NONMMUT002605 NONCODE	NA	-	-	-	-	6.1805	5.9133	5.847	5.549	5.5741	5.7354	5.803	5.7826	5.7468	5.6535	5.6269	5.6189	5.8075	5.7222	5.6162
TC0100001193.mm.1	Dstyk	dual serine/threonine and tyrosine protein kinase	213452	1	132417453	-	-	7.4989	7.7191	8.0019	7.4614	7.5746	7.5746	7.5351	7.5263	7.4535	7.5481	7.527	7.5694	7.5746	7.6975	7.6531
TC0100001194.mm.1	NA	ncRNA: NONMMUT002608 NONCODE	NA	-	-	-	-	7.4624	7.9022	7.597	7.2725	7.4961	7.1726	7.7124	7.5718	7.587	7.0181	7.6752	7.809	7.8264	7.7393	7.6067
TC0100001195.mm.1	Rbbp5	retinoblastoma binding protein 5	213464	1	132477367	-	-	8.6937	8.9901	9.1542	8.3517	8.4064	8.4543	8.4967	8.3072	8.1702	8.2265	8.4633	8.5458	8.4543	8.4543	8.3717
TC0100001196.mm.1	Tmem81	transmembrane protein 81	74626	1	132506230	-	-	6.0059	6.5222	6.7058	5.8317	5.9058	6.2647	6.2277	6.2024	5.8283	6.1196	6.2448	6.2277	6.2277	6.4217	6.3108
TC0100001197.mm.1	NA	ncRNA: NONMMUT002620 NONCODE	NA	-	-	-	-	5.6194	5.0625	5.1258	5.1022	5.1898	4.9878	5.4723	5.1945	5.4153	5.2288	5.2181	5.078	5.2524	5.1648	5.1745
TC0100001198.mm.1	Gm10538	predicted gene 10538	100038653	1	132729353	-	-	6.016	5.4108	5.6926	5.6253	5.5382	5.6758	5.6949	5.7571	5.8034	5.7512	5.7916	5.4929	5.7304	5.8119	5.9043
TC0100001199.mm.1	NA	ncRNA: NONMMUT002622 NONCODE	NA	-	-	-	-	5.308	4.9721	5.0535	5.0883	5.1443	5.1321	5.614	5.1169	5.0053	5.3725	5.168	5.0715	5.0452	5.1638	5.4663
TC0100001200.mm.1	Lrrn2	leucine rich repeat protein 2, neuronal	16980	1	132880355	-	-	7.4387	6.8304	6.5151	6.766	6.6905	6.599	6.9872	6.7702	6.9454	6.813	6.6611	6.5639	6.6484	6.5465	6.8704
TC0100001201.mm.1	Pik3c2b	phosphoinositide-3-kinase, class 2, beta polypeptide	240752	1	133046012	00562, 04070	Inositol phosphate metabolism, Phosphatidylinositol signaling system	6.7111	6.1829	6.1429	6.1433	6.1433	6.054	6.3318	6.1784	6.2269	6.1368	5.9719	6.0416	6.1433	5.9976	6.1433
TC0100001202.mm.1	Ppp1r15b	protein phosphatase 1, regulatory (inhibitor) subunit 15b	108954	1	133131166	-	-	8.8208	9.0526	9.0468	9.1646	9.1536	9.1362	9.2214	9.0778	9.1701	9.1592	9.1516	9.0735	9.1243	9.1332	9.178
TC0100001203.mm.1	NA	ncRNA: NONMMUT002634 NONCODE	NA	-	-	-	-	4.8979	4.6281	4.3021	4.4918	4.5101	4.4357	4.6293	4.6411	4.5636	4.202	4.268	4.5317	4.4812	4.4008	4.4772
TC0100001204.mm.1	Plekha6	pleckstrin homology domain containing, family A member 6	240753	1	133246097	-	-	6.4938	6.0256	5.8737	6.0147	6.0147	5.9704	6.29	6.0147	6.2094	6.0147	5.9281	5.9767	5.9556	5.9018	6.0147
TC0100001207.mm.1	Etnk2	ethanolamine kinase 2	214253	1	133363572	564	Glycerophospholipid metabolism	6.2021	5.7373	5.497	5.7023	5.7373	5.6627	5.8702	5.7925	5.8895	5.7373	5.6946	5.5974	5.7373	5.7327	5.7641
TC0100001208.mm.1	NA	ncrna:snoRNA ENSMUST00000082880 ENSEMBL	NA	-	-	-	-	3.5899	5.0728	4.3721	4.6222	4.3784	4.4352	4.1395	4.3205	3.5102	3.8441	4.6051	4.679	4.2118	4.6471	4.36
TC0100001209.mm.1	NA	ncRNA: NONMMUT002646 NONCODE	NA	-	-	-	-	5.166	4.9957	5.118	5.1548	5.0227	5.0747	5.1757	5.0965	5.0985	5.0965	5.1496	5.1412	5.0911	5.0965	4.9883
TC0100001210.mm.1	NA	ncRNA: NONMMUT002652 NONCODE	NA	-	-	-	-	3.9046	3.6322	3.5439	3.7098	3.7124	3.7124	3.8495	3.7124	3.7124	3.7124	3.7074	3.7124	3.7255	3.8177	3.6999
TC0100001211.mm.1	NA	ncRNA: NONMMUT002662 NONCODE	NA	-	-	-	-	4.7179	3.8341	4.1323	4.0267	3.9833	4.1896	3.9502	4.2092	4.2065	4.2017	4.1	4.2649	4.069	4.1602	4.1658
TC0100001212.mm.1	NA	ncRNA: NONMMUT002663 NONCODE	NA	-	-	-	-	6.4695	6.0784	6.0142	5.9725	6.0138	6.0862	6.4049	6.165	6.0954	6.3382	6.2273	6.2776	6.1727	6.1635	6.221
TC0100001213.mm.1	NA	ncRNA: NONMMUT002664 NONCODE	NA	-	-	-	-	6.2704	5.7539	5.761	5.9842	5.7168	5.7821	6.3376	5.9781	5.9688	5.8481	5.7252	5.9333	5.9154	5.8837	6.0566
TC0100001214.mm.1	NA	ncRNA: NONMMUT002665 NONCODE	NA	-	-	-	-	5.8529	5.5929	5.4343	5.5087	5.5097	5.2869	6.0056	5.5229	5.4873	5.6066	5.3787	5.5233	5.7736	5.4686	5.6018
TC0100001215.mm.1	NA	ncRNA: NONMMUT002666 NONCODE	NA	-	-	-	-	4.8342	4.6446	4.5713	4.7853	4.4814	4.6477	4.9092	4.768	4.87	4.742	4.5463	4.9647	4.754	4.8692	4.9727
TC0100001216.mm.1	NA	ncRNA: NONMMUT002667 NONCODE	NA	-	-	-	-	4.1222	3.3704	3.2866	3.3709	3.5776	3.4351	3.6089	3.6253	3.399	3.5312	3.4479	3.871	3.4488	3.5799	3.3124
TC0100001217.mm.1	NA	ncRNA: NONMMUT002668 NONCODE	NA	-	-	-	-	5.3814	4.9592	4.7734	4.5935	4.5581	4.776	4.8033	4.6312	4.6034	4.7766	4.5994	4.5237	4.6591	4.8583	4.7407
TC0100001218.mm.1	Fmod	fibromodulin	14264	1	134037515	-	-	5.4675	5.0832	4.7627	4.9916	5.002	5.002	5.0832	5.002	5.223	5.002	4.9334	4.9337	4.9996	4.9337	5.0823
TC0100001219.mm.1	Gm8618	predicted gene 8618	667414	1	-	-	-	11.0114	11.4062	11.0992	11.4126	11.3539	11.4215	11.5517	11.3712	11.288	11.4914	11.4298	11.4062	11.4248	11.4793	11.5254
TC0100001220.mm.1	Chit1	chitinase 1 (chitotriosidase)	71884	1	134111242	520	Amino sugar and nucleotide sugar metabolism	5.7961	5.2781	5.1774	5.2849	5.3235	5.2849	5.4728	5.2931	5.3052	5.184	5.2773	5.2849	5.1471	5.2119	5.2849
TC0100001221.mm.1	NA	ncRNA: NONMMUT002673 NONCODE	NA	-	-	-	-	6.8617	7.0133	6.6465	7.0998	7.0439	6.8062	6.9877	6.9673	7.5181	6.8935	7.1143	7.2439	7.2598	7.1656	7.0491
TC0100001222.mm.1	Chil1	chitinase-like 1	12654	1	134182404	-	-	7.0562	6.5274	6.4038	11.5657	11.6134	11.5955	11.5603	11.5617	11.5649	11.627	11.5848	11.5452	11.5464	11.6023	11.5981
TC0100001223.mm.1	Mybph	myosin binding protein H	53311	1	134193448	-	-	6.1989	5.9165	5.7558	6.2728	6.2286	6.1551	6.5665	6.2286	6.4157	6.0484	6.2286	6.3709	6.3215	6.2286	6.4907
TC0100001224.mm.1	NA	ncRNA: NONMMUT002676 NONCODE	NA	-	-	-	-	6.0967	5.5982	5.5509	5.5139	5.5982	5.6376	5.7481	5.7038	5.6841	5.5807	5.5025	5.429	5.5982	5.6448	5.7316
TC0100001225.mm.1	Myog	myogenin	17928	1	134290004	-	-	6.7075	5.9195	5.4832	5.843	5.8432	5.7868	6.2001	5.8656	6.3263	5.6975	5.7028	5.6084	5.6314	5.6338	5.9552
TC0100001226.mm.1	4933406M09Rik	RIKEN cDNA 4933406M09 gene	240755	1	134385940	-	-	5.7476	5.2899	5.1076	4.9105	4.9762	4.7945	5.0314	4.9489	4.9958	4.9302	4.814	4.7693	4.9813	4.9797	4.927
TC0100001227.mm.1	Cyb5r1	cytochrome b5 reductase 1	72017	1	134405990	520	Amino sugar and nucleotide sugar metabolism	7.7465	7.7052	8.3785	8.1205	8.1458	8.0895	8.3291	8.0834	8.1609	8.0939	8.1449	8.2565	8.2098	8.3634	8.2525
TC0100001228.mm.1	Adipor1	adiponectin receptor 1	72674	1	134415467	04920, 04932	Adipocytokine signaling pathway, Non-alcoholic fatty liver disease (NAFLD)	8.5419	8.4844	8.2995	8.4632	8.4632	8.4719	8.5809	8.4608	8.5091	8.4537	8.4102	8.4227	8.5248	8.4632	8.4475
TC0100001229.mm.1	NA	ncRNA: NONMMUT002681 NONCODE	NA	-	-	-	-	6.1114	5.668	5.8561	6.0403	5.9969	5.9022	6.4061	6.2035	6.0278	5.7491	6.02	5.9764	5.9999	6.1541	6.1143
TC0100001230.mm.1	Klhl12	kelch-like 12	240756	1	134455555	-	-	6.0862	6.1298	6.3641	6.4297	6.4873	6.4109	6.4109	6.3646	6.3115	6.4514	6.4109	6.6413	6.5256	6.6033	6.4996
TC0100001231.mm.1	Rabif	RAB interacting factor	98710	1	134494660	-	-	7.5352	7.5203	7.803	7.4758	7.7543	7.6577	7.8949	7.6258	7.6113	7.6517	7.4442	7.6104	7.7244	7.6973	7.7778
TC0100001232.mm.1	NA	ncrna:snoRNA ENSMUST00000104014 ENSEMBL	NA	-	-	-	-	5.8936	6.2104	6.3294	6.3314	5.5242	5.598	5.6453	5.987	5.5992	5.2049	5.741	5.6404	6.7055	6.5153	6.2343
TC0100001234.mm.1	Kdm5b	lysine (K)-specific demethylase 5B	75605	1	134560178	-	-	6.3193	6.6367	6.5155	7.0104	7.0421	7.181	6.993	6.9793	7.0183	7.0591	7.2141	6.993	6.993	7.0848	6.993
TC0100001235.mm.1	NA	ncRNA: NONMMUT002686 NONCODE	NA	-	-	-	-	5.9741	6.0263	5.7896	5.9434	6.0131	5.8022	6.1181	6.0645	5.7485	5.8544	5.9486	5.7189	6.0941	5.8822	5.9827
TC0100001236.mm.1	NA	ncRNA: NONMMUT002687 NONCODE	NA	-	-	-	-	5.0443	5.3804	4.6587	4.8225	4.7717	4.9276	5.1014	4.8444	4.9588	4.9365	4.8926	4.9892	5.1243	5.0524	4.9863
TC0100001237.mm.1	Syt2	synaptotagmin II	20980	1	134646681	-	-	6.3999	5.7671	5.6364	5.6948	5.7598	5.6205	5.9129	5.8453	5.9907	5.7117	5.6023	5.7412	5.7723	5.7582	5.7671
TC0100001238.mm.1	NA	ncrna:miRNA ENSMUST00000104654 ENSEMBL	NA	-	-	-	-	11.7627	11.3177	10.9158	11.132	11.0069	10.8044	11.3737	11.0344	11.1742	11.0739	11.1268	11.148	11.2526	11.1125	11.2828
TC0100001239.mm.1	NA	ncRNA: NONMMUT002700 NONCODE	NA	-	-	-	-	4.9538	4.6181	4.8536	4.6351	4.5009	4.5817	4.8419	4.6405	4.4789	4.6245	4.6351	4.6871	4.6922	4.6303	4.6206
TC0100001240.mm.1	Ube2t	ubiquitin-conjugating enzyme E2T (putative)	67196	1	134962577	3460	Fanconi anemia pathway	5.4865	6.2098	6.6763	4.1633	4.3215	4.2548	4.6934	4.3869	4.182	4.3389	4.401	4.3031	4.2241	4.2815	4.0937
TC0100001241.mm.1	NA	ncRNA: NONMMUT002706 NONCODE	NA	-	-	-	-	6.9087	6.1654	6.3022	6.364	6.3174	6.0888	6.5825	6.2037	6.396	6.4073	6.3152	6.2476	6.3174	6.306	6.0484
TC0100001242.mm.1	NA	ncRNA: NONMMUT002707 NONCODE	NA	-	-	-	-	5.6893	5.1381	5.1994	5.2757	5.3694	5.4552	5.4107	5.4426	5.5942	5.2526	5.3377	5.3348	5.2418	5.3377	5.316
TC0100001243.mm.1	Gm10535	predicted gene 10535	100038590	1	-	-	-	6.2312	5.6998	5.7377	6.0838	6.0758	5.7918	6.1863	6.1688	6.1367	6.1246	6.1696	6.0789	6.0528	6.1819	6.0789
TC0100001244.mm.1	Ptpn7	protein tyrosine phosphatase, non-receptor type 7	320139	1	135132725	4010	MAPK signaling pathway	8.3644	8.4764	8.4727	8.3211	8.4302	8.4295	8.5814	8.3801	8.3493	8.3382	8.2124	8.2658	8.2829	8.3998	8.3579
TC0100001245.mm.1	Arl8a	ADP-ribosylation factor-like 8A	68724	1	135146834	-	-	8.0127	8.2067	8.279	8.1365	8.279	8.3235	8.4251	8.2676	8.3188	8.3846	8.282	8.2832	8.279	8.3362	8.279
TC0100001246.mm.1	NA	ncRNA: NONMMUT002722 NONCODE	NA	-	-	-	-	6.7424	7.5878	7.9942	6.8005	6.5907	6.7597	6.7713	6.7493	6.2429	6.3242	6.8005	7.0989	6.8628	6.6795	6.7855
TC0100001248.mm.1	Rnpep	arginyl aminopeptidase (aminopeptidase B)	215615	1	135262699	-	-	7.6109	7.1359	7.1757	7.2139	7.2006	7.2141	7.5918	7.2161	7.2316	7.3125	7.227	7.1144	7.2501	7.0485	7.4394
TC0100001249.mm.1	Lmod1	leiomodin 1 (smooth muscle)	93689	1	135324813	-	-	6.4497	5.698	5.6732	5.8669	5.7416	5.6936	6.0106	5.8584	5.8584	5.9418	5.817	5.725	5.6734	5.9858	5.6451
TC0100001250.mm.1	NA	ncRNA: NONMMUT002737 NONCODE	NA	-	-	-	-	8.5007	8.9654	9.5341	9.9504	10.0119	9.9983	10.1427	10.0119	10.0838	10.3353	10.0119	10.0799	10.1831	10.0191	10.0471
TC0100001252.mm.1	Csrp1	cysteine and glycine-rich protein 1	13007	1	135729197	-	-	9.1259	8.811	8.666	8.7235	8.6436	8.6716	8.7528	8.5895	8.9506	8.5186	8.5099	8.4009	8.4225	8.6266	8.6297
TC0100001253.mm.1	NA	ncRNA: NONMMUT002750 NONCODE	NA	-	-	-	-	6.0032	5.2895	5.2151	5.1222	5.3	5.2346	5.3758	5.3767	5.0662	4.9131	5.2861	5.4664	5.4789	5.1306	5.4172
TC0100001254.mm.1	Phlda3	pleckstrin homology-like domain, family A, member 3	27280	1	135766085	-	-	6.8575	6.7001	6.2647	6.5692	6.576	6.5569	6.8187	6.6243	6.7283	6.5465	6.4687	6.5352	6.3985	6.4506	6.5723
TC0100001256.mm.1	Lad1	ladinin	16763	1	135818598	-	-	6.6739	6.1616	5.9874	6.1703	6.1474	6.0665	6.5049	6.254	6.1858	6.1616	6.0688	6.0469	6.1616	6.0418	6.2071
TC0100001257.mm.1	Tnnt2	troponin T2, cardiac	21956	1	135836334; 135840861	04260, 04261, 05410, 05414	Cardiac muscle contraction, Adrenergic signaling in cardiomyocytes, Hypertrophic cardiomyopathy (HCM), Dilated cardiomyopathy	6.7204	6.2133	5.9568	6.2133	6.0962	6.1417	6.3397	6.2898	6.4561	6.2133	6.1328	6.1656	6.2133	6.2133	6.2133
TC0100001258.mm.1	Tmem9	transmembrane protein 9	66241	1	136008219; 136018001; 136018156	-	-	7.044	6.7094	6.5235	6.7094	6.6259	6.622	6.761	6.7307	6.7889	6.7514	6.7094	6.7094	6.7299	6.6264	6.7094
TC0100001259.mm.1	Ascl5	achaete-scute complex homolog 5 (Drosophila)	226439	1	136050804	-	-	7.5218	6.988	6.6926	6.9587	6.7406	6.9143	7.0636	6.9573	7.147	6.9153	6.9487	6.8403	7.0993	6.9735	6.9735
TC0100001260.mm.1	Cacna1s	calcium channel, voltage-dependent, L type, alpha 1S subunit	12292	1	136052901	04010, 04020, 04260, 04261, 04270, 04723, 04725, 04726, 04727, 04911, 04912, 04921, 05010, 05410, 05412, 05414	MAPK signaling pathway, Calcium signaling pathway, Cardiac muscle contraction, Adrenergic signaling in cardiomyocytes, Vascular smooth muscle contraction, Retrograde endocannabinoid signaling, Cholinergic synapse, Serotonergic synapse, GABAergic synapse, Insulin secretion, GnRH signaling pathway, Oxytocin signaling pathway, Alzheimer's disease, Hypertrophic cardiomyopathy (HCM), Arrhythmogenic ri…	6.2665	5.7088	5.5706	5.7632	5.7632	5.7236	5.9886	5.8148	5.9073	5.7727	5.727	5.6969	5.7414	5.6616	5.7449
TC0100001261.mm.1	NA	ncRNA: NONMMUT002757 NONCODE	NA	-	-	-	-	4.918	3.9875	4.1531	4.0165	3.692	4.0265	4.2079	4.1845	4.1418	4.1378	3.8139	4.0495	4.0495	4.0495	3.7923
TC0100001262.mm.1	Kif21b	kinesin family member 21B	16565	1	136131401	-	-	7.6714	7.5986	8.236	7.9163	7.9233	7.9259	7.933	7.9012	7.9222	7.92	7.9222	7.931	7.9222	7.9483	7.9413
TC0100001263.mm.1	NA	ncRNA: NONMMUT002763 NONCODE	NA	-	-	-	-	5.9225	5.8311	5.8585	5.9936	5.858	5.9455	6.1435	6.3341	5.8192	6.0255	6.105	6.1703	6.231	6.1713	6.4804
TC0100001264.mm.1	NA	ncRNA: NONMMUT002767 NONCODE	NA	-	-	-	-	5.5279	4.9181	4.7236	4.7826	4.9446	4.9062	5.1913	4.9476	5.1805	4.7198	4.9449	4.9408	4.9464	5.0229	4.8771
TC0100001265.mm.1	NA	ncRNA: NONMMUT002768 NONCODE	NA	-	-	-	-	4.6012	4.0386	4.1055	4.1667	4.1083	4.1396	4.0668	4.1683	4.277	4.1882	4.1349	4.1419	4.046	4.1427	4.2328
TC0100001266.mm.1	NA	ncRNA: NONMMUT002771 NONCODE	NA	-	-	-	-	6.6116	6.6452	6.5241	6.6869	6.8383	6.7348	6.6437	6.8769	6.6762	6.5051	6.4737	6.7274	7.0565	6.5849	6.9084
TC0100001267.mm.1	NA	ncRNA: NONMMUT002774 NONCODE	NA	-	-	-	-	4.7248	4.2879	4.0532	4.2128	4.1263	4.2111	4.4848	4.3268	4.3182	4.4677	4.2831	4.4636	4.3125	4.2218	4.2231
TC0100001268.mm.1	Ddx59	DEAD (Asp-Glu-Ala-Asp) box polypeptide 59	67997	1	136415271	-	-	6.3917	6.1974	6.3159	6.5037	6.5299	6.574	6.6474	6.4882	6.4882	6.397	6.5257	6.4989	6.4882	6.4525	6.5719
TC0100001269.mm.1	NA	ncRNA: NONMMUT002777 NONCODE	NA	-	-	-	-	5.227	5.0966	5.0658	5.3729	5.1271	5.4916	5.5317	5.188	5.1892	4.8909	5.0793	5.188	5.248	5.078	5.3579
TC0100001270.mm.1	NA	ncRNA: NONMMUT002779 NONCODE	NA	-	-	-	-	3.9462	3.4467	3.3212	3.7607	3.6209	3.5089	4.0179	3.7169	3.6911	3.5304	3.5671	3.6936	3.6459	3.5323	3.4195
TC0100001271.mm.1	Kif14	kinesin family member 14	381293	1	136467958	-	-	6.828	7.5953	8.2904	4.8294	5.1017	5.0665	4.9601	5.1821	5.1365	5.1599	5.0655	4.9059	4.831	4.7171	4.7853
TC0100001272.mm.1	NA	ncRNA: NONMMUT002782 NONCODE	NA	-	-	-	-	5.0802	4.6913	4.4579	4.628	4.5315	4.4316	4.714	4.6348	4.5615	4.6348	4.5436	4.523	4.6529	4.6348	4.7632
TC0100001273.mm.1	NA	ncRNA: NONMMUT002784 NONCODE	NA	-	-	-	-	3.6921	3.4385	3.0689	3.3658	3.4231	3.2385	3.3403	3.3477	3.4883	3.3109	3.2065	3.319	3.3342	3.0316	3.3403
TC0100001274.mm.1	Zfp281	zinc finger protein 281	226442	1	136624901	-	-	5.5181	6.4221	6.4113	6.7524	6.7795	6.8246	6.9586	6.7329	6.7787	6.9262	6.9627	6.9964	7.0026	6.972	7.0596
TC0100001275.mm.1	Gm19705	predicted gene, 19705	100503460	1	136683396; 136683629	-	-	5.9703	5.7127	5.5443	5.7243	5.769	5.7661	5.8279	5.7806	5.6997	5.769	5.769	5.8171	5.8055	5.7893	5.788
TC0100001276.mm.1	Gm16880	predicted gene, 16880	100503474	1	136696211	-	-	5.1256	4.5798	4.3916	4.5415	4.3688	4.431	4.8225	4.5695	4.6726	4.4985	4.4003	4.6993	4.3882	4.5678	4.648
TC0100001277.mm.1	NA	ncrna:snRNA ENSMUST00000175171 ENSEMBL	NA	-	-	-	-	6.5779	6.5508	6.4211	6.4377	6.5516	6.5372	6.4883	6.5622	6.4964	6.4045	6.5046	6.3627	6.6545	6.6167	6.6322
TC0100001278.mm.1	NA	ncRNA: NONMMUT002900 NONCODE	NA	-	-	-	-	3.936	3.5544	3.324	3.5339	3.5977	3.6427	3.5656	3.6311	3.5559	3.5807	3.5977	3.9424	3.6011	3.6562	3.5603
TC0100001279.mm.1	NA	ncrna:snoRNA ENSMUST00000158090 ENSEMBL	NA	-	-	-	-	2.9351	2.616	2.296	2.4469	2.4124	2.2903	2.4954	2.4017	2.5346	2.5079	2.3846	2.7003	2.8183	2.5756	2.6005
TC0100001280.mm.1	NA	ncRNA: NONMMUT002906 NONCODE	NA	-	-	-	-	4.5834	4.1655	3.8569	4.1655	4.1655	4.1843	4.2596	4.1655	4.1873	4.2144	4.1367	4.1655	4.1678	4.0836	4.1655
TC0100001281.mm.1	NA	ncRNA: NONMMUT002914 NONCODE	NA	-	-	-	-	4.9058	4.7639	4.3631	4.8548	4.9001	4.88	5.1347	5.0365	4.7358	4.9344	4.8548	4.8429	4.9195	4.9131	4.7434
TC0100001282.mm.1	NA	ncRNA: NONMMUT002915 NONCODE	NA	-	-	-	-	5.0701	5.3284	4.6865	5.2383	5.0418	5.0701	5.115	5.2214	5.0065	5.101	5.2606	4.933	4.9641	5.0518	4.9749
TC0100001283.mm.1	NA	ncRNA: NONMMUT002920 NONCODE	NA	-	-	-	-	5.5233	6.7613	5.7704	6.3226	5.3828	5.8404	6.2487	6.134	5.5108	5.7505	6.4787	5.7483	5.8184	5.1899	5.0815
TC0100001284.mm.1	NA	ncRNA: NONMMUT002923 NONCODE	NA	-	-	-	-	5.3486	5.4761	5.1063	5.2451	5.1891	5.251	5.4159	5.4936	5.0162	5.2273	5.3657	4.9512	4.5979	5.188	4.8828
TC0100001285.mm.1	A130050O07Rik	RIKEN cDNA A130050O07 gene	320138	1	-	-	-	4.0476	4.7764	4.5469	4.8793	4.6919	4.9837	4.8085	4.8216	4.2184	4.6318	4.71	4.6742	4.7658	4.3994	4.6426
TC0100001286.mm.1	NA	ncRNA: NONMMUT002929 NONCODE	NA	-	-	-	-	5.715	5.568	5.4619	5.7204	5.3753	5.308	5.5345	5.6135	5.2673	5.2994	5.6629	5.1536	4.9561	4.8956	5.4246
TC0100001287.mm.1	NA	ncRNA: NONMMUT002931 NONCODE	NA	-	-	-	-	4.6186	5.3592	4.9224	5.5287	5.0114	4.8973	4.8824	4.9919	4.823	4.3153	5.0097	4.3712	4.5074	4.2665	4.1454
TC0100001288.mm.1	NA	ncRNA: NONMMUT002934 NONCODE	NA	-	-	-	-	4.7503	5.0039	4.6473	4.9255	4.8459	4.8459	5.196	4.8522	4.8637	4.8477	4.8459	4.8114	5.006	4.649	4.7703
TC0100001289.mm.1	NA	ncRNA: NONMMUT002938 NONCODE	NA	-	-	-	-	3.853	3.8157	3.6739	3.6048	3.7472	3.5867	4.1713	3.853	4.0493	3.8937	4.4486	3.7747	4.0429	3.9268	3.8065
TC0100001290.mm.1	NA	ncRNA: NONMMUT002950 NONCODE	NA	-	-	-	-	3.0515	3.0176	3.0368	3.0373	3.1412	3.1296	3.7681	3.1491	3.0565	3.3412	3.0785	3.3456	3.4474	3.7285	3.3783
TC0100001291.mm.1	NA	ncRNA: NONMMUT002951 NONCODE	NA	-	-	-	-	4.6383	4.2633	4.5928	4.4897	4.5899	4.3572	4.8475	4.6252	4.4897	4.4146	4.2605	4.3459	4.4221	4.6142	4.9266
TC0100001292.mm.1	Atp6v1g3	ATPase, H+ transporting, lysosomal V1 subunit G3	338375	1	138273738	00190, 04145, 04721, 04966, 05323	Oxidative phosphorylation, Phagosome, Synaptic vesicle cycle, Collecting duct acid secretion, Rheumatoid arthritis	5.1359	4.3173	3.8966	4.3052	4.1368	4.179	4.4552	4.5302	4.3173	4.4475	4.2537	4.2733	4.3784	4.3173	4.0939
TC0100001293.mm.1	NA	ncRNA: NONMMUT002952 NONCODE	NA	-	-	-	-	5.8458	5.3234	5.3247	5.3247	5.3206	5.1716	5.3365	5.3247	5.3823	5.2741	5.3099	5.3247	5.3247	5.133	5.3841
TC0100001294.mm.1	Dennd1b	DENN/MADD domain containing 1B	329260	1	138963709; 138967721	-	-	6.7336	7.1177	7.1636	7.3147	7.2637	7.3379	7.3883	7.2751	7.0842	7.2618	7.312	7.3623	7.3282	7.3291	7.1725
TC0100001295.mm.1	NA	ncRNA: NONMMUT002968 NONCODE	NA	-	-	-	-	5.6152	7.1171	6.2326	7.0525	6.5614	6.8166	6.6953	6.9977	6.4671	6.4984	6.9982	7.1377	6.9819	6.9095	6.9011
TC0100001296.mm.1	4930596I21Rik	RIKEN cDNA 4930596I21 gene	78229	1	-	-	-	5.0286	5.7687	4.8553	5.6312	5.0833	5.3113	5.1166	5.4905	4.8719	5.2447	5.3058	5.3596	5.0534	5.5687	5.4281
TC0100001297.mm.1	NA	ncRNA: NONMMUT002970 NONCODE	NA	-	-	-	-	4.772	6.1591	5.3591	5.8185	5.2012	5.3936	5.721	4.8243	4.8091	5.4806	5.5886	5.1666	5.5404	4.9808	5.6664
TC0100001298.mm.1	NA	ncRNA: NONMMUT002973 NONCODE	NA	-	-	-	-	4.8778	5.4545	4.8713	5.4558	5.1563	5.6403	5.4143	5.5259	4.9061	5.1293	5.9371	5.6885	5.6537	5.2221	5.6005
TC0100001299.mm.1	NA	ncRNA: NONMMUT002976 NONCODE	NA	-	-	-	-	5.7018	6.5178	5.9963	6.3932	6.3647	6.326	6.322	6.36	5.6191	6.1354	6.9061	6.079	6.4777	6.5778	6.37
TC0100001300.mm.1	4933436E23Rik	RIKEN cDNA 4933436E23 gene	71209	1	139379452	-	-	5.741	5.3659	5.288	5.2938	5.3547	5.3303	5.5345	5.4024	5.5558	5.3716	5.3894	5.3855	5.451	5.4454	5.3941
TC0100001301.mm.1	NA	ncRNA: NONMMUT002984 NONCODE	NA	-	-	-	-	7.359	7.0847	6.7368	6.9686	6.9096	6.7684	7.1821	7.0065	6.9596	6.975	6.852	6.928	7.0969	6.9374	6.8599
TC0100001302.mm.1	Zbtb41	zinc finger and BTB domain containing 41 homolog	226470	1	139422383	-	-	6.5666	7.1321	7.2454	6.4274	6.733	6.733	6.654	6.5461	6.6594	6.733	6.675	6.9172	6.733	6.7673	6.6493
TC0100001303.mm.1	Aspm	asp (abnormal spindle)-like, microcephaly associated (Drosophila)	12316	1	139454773	-	-	6.2071	7.2613	8.0255	4.8515	4.8356	4.9187	5.0451	5.0451	5.0451	5.0451	5.0451	4.9177	4.698	4.5774	4.7105
TC0100001304.mm.1	F13b	coagulation factor XIII, beta subunit	14060	1	139501707	4610	Complement and coagulation cascades	4.0319	3.772	3.5521	3.772	3.757	3.772	3.8171	3.7091	3.7946	3.772	3.7623	3.772	3.8221	3.772	3.772
TC0100001305.mm.1	NA	ncrna:snRNA ENSMUST00000158349 ENSEMBL	NA	-	-	-	-	2.7374	2.527	2.5032	2.199	2.3605	2.5276	2.6699	2.527	2.6712	2.4988	2.2253	2.5886	2.6674	2.5082	2.527
TC0100001306.mm.1	NA	ncrna:snRNA ENSMUST00000122621 ENSEMBL	NA	-	-	-	-	2.4512	2.4009	2.2659	2.3494	2.2068	2.2472	2.4719	2.1833	2.3939	2.8181	2.1209	2.4161	2.612	2.4189	2.7373
TC0100001307.mm.1	NA	ncrna:snoRNA ENSMUST00000157305 ENSEMBL	NA	-	-	-	-	6.2413	5.933	5.4333	5.9266	6.3763	5.8896	6.6321	6.3212	5.9979	5.7593	6.2801	6.4162	6.087	6.4028	6.3485
TC0100001308.mm.1	Kcnt2	potassium channel, subfamily T, member 2	240776	1	140246257	-	-	3.3095	3.0645	3.2195	3.147	3.2195	3.2195	3.2195	3.2101	3.2195	3.2782	3.2025	3.2812	3.2195	3.2812	3.28
TC0100001309.mm.1	NA	ncRNA: NONMMUT003004 NONCODE	NA	-	-	-	-	3.9614	3.4697	3.2239	3.8492	3.7796	3.6307	3.5271	3.7223	3.7671	3.8639	3.7199	3.7247	3.8172	3.6719	3.6901
TC0100001311.mm.1	NA	ncrna:snRNA ENSMUST00000179509 ENSEMBL	NA	-	-	-	-	4.0863	4.5821	4.5777	4.6761	4.4794	4.4763	4.6303	4.581	4.0778	4.5989	4.6397	4.9257	4.8207	4.687	4.577
TC0100001312.mm.1	NA	ncrna:misc_RNA ENSMUST00000158793 ENSEMBL	NA	-	-	-	-	4.157	3.8174	4.0434	3.9116	4.036	3.998	4.6916	3.8135	3.9641	4.1194	4.1106	4.3983	4.0526	4.4396	3.989
TC0100001313.mm.1	B3galt2	UDP-Gal:betaGlcNAc beta 1,3-galactosyltransferase, polypeptide 2	26878	1	143640697	601	Glycosphingolipid biosynthesis - lacto and neolacto series	6.0412	6.345	6.1282	6.2522	6.2185	6.3781	6.3878	6.3312	6.1865	6.0014	6.318	6.4768	6.3391	6.2625	6.2734
TC0100001314.mm.1	NA	ncRNA: NONMMUT003025 NONCODE	NA	-	-	-	-	6.2514	7.4094	6.4806	7.1556	6.9382	6.9283	6.4672	6.8742	6.6478	6.7497	7.1124	7.474	7.4063	6.8905	6.8342
TC0100001316.mm.1	Glrx2	glutaredoxin 2 (thioltransferase)	69367	1	143739349; 143739568; 143739615; 143740447	-	-	7.3433	7.3967	7.3904	7.4975	7.548	7.4975	7.5914	7.5059	7.496	7.7606	7.4975	7.4975	7.4975	7.4549	7.4443
TC0100001317.mm.1	Uchl5	ubiquitin carboxyl-terminal esterase L5	56207	1	143777278	-	-	9.1802	9.8718	9.9576	8.9922	9.1944	9.2594	9.1187	9.124	9.0545	9.3506	9.1631	9.2047	9.1528	8.9239	9.0163
TC0100001318.mm.1	NA	ncRNA: NONMMUT003035 NONCODE	NA	-	-	-	-	4.5555	5.2422	5.5477	4.7736	4.6334	4.6386	4.6217	5.0838	4.1998	4.9333	5.1214	4.8042	4.8421	4.592	4.2252
TC0100001320.mm.1	NA	ncRNA: NONMMUT003038 NONCODE	NA	-	-	-	-	4.1097	3.6857	3.8045	3.7903	3.7346	3.7007	4.0981	3.7903	3.6981	4.0624	3.7821	3.7568	3.7903	3.7603	3.9925
TC0100001322.mm.1	NA	ncRNA: NONMMUT003042 NONCODE	NA	-	-	-	-	2.6089	2.7096	2.3872	2.2347	2.4001	2.3844	2.69	2.3663	2.3342	2.4334	2.1029	2.3166	2.4065	2.7291	2.3872
TC0100001323.mm.1	NA	ncRNA: NONMMUT003045 NONCODE	NA	-	-	-	-	4.8506	5.0694	4.8834	5.3709	5.2187	5.0504	5.1757	5.1488	4.9857	5.1275	5.2753	5.1966	5.2056	5.2699	5.2185
TC0100001328.mm.1	NA	ncRNA: NONMMUT003052 NONCODE	NA	-	-	-	-	2.6707	2.6707	2.5942	2.5667	2.5532	2.6757	2.8187	2.7272	2.7271	2.6103	2.6362	2.9051	2.7528	2.9301	2.6676
TC0100001330.mm.1	Brinp3	bone morphogenetic protein/retinoic acid inducible neural specific 3	215378	1	146495666; 146497687	-	-	4.1362	3.7475	3.6137	3.7475	3.7433	3.5712	3.9705	3.7475	3.8183	3.7475	3.6719	3.6995	3.7537	3.7648	3.7475
TC0100001331.mm.1	NA	ncRNA: NONMMUT003064 NONCODE	NA	-	-	-	-	4.0208	3.4581	3.6648	4.0069	3.5821	3.343	4.0324	3.6911	3.5773	3.8319	3.8825	3.6872	3.7168	3.7543	3.649
TC0100001332.mm.1	Gm15583	predicted gene 15583	100043240	1	-	-	-	7.3247	7.586	7.6906	6.8366	7.3492	7.2014	7.4008	7.1714	7.158	7.6376	7.1081	7.7153	7.3527	7.5111	7.2279
TC0100001333.mm.1	NA	ncRNA: NONMMUT003066 NONCODE	NA	-	-	-	-	2.8058	2.6682	2.6218	2.4959	2.6186	2.8601	2.784	2.6534	3.0573	2.7767	2.8449	3.0038	2.8041	3.0415	2.9644
TC0100001334.mm.1	NA	ncRNA: NONMMUT003068 NONCODE	NA	-	-	-	-	3.629	3.4201	3.7227	3.5965	3.5288	3.5965	3.6049	3.7883	3.5901	3.8314	3.6805	3.4762	3.8956	3.518	3.5965
TC0100001335.mm.1	NA	ncRNA: NONMMUT003069 NONCODE	NA	-	-	-	-	3.4178	2.6762	2.8278	2.7155	2.7573	2.9623	3.2254	2.9623	2.8934	3.0326	2.9112	3.1027	2.9475	2.9065	3.3103
TC0100001336.mm.1	NA	ncrna:rRNA ENSMUST00000104328 ENSEMBL	NA	-	-	-	-	3.7871	3.7247	3.7319	3.729	3.7786	3.7174	3.6843	3.5903	3.75	3.4081	3.6456	4.0136	3.7229	3.5848	4.0113
TC0100001337.mm.1	NA	ncRNA: NONMMUT003082 NONCODE	NA	-	-	-	-	4.9819	4.806	4.6282	4.854	4.916	5.3016	5.4001	4.8773	5.273	4.8765	4.7161	4.6556	4.8325	4.7101	4.8318
TC0100001338.mm.1	Ptgs2	prostaglandin-endoperoxide synthase 2	19225	1	150100124	00590, 04064, 04370, 04668, 04723, 04726, 04913, 04921, 05140, 05200, 05204, 05206, 05222	Arachidonic acid metabolism, NF-kappa B signaling pathway, VEGF signaling pathway, TNF signaling pathway, Retrograde endocannabinoid signaling, Serotonergic synapse, Ovarian steroidogenesis, Oxytocin signaling pathway, Leishmaniasis, Pathways in cancer, Chemical carcinogenesis, MicroRNAs in cancer, Small cell lung cancer	4.7568	4.4935	4.135	4.4902	4.4903	4.2942	4.7517	4.7005	4.4935	4.5825	4.4515	4.5036	4.4935	4.5347	4.4259
TC0100001339.mm.1	Pdc	phosducin	20028	1	150319417	4740	Olfactory transduction	4.0833	3.5254	3.598	3.9612	3.7764	3.7403	3.8639	3.8561	3.8257	3.5958	3.6638	3.7824	3.6709	3.47	3.6994
TC0100001340.mm.1	NA	ncRNA: NONMMUT003088 NONCODE	NA	-	-	-	-	3.766	3.3951	3.4871	3.323	3.332	3.497	3.6866	3.203	3.874	3.4804	3.4871	3.4762	3.5792	3.5349	3.7105
TC0100001341.mm.1	Tpr	translocated promoter region, nuclear basket protein	108989	1	150392838	03013, 05200, 05216	RNA transport, Pathways in cancer, Thyroid cancer	9.2542	9.8415	10.4063	10.0537	10.1707	10.0958	10.0779	10.0756	10.0779	10.0981	10.1546	10.1038	10.0674	10.0661	10.0516
TC0100001342.mm.1	NA	ncRNA: NONMMUT003096 NONCODE	NA	-	-	-	-	8.6071	8.111	8.3513	9.7259	9.8933	9.73	10.0683	9.9518	9.8251	9.7692	9.8353	9.8251	10.0604	9.988	10.1697
TC0100001343.mm.1	NA	ncRNA: NONMMUT003099 NONCODE	NA	-	-	-	-	3.2222	3.1866	3.0756	2.9726	3.1801	3.0784	3.1796	3.1442	3.2889	3.1055	2.9468	3.1787	3.3176	3.1442	3.0262
TC0100001344.mm.1	NA	ncRNA: NONMMUT003101 NONCODE	NA	-	-	-	-	5.1596	4.9693	4.6027	4.9343	4.7412	4.7354	4.8313	4.7071	5.0122	4.825	4.7911	4.7855	4.8313	4.8885	4.7345
TC0100001345.mm.1	NA	ncRNA: NONMMUT003103 NONCODE	NA	-	-	-	-	4.9194	4.8001	4.6557	4.879	4.7227	4.7068	4.8001	4.8001	4.8001	4.8914	4.8001	4.8001	4.7952	4.8408	4.8001
TC0100001346.mm.1	NA	ncRNA: NONMMUT003105 NONCODE	NA	-	-	-	-	5.8192	5.7713	5.4219	5.7212	5.8426	5.5241	5.877	5.8221	5.4772	5.8803	5.5882	5.7086	5.7815	5.613	6.0303
TC0100001348.mm.1	C730036E19Rik	RIKEN cDNA C730036E19 gene	402734	1	151138034	-	-	4.1777	3.9146	3.9652	3.8772	3.9542	3.9703	4.1957	3.9776	3.9703	3.9703	3.9703	3.9703	3.9747	3.9703	3.9703
TC0100001349.mm.1	3110040M04Rik	RIKEN cDNA 3110040M04 gene	73176	1	-	-	-	6.0924	5.6329	5.0559	5.2728	5.5259	5.6283	5.88	5.7468	5.9217	5.6107	5.4275	5.6124	5.4436	5.6021	5.6511
TC0100001350.mm.1	NA	ncRNA: NONMMUT003117 NONCODE	NA	-	-	-	-	6.0783	5.6009	5.2482	5.4488	5.5398	5.5483	5.4778	5.6256	5.6572	5.4639	5.4629	5.5557	5.4201	5.5778	5.5483
TC0100001351.mm.1	Ivns1abp	influenza virus NS1A binding protein	117198	1	151344498	5164	Influenza A	8.8417	9.5798	9.7738	8.797	8.7638	8.7447	8.6951	8.6966	8.5389	8.5778	8.8285	8.7447	8.5803	8.4464	8.3654
TC0100001352.mm.1	NA	ncRNA: NONMMUT003127 NONCODE	NA	-	-	-	-	7.1682	7.0609	7.512	6.9892	7.124	6.9171	6.9414	6.7	7.0041	6.9075	7.084	7.0324	7.0445	7.2218	7.2184
TC0100001353.mm.1	Trmt1l	tRNA methyltransferase 1 like	98685	1	151428648	-	-	7.0694	7.4985	7.3878	7.3781	7.3263	7.3817	7.3817	7.3093	7.2651	7.2087	7.4352	7.4545	7.4326	7.4651	7.4471
TC0100001354.mm.1	Mir7682	microRNA mir-7682	102466847	1	-	-	-	6.4787	6.7417	6.8938	6.493	6.1538	6.9841	7.0855	7.0603	6.2723	6.2624	6.5702	7.0239	6.8965	6.75	6.837
TC0100001355.mm.1	NA	ncRNA: NONMMUT003134 NONCODE	NA	-	-	-	-	6.2486	6.9314	6.794	6.5566	6.5382	6.7837	6.7495	6.761	6.5248	6.5148	6.7023	6.6769	6.9786	6.816	6.8829
TC0100001356.mm.1	Fam129a	family with sequence similarity 129, member A	63913	1	151571373	-	-	8.5151	8.996	9.1606	8.23	8.3462	8.3259	8.3816	8.1025	8.1374	8.2398	8.1086	8.4724	8.5303	8.6724	8.5553
TC0100001357.mm.1	NA	ncRNA: NONMMUT003138 NONCODE	NA	-	-	-	-	5.1679	4.3162	3.9943	3.8935	3.9395	4.0154	4.5328	4.2159	4.4619	4.2775	4.2294	4.2864	4.2489	4.217	4.1352
TC0100001358.mm.1	Edem3	ER degradation enhancer, mannosidase alpha-like 3	66967	1	151755374	4141	Protein processing in endoplasmic reticulum	7.4412	8.08	8.0811	7.9256	7.9911	7.9726	7.7844	7.8522	7.7411	7.9256	7.9256	8.0286	7.9256	7.9273	7.8485
TC0100001359.mm.1	NA	ncRNA: NONMMUT003143 NONCODE	NA	-	-	-	-	4.8215	4.9765	4.9218	4.934	4.9338	4.9896	5.238	4.685	5.2098	5.0638	5.0701	4.9548	4.7131	4.9896	5.085
TC0100001360.mm.1	NA	ncRNA: NONMMUT003144 NONCODE	NA	-	-	-	-	4.9346	5.2193	5.1259	5.299	5.1726	5.0418	5.2595	5.2373	5.0346	5.0769	5.0928	5.3306	5.2228	5.2428	5.1487
TC0100001361.mm.1	NA	ncRNA: NONMMUT003152 NONCODE	NA	-	-	-	-	6.4925	6.9799	6.3078	6.2751	6.2606	5.9526	5.9166	6.363	6.2728	6.1537	6.017	6.2464	6.3024	6.3459	6.2751
TC0100001362.mm.1	NA	ncRNA: NONMMUT003154 NONCODE	NA	-	-	-	-	5.3955	5.5424	5.3381	5.552	5.545	5.5419	5.5494	5.6706	5.5241	5.47	5.4574	5.3784	5.4221	5.5691	5.7053
TC0100001363.mm.1	NA	ncRNA: NONMMUT003155 NONCODE	NA	-	-	-	-	3.8835	3.4789	3.3924	3.8533	3.5057	3.5606	3.6277	3.5108	3.9565	3.5606	3.4029	3.5446	3.5606	3.4963	4.0619
TC0100001364.mm.1	NA	ncRNA: NONMMUT003156 NONCODE	NA	-	-	-	-	3.7328	3.4545	3.3638	3.4806	3.2125	3.3511	3.5477	3.3573	3.3428	3.478	3.4599	3.4923	3.4406	3.4551	3.4551
TC0100001365.mm.1	Colgalt2	collagen beta(1-O)galactosyltransferase 2	269132	1	152399867	00310, 00514	Lysine degradation, Other types of O-glycan biosynthesis	5.7278	5.2691	5.1617	5.2845	5.3005	5.2604	5.4764	5.2845	5.3152	5.2845	5.2144	5.1886	5.2267	5.2286	5.239
TC0100001366.mm.1	NA	ncRNA: NONMMUT003164 NONCODE	NA	-	-	-	-	3.7666	3.9004	3.6425	3.5428	3.7267	3.4744	3.8954	3.8177	3.6691	3.7819	3.7027	3.7432	3.6058	3.7219	3.8461
TC0100001367.mm.1	Apobec4	apolipoprotein B mRNA editing enzyme, catalytic polypeptide-like 4 (putative)	71281	1	152750551	-	-	2.7956	2.6407	2.4994	2.8679	2.7817	2.9216	2.8701	3.1165	2.786	2.8249	2.7886	3.3276	2.8757	2.5895	2.798
TC0100001368.mm.1	NA	ncRNA: NONMMUT003166 NONCODE	NA	-	-	-	-	2.5637	2.6534	2.3789	2.3787	2.3412	2.708	2.5666	2.5657	2.3054	3.228	2.3631	3.0502	2.5846	2.7457	2.606
TC0100001369.mm.1	Arpc5	actin related protein 2/3 complex, subunit 5	67771	1	152766542	04666, 04810, 05100, 05132	Fc gamma R-mediated phagocytosis, Regulation of actin cytoskeleton, Bacterial invasion of epithelial cells, Salmonella infection	10.1487	10.524	10.7934	10.6059	10.6303	10.6281	10.7142	10.5646	10.6341	10.7844	10.6491	10.6462	10.6155	10.5666	10.6482
TC0100001370.mm.1	Ncf2	neutrophil cytosolic factor 2	17970	1	152807890	04145, 04380, 04670, 05140	Phagosome, Osteoclast differentiation, Leukocyte transendothelial migration, Leishmaniasis	9.1575	9.6682	9.9069	9.5966	9.7162	9.6986	9.6682	9.5799	9.6346	9.6682	9.6527	9.6682	9.6682	9.7438	9.7021
TC0100001371.mm.1	NA	ncRNA: NONMMUT003171 NONCODE	NA	-	-	-	-	5.173	5.3452	5.1347	5.0253	5.3809	5.0229	5.2281	4.9284	5.5224	5.1347	4.8411	5.1308	4.9824	5.1347	5.2497
TC0100001372.mm.1	NA	ncRNA: NONMMUT003172 NONCODE	NA	-	-	-	-	3.9909	3.0631	2.9888	3.0246	3.0598	3.1789	3.1915	3.2982	3.4091	3.2607	3.4641	3.3192	3.1012	3.2137	3.1003
TC0100001373.mm.1	Nmnat2	nicotinamide nucleotide adenylyltransferase 2	226518	1	152955101	760	Nicotinate and nicotinamide metabolism	6.1308	5.6293	5.3673	5.6256	5.5469	5.4941	5.8005	5.6293	5.8164	5.6293	5.6293	5.6293	5.5942	5.6133	5.6479
TC0100001374.mm.1	NA	ncRNA: NONMMUT003173 NONCODE	NA	-	-	-	-	9.3774	9.5825	9.2872	9.6124	9.4836	9.431	9.8453	9.4991	9.3086	9.2386	9.5355	9.547	9.5666	9.6477	9.4521
TC0100001377.mm.1	Shcbp1l	Shc SH2-domain binding protein 1-like	71836	1	153425209	-	-	5.6251	5.2564	5.3301	5.498	5.4061	5.4933	5.6083	5.662	5.6444	5.5078	5.4933	5.4933	5.4933	5.3783	5.3238
TC0100001378.mm.1	NA	ncrna:snoRNA ENSMUST00000082501 ENSEMBL	NA	-	-	-	-	2.9742	3.5058	3.4905	4.1552	4.3106	4.6355	3.6581	3.399	3.5864	3.741	3.64	3.2752	3.2043	3.6474	3.7501
TC0100001379.mm.1	Rgs8	regulator of G-protein signaling 8	67792	1	153653037	-	-	6.6241	6.0261	5.9763	6.1183	6.1069	6.0149	6.2999	6.1292	6.1577	6.1098	6.0462	6.1069	6.0696	6.1069	6.1061
TC0100001380.mm.1	NA	ncRNA: NONMMUT003187 NONCODE	NA	-	-	-	-	3.9947	3.6234	3.9334	3.8658	3.856	3.8869	4.1492	3.917	3.8436	3.7428	3.7598	3.9615	3.8989	3.8394	4.1506
TC0100001381.mm.1	Rgs16	regulator of G-protein signaling 16	19734	1	153740353	-	-	6.2558	5.4131	5.3792	5.4469	5.3587	5.2509	5.5921	5.4099	5.6045	5.5895	5.3861	5.1713	5.3838	5.0451	5.5216
TC0100001382.mm.1	Rnasel	ribonuclease L (2', 5'-oligoisoadenylate synthetase-dependent)	24014	1	153749426	05160, 05164, 05168	Hepatitis C, Influenza A, Herpes simplex infection	7.5449	7.7776	8.3525	8.4248	8.4887	8.622	8.4718	8.3753	8.3266	8.5889	8.3992	7.7086	7.5955	7.7069	7.7381
TC0100001383.mm.1	NA	ncRNA: NONMMUT003189 NONCODE	NA	-	-	-	-	4.2023	4.9635	5.1217	4.4427	4.7467	4.8429	4.835	4.7714	4.4268	4.2113	4.6151	4.5808	4.156	4.5787	4.4147
TC0100001384.mm.1	NA	ncRNA: NONMMUT003191 NONCODE	NA	-	-	-	-	3.3973	2.8398	3.1053	3.0391	3.2188	3.3144	3.4423	3.1823	3.01	2.8587	3.1229	3.5493	3.0671	3.1154	2.9392
TC0100001385.mm.1	Gm5531	predicted gene 5531	433365	1	153874345	-	-	4.5481	4.0068	4.1248	4.0371	4.2377	4.3088	4.3158	4.1325	4.348	4.2619	4.3152	4.2375	4.287	4.1971	4.2347
TC0100001386.mm.1	Teddm1	transmembrane epididymal protein 1	240819	1	153891646	-	-	6.256	5.6161	5.4914	5.5883	5.3659	5.4029	5.9938	5.8227	5.83	5.6774	5.6999	5.6113	5.6496	5.5593	5.8311
TC0100001389.mm.1	NA	ncRNA: NONMMUT003198 NONCODE	NA	-	-	-	-	5.7546	5.392	5.272	5.5644	5.5322	5.5257	5.7538	5.5386	5.6991	5.4251	5.4762	5.536	5.5648	5.6531	5.4851
TC0100001390.mm.1	NA	ncRNA: NONMMUT003200 NONCODE	NA	-	-	-	-	4.3358	3.8619	3.8558	3.9807	3.9807	3.9807	4.1055	3.9807	4.0157	3.9807	3.996	3.9807	3.9807	3.9807	3.8801
TC0100001391.mm.1	NA	ncRNA: NONMMUT003207 NONCODE	NA	-	-	-	-	4.0263	4.2137	4.2163	4.1928	4.1928	4.1928	4.6474	4.2023	4.1474	4.153	3.8978	4.1313	4.1519	4.1606	4.3419
TC0100001392.mm.1	Zfp648	zinc finger protein 648	100503355	1	154201187	-	-	6.5308	6.0064	5.7995	6.0643	5.9191	5.8533	6.0665	6.2498	6.1792	6.1208	5.9528	5.9681	6.1153	6.0414	5.9006
TC0100001393.mm.1	4930532M18Rik	RIKEN cDNA 4930532M18 gene	75233	1	-	-	-	5.9106	5.2938	5.2017	5.2961	5.2805	5.1823	5.6561	5.3037	5.2031	5.3834	5.1143	5.1846	5.3087	5.0168	5.3285
TC0100001394.mm.1	NA	ncRNA: NONMMUT003216 NONCODE	NA	-	-	-	-	4.4933	4.1775	4.2606	4.263	4.1385	4.1863	4.4809	4.2119	3.9855	4.1343	4.2702	4.2957	4.243	4.233	4.2769
TC0100001395.mm.1	NA	ncRNA: NONMMUT003217 NONCODE	NA	-	-	-	-	6.1119	5.7656	5.7632	5.5499	5.5647	5.553	6.0983	5.7063	5.5056	6.0006	5.6768	5.6815	5.8639	5.5636	5.709
TC0100001396.mm.1	NA	ncRNA: NONMMUT003225 NONCODE	NA	-	-	-	-	5.5401	5.0017	5.206	5.1794	5.2138	5.1549	5.4248	5.3617	5.1481	5.1802	5.0402	4.9442	5.2138	5.598	5.3941
TC0100001397.mm.1	Stx6	syntaxin 6	58244	1	155158703	4130	SNARE interactions in vesicular transport	7.0345	6.9855	7.2625	7.1658	6.9849	7.199	7.338	7.2321	7.2347	7.1653	7.2145	7.009	7.1515	7.1409	7.1963
TC0100001398.mm.1	NA	ncRNA: NONMMUT003228 NONCODE	NA	-	-	-	-	5.8961	5.1581	4.7309	4.9599	5.0122	4.5563	5.3481	4.6453	5.101	5.1747	4.8465	4.8895	5.2122	4.8641	4.9303
TC0100001399.mm.1	NA	ncRNA: NONMMUT003230 NONCODE	NA	-	-	-	-	6.531	5.9012	5.9126	6.2959	6.2057	6.3347	6.4598	6.4125	6.4117	6.1639	6.392	6.3296	6.2959	6.2449	6.301
TC0100001400.mm.1	NA	ncrna:miRNA ENSMUST00000175545 ENSEMBL	NA	-	-	-	-	12.9781	13.1497	13.0378	13.2668	13.0979	13.1265	13.1616	13.1981	12.982	13.0311	13.1871	13.1927	13.2237	13.242	13.2263
TC0100001401.mm.1	NA	ncRNA: NONMMUT003235 NONCODE	NA	-	-	-	-	4.98	5.0517	4.8466	4.9748	4.8644	4.8568	5.1188	4.9888	5.0489	4.9897	4.972	5.1237	4.9536	5.1453	5.1017
TC0100001402.mm.1	Acbd6	acyl-Coenzyme A binding domain containing 6	72482	1	155558120	-	-	6.7815	7.0176	7.1218	7.1218	7.1054	7.3003	7.2209	7.1687	7.1522	7.2614	7.3478	6.9916	7.0643	7.1218	6.9656
TC0100001403.mm.1	NA	ncRNA: NONMMUT003243 NONCODE	NA	-	-	-	-	4.2297	4.3906	4.5082	4.1076	4.0035	4.5547	4.6785	4.4971	4.2047	4.1982	4.3858	4.4161	4.6059	4.2534	4.4456
TC0100001405.mm.1	NA	ncrna:snRNA ENSMUST00000104231 ENSEMBL	NA	-	-	-	-	4.3148	5.0492	4.8156	4.8642	4.8323	4.6551	4.6002	4.815	4.6029	4.6015	4.8715	5.0275	4.8895	4.9456	4.9119
TC0100001406.mm.1	NA	ncRNA: NONMMUT003257 NONCODE	NA	-	-	-	-	7.0872	7.1746	7.0694	7.3649	7.109	7.1212	7.4591	7.4528	7.243	7.357	7.1704	7.2467	7.4373	7.2627	7.4964
TC0100001407.mm.1	NA	ncRNA: NONMMUT003258 NONCODE	NA	-	-	-	-	6.6052	6.0397	5.5393	6.0128	5.8997	6.0481	6.2012	6.2049	6.248	6.0108	6.1723	5.8747	6.2035	5.9922	6.1054
TC0100001408.mm.1	NA	ncRNA: NONMMUT003259 NONCODE	NA	-	-	-	-	9.7303	10.1663	10.1148	10.3617	10.1098	10.1235	10.3968	10.1985	9.9941	10.1267	10.2513	10.2965	10.237	10.3175	10.2314
TC0100001409.mm.1	Tor1aip2	torsin A interacting protein 2	240832	1	156035664; 156035727; 156036036; 156040861	-	-	7.2036	7.5821	7.4495	7.6042	7.6784	7.6642	7.7462	7.5578	7.6072	7.5447	7.5821	7.5232	7.5428	7.5409	7.5821
TC0100001410.mm.1	NA	ncRNA: NONMMUT003271 NONCODE	NA	-	-	-	-	5.366	4.8027	4.8652	4.6565	4.8103	4.7108	4.8989	4.8145	5.0769	4.9823	4.7192	5.2615	4.8383	4.6098	4.9386
TC0100001411.mm.1	NA	ncRNA: NONMMUT003273 NONCODE	NA	-	-	-	-	3.3724	2.91	2.6719	2.8003	2.7432	2.7369	2.8003	2.7658	3.073	2.6617	2.7168	2.7779	2.9162	2.7384	2.8358
TC0100001412.mm.1	Nphs2	nephrosis 2, podocin	170484	1	156310735	-	-	5.7979	5.071	4.878	5.1324	5.1324	4.869	5.1424	5.1405	5.2719	5.144	5.0984	5.1245	4.8909	5.0894	5.2652
TC0100001413.mm.1	NA	ncRNA: NONMMUT003278 NONCODE	NA	-	-	-	-	4.0847	3.7079	4.304	4.0023	4.0106	3.9782	4.2898	4.0074	4.1271	4.0266	4.0847	4.1201	4.3187	4.148	4.5387
TC0100001414.mm.1	Rpl35	ribosomal protein L35	66489	2	39001581	3010	Ribosome	12.118	12.4121	11.989	12.2436	12.3016	12.3059	12.1864	12.1685	12.2625	12.2559	12.3006	12.1521	12.1661	12.2643	12.233
TC0100001415.mm.1	NA	ncRNA: NONMMUT003281 NONCODE	NA	-	-	-	-	6.2208	5.5828	5.2631	5.6422	5.5729	5.4604	5.9718	5.5073	5.813	5.5125	5.4383	5.6541	5.8291	5.6464	5.5664
TC0100001416.mm.1	NA	ncRNA: NONMMUT003284 NONCODE	NA	-	-	-	-	7.0904	7.4684	7.1805	6.7101	6.4528	6.7083	7.0705	7.0659	6.3648	6.6778	7.0974	7.1155	6.9689	7.2304	6.7806
TC0100001417.mm.1	NA	ncRNA: NONMMUT003285 NONCODE	NA	-	-	-	-	4.3231	4.2483	3.9266	4.2915	4.2262	4.164	4.172	4.2915	4.4752	4.4	4.2915	4.0551	4.0802	4.5222	4.3493
TC0100001419.mm.1	Abl2	v-abl Abelson murine leukemia viral oncogene 2 (arg, Abelson-related gene)	11352	1	156558787	04012, 04014, 05416	ErbB signaling pathway, Ras signaling pathway, Viral myocarditis	6.9661	7.0454	7.3019	7.5304	7.4847	7.4873	7.5239	7.4196	7.4847	7.4295	7.4847	7.6772	7.5275	7.7239	7.5758
TC0100001420.mm.1	NA	ncRNA: NONMMUT003287 NONCODE	NA	-	-	-	-	6.4413	7.1492	6.1379	6.9693	6.5355	6.8105	6.6958	6.787	6.2244	6.3096	6.6041	6.4968	7.3163	6.7516	6.9227
TC0100001421.mm.1	NA	ncRNA: NONMMUT003289 NONCODE	NA	-	-	-	-	6.3792	6.8354	6.3024	6.8806	6.7922	6.7281	6.7742	7.0112	6.528	6.4274	6.8491	7.0159	6.8848	6.8537	6.6224
TC0100001422.mm.1	Gm19918	predicted gene, 19918	100503836	1	-	-	-	7.1852	7.9882	8.5918	8.3045	8.4105	8.3806	8.3909	8.3084	8.7588	8.8051	8.4658	8.0818	8.3484	8.2618	8.2461
TC0100001423.mm.1	NA	ncRNA: NONMMUT003294 NONCODE	NA	-	-	-	-	6.4675	6.1595	6.005	6.1548	6.1542	6.1029	6.3112	6.2282	6.2837	6.1877	6.1048	6.1328	6.1548	6.1699	6.0867
TC0100001425.mm.1	Angptl1	angiopoietin-like 1	72713	1	156839023	-	-	5.1764	5.0629	4.9918	5.109	4.9171	5.109	5.109	5.1625	5.1284	4.9285	5.074	5.381	5.0331	5.1193	5.3309
TC0100001426.mm.1	NA	ncRNA: NONMMUT003298 NONCODE	NA	-	-	-	-	7.6439	6.8865	6.5212	6.7524	6.6489	6.581	7.0319	7.0508	7.1338	6.9745	6.8185	6.8096	6.9822	6.7451	7.0972
TC0100001427.mm.1	NA	ncRNA: NONMMUT003300 NONCODE	NA	-	-	-	-	4.6507	4.5229	4.4805	4.429	4.4404	4.522	4.6744	4.5923	4.5229	4.506	4.5229	4.5528	4.4971	4.6373	4.521
TC0100001428.mm.1	NA	ncRNA: NONMMUT003304 NONCODE	NA	-	-	-	-	5.1771	4.5527	4.2424	4.4121	4.6664	4.7345	4.6525	4.7867	4.6102	4.6322	4.6367	4.7493	4.8366	4.3204	4.6438
TC0100001429.mm.1	NA	ncRNA: NONMMUT003306 NONCODE	NA	-	-	-	-	5.536	4.7355	4.5796	4.8035	4.9281	4.7416	4.7889	4.5585	4.7726	4.654	4.742	4.8231	4.7465	4.664	4.7465
TC0100001430.mm.1	NA	ncRNA: NONMMUT003308 NONCODE	NA	-	-	-	-	6.6934	5.8226	5.9801	6.3413	6.423	6.0659	6.7799	6.2391	6.5653	6.2584	6.2786	6.2369	6.3766	6.1972	6.0857
TC0100001431.mm.1	2810025M15Rik	RIKEN cDNA 2810025M15 gene	69953	1	157412352	-	-	7.919	7.9425	7.2533	7.1414	7.3307	7.1767	7.4145	7.2631	7.2115	7.5675	7.2631	6.7912	7.1383	6.8958	6.8103
TC0100001432.mm.1	NA	ncRNA: NONMMUT003321 NONCODE	NA	-	-	-	-	4.997	4.7584	4.8416	4.8416	4.8416	4.9791	5.2117	4.8416	4.7067	4.7419	4.7691	5.0247	4.8416	5.0989	5.2002
TC0100001433.mm.1	BC026585	cDNA sequence BC026585	226527	1	157458582	-	-	6.7127	6.5032	6.2295	6.7272	6.6781	6.756	7.0606	6.6896	6.6831	6.7726	6.6021	6.6292	6.6065	6.7479	6.6766
TC0100001434.mm.1	Sec16b	SEC16 homolog B (S. cerevisiae)	89867	1	157506796; 157526170	-	-	5.9056	5.4331	5.3535	5.538	5.5119	5.5119	5.7843	5.544	5.6537	5.5217	5.5119	5.4396	5.432	5.3543	5.4001
TC0100001435.mm.1	NA	ncRNA: NONMMUT003323 NONCODE	NA	-	-	-	-	4.3656	3.7292	3.7592	3.8092	3.8459	3.687	3.6458	3.782	3.7383	3.9054	3.8133	3.9245	3.7529	3.4985	3.63
TC0100001436.mm.1	NA	ncRNA: NONMMUT003325 NONCODE	NA	-	-	-	-	4.4491	4.0699	3.616	4.0178	4.0178	4.0178	3.9064	4.2673	3.8902	4.0951	3.8924	4.2074	4.0178	4.1996	3.9091
TC0100001437.mm.1	NA	ncRNA: NONMMUT003328 NONCODE	NA	-	-	-	-	5.4667	5.1332	4.5596	5.008	5.1456	5.1332	5.3233	5.1332	4.8515	5.3026	4.6695	5.1332	5.236	5.2507	5.1438
TC0100001438.mm.1	Astn1	astrotactin 1	11899	1	158362304	-	-	5.8265	5.3555	5.1591	5.3765	5.3693	5.3563	5.6254	5.3765	5.4559	5.4417	5.3475	5.2842	5.3765	5.3688	5.3765
TC0100001439.mm.1	Mir488	microRNA 488	735253	1	158505625	-	-	4.268	3.3725	3.4171	3.313	3.5228	3.3725	3.3306	3.374	3.5462	3.3725	3.3552	3.3644	3.3528	3.2636	3.204
TC0100001440.mm.1	NA	ncRNA: NONMMUT003332 NONCODE	NA	-	-	-	-	4.1611	3.9319	3.9257	3.8136	3.8988	3.9231	3.8652	3.9631	4.2138	4.151	3.7667	3.5601	3.8398	3.7811	3.9604
TC0100001441.mm.1	NA	ncRNA: NONMMUT003336 NONCODE	NA	-	-	-	-	3.7694	3.5253	3.9495	3.9993	3.6893	3.5737	4.0663	3.6571	3.9239	3.632	3.6161	3.7697	3.7688	3.7694	3.8865
TC0100001442.mm.1	Rfwd2	ring finger and WD repeat domain 2	26374	1	159232326	04115, 04120	p53 signaling pathway, Ubiquitin mediated proteolysis	8.1176	9.0381	9.1083	8.9994	8.9823	8.8812	8.9994	8.9607	8.8311	8.9994	9.0544	9.2005	9.1452	9.0231	9.0009
TC0100001443.mm.1	NA	ncRNA: NONMMUT003338 NONCODE	NA	-	-	-	-	6.2824	7.8856	7.0439	7.4744	6.8789	7.114	7.1872	7.5351	6.4444	7.098	7.1038	7.8472	7.5677	7.7577	7.4767
TC0100001444.mm.1	NA	ncRNA: NONMMUT003342 NONCODE	NA	-	-	-	-	4.9562	6.3129	5.7794	5.8805	5.5379	5.5156	5.6815	5.7696	5.0503	5.4848	6.2524	5.7095	5.8962	6.1647	5.8213
TC0100001445.mm.1	NA	ncRNA: NONMMUT003345 NONCODE	NA	-	-	-	-	6.0245	6.5393	6.5265	6.718	6.3312	6.5295	6.4506	6.5252	5.683	6.2163	6.5862	6.4834	7.0877	7.0725	6.668
TC0100001447.mm.1	Tnr	tenascin R	21960	1	159523769	04151, 04510, 04512, 05206	PI3K-Akt signaling pathway, Focal adhesion, ECM-receptor interaction, MicroRNAs in cancer	5.4867	5.0418	4.9166	4.9961	5.013	4.9588	5.233	5.11	5.0697	5.0418	5.0418	5.0418	5.0418	4.9772	5.0433
TC0100001448.mm.1	NA	ncRNA: NONMMUT003350 NONCODE	NA	-	-	-	-	4.1079	3.7383	3.8018	3.8591	3.8582	4.1028	4.0931	3.879	4.3109	3.6911	3.7974	3.7824	3.9178	3.7589	3.9919
TC0100001450.mm.1	NA	ncRNA: NONMMUT003351 NONCODE	NA	-	-	-	-	3.4612	3.3207	3.2912	3.1661	3.3082	2.9973	3.6173	3.3175	3.5463	3.2009	3.4693	3.1058	3.1225	3.4507	3.436
TC0100001451.mm.1	4930523C07Rik	RIKEN cDNA 4930523C07 gene	67647	1	160044380	-	-	6.7043	7.0141	7.2875	6.5987	6.5633	6.6414	6.7106	6.498	6.4185	6.6104	6.3861	6.6969	6.6414	6.7056	6.6414
TC0100001452.mm.1	Mrps14	mitochondrial ribosomal protein S14	64659	1	160195260	3010	Ribosome	8.9264	8.9669	8.6495	8.7702	8.7772	8.7494	8.9306	8.7757	8.7702	8.8097	8.7279	8.7397	8.7758	8.6761	8.7237
TC0100001453.mm.1	NA	ncRNA: NONMMUT003374 NONCODE	NA	-	-	-	-	4.6177	4.1284	4.8245	4.2671	4.4794	4.3546	4.5706	4.4285	3.9778	4.518	4.346	4.3757	4.4285	4.2755	4.4285
TC0100001454.mm.1	NA	ncRNA: NONMMUT003380 NONCODE	NA	-	-	-	-	4.8005	4.4869	4.5411	4.1206	4.2774	4.208	4.5965	4.2417	4.2774	4.2682	4.2774	4.4949	4.0375	4.1236	4.4187
TC0100001455.mm.1	NA	ncrna:snoRNA ENSMUST00000104571 ENSEMBL	NA	-	-	-	-	6.632	6.0572	5.6626	5.9726	5.7369	5.8193	6.0656	6.0588	6.0245	5.7476	5.8267	5.9227	6.1963	5.9369	6.0622
TC0100001456.mm.1	NA	ncRNA: NONMMUT003396 NONCODE	NA	-	-	-	-	4.7014	4.6092	4.1403	4.3696	4.3343	4.0982	4.7384	4.5517	4.1921	4.271	4.282	4.2417	4.7436	4.656	4.4
TC0100001457.mm.1	NA	ncRNA: NONMMUT003397 NONCODE	NA	-	-	-	-	6.339	5.4721	5.263	5.5968	5.5941	5.5941	5.7368	5.7157	6.0368	5.579	5.4101	5.3645	5.517	5.4106	5.4577
TC0100001458.mm.1	Gm6177	ribosomal protein L23A pseudogene	620750	1	-	-	-	10.5843	11.176	10.7691	10.9518	10.9599	10.9913	10.9989	10.9166	10.9762	10.951	10.9855	10.9387	10.9516	11.1075	10.9286
TC0100001459.mm.1	Rc3h1	RING CCCH (C3H) domains 1	381305	1	160906411	-	-	8.3713	9.1363	9.1381	8.8797	8.917	8.8424	8.857	8.78	8.8707	8.917	8.917	8.9996	8.9911	8.917	8.9805
TC0100001460.mm.1	NA	ncRNA: NONMMUT003399 NONCODE	NA	-	-	-	-	7.8813	8.3061	7.7608	8.1239	7.958	8.0779	8.0038	8.3412	7.7194	8.4207	7.9949	8.3913	8.2565	8.3567	8.1279
TC0100001461.mm.1	NA	ncRNA: NONMMUT003400 NONCODE	NA	-	-	-	-	5.7097	7.1762	6.3469	6.6283	6.2442	6.5501	6.7003	6.7084	5.9684	6.4908	7.3661	7.394	6.5649	6.733	6.6574
TC0100001462.mm.1	Serpinc1	serine (or cysteine) peptidase inhibitor, clade C (antithrombin), member 1	11905	1	160978606	4610	Complement and coagulation cascades	5.0793	4.9134	4.8907	4.823	4.914	4.8076	4.9134	4.9134	4.9134	4.9055	4.874	4.9134	5.115	5.047	4.9134
TC0100001463.mm.1	NA	ncRNA: NONMMUT003405 NONCODE	NA	-	-	-	-	4.9887	4.8956	5.3634	5.0268	4.8171	5.2349	4.7747	4.998	4.7107	4.9749	5.2533	5.2705	4.7069	5.0104	5.0048
TC0100001464.mm.1	NA	ncRNA: NONMMUT003409 NONCODE	NA	-	-	-	-	7.2158	8.0668	8.1214	7.4062	7.3818	7.2961	7.3912	7.287	7.2088	7.219	7.4168	7.5031	7.3984	7.3754	7.3366
TC0100001465.mm.1	Cenpl	centromere protein L	70454	1	161070892	-	-	6.2962	6.6054	7.2344	5.877	5.9535	5.9315	6.0535	5.8309	5.9535	5.7734	5.9535	5.923	5.9437	5.8309	5.9535
TC0100001466.mm.1	Ankrd45	ankyrin repeat domain 45	73844	1	161142712	-	-	5.2821	4.6982	4.7243	4.7561	4.7665	4.655	5.039	4.9943	4.8604	4.8322	4.8009	4.9921	4.8247	4.7864	4.8322
TC0100001467.mm.1	NA	ncRNA: NONMMUT003449 NONCODE	NA	-	-	-	-	2.6654	2.7917	2.5112	2.4683	2.6529	2.6389	2.6654	2.4819	2.6741	2.8846	2.4009	2.7989	2.738	2.8516	2.9639
TC0100001468.mm.1	Tnfsf4	tumor necrosis factor (ligand) superfamily, member 4	22164	1	161395438	4060	Cytokine-cytokine receptor interaction	4.839	4.5205	4.5296	4.535	4.6071	4.6572	4.8507	4.8617	4.6204	4.626	4.5787	4.5029	4.5072	4.6665	4.7556
TC0100001469.mm.1	Tnfsf18	tumor necrosis factor (ligand) superfamily, member 18	240873	1	161494657	4060	Cytokine-cytokine receptor interaction	3.8158	3.1723	3.0912	3.2193	3.4834	3.4588	3.296	3.4667	3.4637	3.5306	3.7568	3.4624	3.5672	3.5127	3.6588
TC0100001470.mm.1	NA	ncRNA: NONMMUT003454 NONCODE	NA	-	-	-	-	4.0873	3.7087	3.8565	4.0536	3.9209	3.9118	4.4084	3.698	3.8522	4.1007	3.9118	3.8553	3.7722	3.8716	3.8491
TC0100001471.mm.1	NA	ncRNA: NONMMUT003459 NONCODE	NA	-	-	-	-	6.1137	5.9166	5.7025	5.9025	5.8905	6.1937	6.2462	6.1012	5.9505	5.9159	5.7655	5.9302	6.0919	5.8392	5.9376
TC0100001472.mm.1	NA	ncRNA: NONMMUT003460 NONCODE	NA	-	-	-	-	4.9915	4.5052	4.5052	4.4792	4.3979	4.5045	4.5052	4.5832	4.4555	4.5052	4.5052	4.5052	4.5411	4.5043	4.5919
TC0100001473.mm.1	Pigc	phosphatidylinositol glycan anchor biosynthesis, class C	67292	1	161969188	563	Glycosylphosphatidylinositol(GPI)-anchor biosynthesis	6.1091	6.3801	6.3286	6.1825	6.255	6.255	6.2885	6.255	6.255	6.3484	6.2564	6.2353	6.1588	6.1931	6.1596
TC0100001474.mm.1	2810442N19Rik	RIKEN cDNA 2810442N19 gene	72753	1	162004969	-	-	5.3257	4.6423	4.6197	4.6235	4.7574	5.2326	4.8927	4.8372	4.946	5.3334	4.7679	4.783	4.7112	4.7853	4.7048
TC0100001478.mm.1	NA	ncRNA: NONMMUT003491 NONCODE	NA	-	-	-	-	4.8915	4.5492	4.468	4.5692	4.134	4.4795	4.9318	4.4422	4.5832	4.6002	4.524	4.516	4.5515	4.5492	4.5186
TC0100001479.mm.1	Vamp4	vesicle-associated membrane protein 4	53330	1	162570828	4130	SNARE interactions in vesicular transport	7.8002	8.3574	8.4817	8.9903	8.9261	8.8932	9.041	8.9407	8.9101	9.0955	8.9696	8.9546	8.9552	8.8498	8.7922
TC0100001480.mm.1	NA	ncRNA: NONMMUT003493 NONCODE	NA	-	-	-	-	5.18	5.3052	5.2225	5.8227	5.6806	5.7585	5.9551	5.9083	5.7752	5.6075	5.7496	6.0776	6.1443	5.9557	5.719
TC0100001481.mm.1	Myoc	myocilin	17926	1	162639150	-	-	5.5885	5.0204	5.0011	5.0767	5.1026	4.9021	5.3524	5.0736	5.3726	5.2504	5.0767	5.04	5.1143	4.6934	5.0488
TC0100001482.mm.1	NA	ncRNA: NONMMUT003501 NONCODE	NA	-	-	-	-	3.4784	3.4718	3.4503	3.2412	3.3952	3.3625	3.6515	3.4176	3.4526	3.4526	3.331	3.8126	3.3724	3.4803	3.5547
TC0100001483.mm.1	NA	ncRNA: NONMMUT003503 NONCODE	NA	-	-	-	-	5.0539	5	4.9069	4.9467	4.9343	4.956	5.0018	4.9361	4.9467	4.9052	4.903	5.0588	4.9672	4.9479	4.9769
TC0100001484.mm.1	NA	ncRNA: NONMMUT003509 NONCODE	NA	-	-	-	-	3.323	2.795	3.0818	2.9884	3.0733	2.6118	3.3043	3.0037	3.3244	2.8751	3.0642	3.124	3.1262	3.0055	3.1883
TC0100001485.mm.1	NA	ncRNA: NONMMUT003511 NONCODE	NA	-	-	-	-	3.4338	2.8805	2.9372	3.0219	3.0219	2.8825	3.4649	2.9335	3.1961	3.0219	2.8604	3.0219	3.3524	2.7586	2.7242
TC0100001486.mm.1	NA	ncRNA: NONMMUT003512 NONCODE	NA	-	-	-	-	2.4872	2.8077	2.9215	2.6727	3.0016	2.7651	2.9369	2.632	2.7378	2.7181	2.7378	3.3157	2.6791	2.7325	2.4585
TC0100001487.mm.1	NA	ncrna:snoRNA ENSMUST00000158549 ENSEMBL	NA	-	-	-	-	2.6408	2.5494	2.7367	2.4388	2.5122	2.6023	2.9402	2.7396	2.6502	2.6502	2.9051	2.6399	2.6502	2.5702	2.6707
TC0100001488.mm.1	NA	ncRNA: NONMMUT003516 NONCODE	NA	-	-	-	-	5.1399	4.5172	4.5825	4.6022	4.4868	4.5148	4.8771	4.3968	4.5403	4.5457	4.5457	4.2093	4.3227	4.4289	4.6527
TC0100001489.mm.1	NA	ncrna:snRNA ENSMUST00000158326 ENSEMBL	NA	-	-	-	-	6.0905	5.9216	5.0914	5.5607	5.3964	5.6919	5.9159	6.0891	5.7944	5.4369	5.6994	6.166	5.6125	5.5337	5.6478
TC0100001491.mm.1	Kifap3	kinesin-associated protein 3	16579	1	163779679	-	-	5.6107	6.1948	5.9773	6.4032	6.5198	6.4768	6.4086	6.3043	6.3043	6.4591	6.4674	6.3105	6.2519	6.3028	6.2414
TC0100001492.mm.1	NA	ncRNA: NONMMUT003523 NONCODE	NA	-	-	-	-	3.7726	3.689	3.5117	4.0171	3.6971	3.7483	3.8529	3.9294	3.9341	3.8143	3.7725	3.8683	3.9262	3.9414	3.6063
TC0100001493.mm.1	Scyl3	SCY1-like 3 (S. cerevisiae)	240880	1	163930064	-	-	7.4064	7.6554	7.9613	7.3643	7.5875	7.5959	7.7189	7.627	7.5186	7.627	7.627	7.627	7.7601	7.7106	7.627
TC0100001494.mm.1	Mettl18	methyltransferase like 18	69962	1	163994945	-	-	6.3547	5.9709	5.4423	5.328	5.5496	5.6978	5.6665	5.8315	5.7488	5.3466	5.4355	5.2605	5.4823	5.5526	5.3568
TC0100001495.mm.1	Sele	selectin, endothelial cell	20339	1	164048234	04514, 04668, 05143, 05144	Cell adhesion molecules (CAMs), TNF signaling pathway, African trypanosomiasis, Malaria	6.4019	6.3689	6.2582	5.0283	4.9001	4.743	4.8151	4.9344	4.9781	4.9269	5.0089	4.7395	5.0283	4.9308	4.9632
TC0100001496.mm.1	Sell	selectin, lymphocyte	20343	1	164062076	4514	Cell adhesion molecules (CAMs)	10.7588	11.3165	11.5746	10.373	10.4979	10.3542	10.3878	9.9949	10.1142	10.1435	10.1494	9.9222	9.9881	10.0228	9.9396
TC0100001497.mm.1	Selp	selectin, platelet	20344	1	164115264	04514, 05144, 05150	Cell adhesion molecules (CAMs), Malaria, Staphylococcus aureus infection	5.7303	5.3456	5.173	5.5976	5.5037	5.6515	5.6409	5.4678	5.4678	5.4075	5.4284	5.4678	5.4099	5.3756	5.4678
TC0100001498.mm.1	F5	coagulation factor V	14067	1	164151859	4610	Complement and coagulation cascades	7.3345	8.0231	8.3218	7.7004	7.8499	7.9501	7.8071	7.6827	7.7236	7.7927	7.6827	7.1082	6.9659	7.2096	7.1485
TC0100001500.mm.1	Slc19a2	solute carrier family 19 (thiamine transporter), member 2	116914	1	164249046	4977	Vitamin digestion and absorption	6.4867	6.3978	6.1663	6.2427	6.1764	6.4643	6.4409	6.2984	6.2852	6.2852	6.2571	6.1939	6.1884	6.2	6.3237
TC0100001501.mm.1	Ccdc181	coiled-coil domain containing 181	74895	1	164275598	-	-	6.9742	7.2461	7.7903	7.3664	7.3664	7.3879	7.3664	7.3664	7.3994	7.4594	7.4688	7.3477	7.0516	7.2198	7.2201
TC0100001502.mm.1	Nme7	NME/NM23 family member 7	171567	1	164307675	00230, 00240	Purine metabolism, Pyrimidine metabolism	6.1209	6.2826	6.3826	6.4353	6.4856	6.5185	6.5466	6.4359	6.4359	6.5341	6.4359	6.4359	6.5283	6.4359	6.4328
TC0100001503.mm.1	NA	ncRNA: NONMMUT003543 NONCODE	NA	-	-	-	-	4.772	5.0904	5.077	4.7206	4.3309	5.0939	5.203	5.0842	4.289	5.1751	5.2988	5.027	4.9973	5.1243	4.9124
TC0100001504.mm.1	NA	ncRNA: NONMMUT003544 NONCODE	NA	-	-	-	-	4.2172	4.0455	3.8179	4.0096	3.9413	4.109	4.3922	4.5313	3.9714	4.0894	4.2	4.3512	4.3534	4.1609	4.3371
TC0100001505.mm.1	NA	ncRNA: NONMMUT003547 NONCODE	NA	-	-	-	-	5.4207	4.9568	4.9236	4.9259	4.9259	4.7996	5.1462	4.9079	5.1794	4.9259	4.8353	4.8631	4.8696	4.9322	4.9259
TC0100001506.mm.1	NA	ncRNA: NONMMUT003563 NONCODE	NA	-	-	-	-	4.6512	4.1608	4.1576	4.4819	4.5653	4.4203	4.5529	4.1408	4.3818	4.5224	4.3818	4.0915	4.391	3.9691	4.533
TC0100001507.mm.1	NA	ncRNA: NONMMUT003565 NONCODE	NA	-	-	-	-	4.0737	3.6649	3.4474	3.5966	3.5596	3.6187	3.811	3.6213	3.7926	3.6352	3.7003	3.3702	3.5452	3.5894	3.7008
TC0100001508.mm.1	NA	ncRNA: NONMMUT003567 NONCODE	NA	-	-	-	-	4.4566	3.8754	3.9228	4.0381	4.0499	3.9762	4.5336	3.808	4.0499	4.0499	4.1089	4.2174	4.0546	4.1571	3.9891
TC0100001509.mm.1	NA	ncRNA: NONMMUT003570 NONCODE	NA	-	-	-	-	5.4111	5.0109	5.2488	5.408	5.2488	5.2488	5.5488	5.1508	5.1241	5.2467	5.1919	5.3056	5.4681	5.3384	5.262
TC0100001510.mm.1	Dpt	dermatopontin	56429	1	164796732	-	-	5.5735	5.0635	4.9653	5.0377	5.0635	5.0236	5.1941	5.2023	4.9878	5.0665	5.0602	5.1365	5.0635	5.0784	4.9496
TC0100001511.mm.1	Gm20743	predicted gene, 20743	433374	1	164863121	-	-	4.1603	4.0735	3.9119	3.8445	3.9873	3.9861	4.1432	3.9861	3.9861	3.9861	3.9604	3.9861	3.9861	3.9861	3.9861
TC0100001512.mm.1	1700029M03Rik	RIKEN cDNA 1700029M03 gene	69476	1	-	-	-	4.8406	4.5269	4.7255	4.7243	4.8089	4.7818	4.9298	4.7392	4.7477	4.7481	4.7386	4.7381	4.7093	4.6262	4.8333
TC0100001513.mm.1	NA	ncrna:miRNA ENSMUST00000116911 ENSEMBL	NA	-	-	-	-	2.2525	2.4422	2.6347	2.6682	2.4723	2.4228	2.6058	2.4911	2.5532	2.4331	2.6509	2.8299	2.9021	2.6116	2.6673
TC0100001514.mm.1	NA	ncRNA: NONMMUT003590 NONCODE	NA	-	-	-	-	5.0346	4.6226	4.9643	4.7472	4.7174	4.7066	5.0679	4.6822	5.0253	4.9279	4.6445	4.7124	4.9343	4.6104	4.8692
TC0100001515.mm.1	NA	ncRNA: NONMMUT003598 NONCODE	NA	-	-	-	-	5.688	5.3254	5.0957	5.072	4.9547	5.225	5.1359	5.2612	5.304	5.0816	4.8036	5.1512	5.324	5.237	5.3299
TC0100001516.mm.1	Gpr161	G protein-coupled receptor 161	240888	1	165295766	-	-	6.0668	5.4454	5.3876	5.5554	5.5897	5.4732	5.7767	5.6658	5.5699	5.5699	5.5699	5.5699	5.5699	5.5428	5.5699
TC0100001517.mm.1	NA	ncRNA: NONMMUT003599 NONCODE	NA	-	-	-	-	5.296	4.7537	4.4846	4.7052	4.8763	4.7332	5.0924	5.0291	4.9342	4.7762	5.5814	4.8353	5.0431	4.8259	4.7892
TC0100001518.mm.1	NA	ncRNA: NONMMUT003602 NONCODE	NA	-	-	-	-	4.8566	5.2956	4.9916	5.1659	5.1235	5.4301	5.2874	5.0175	4.934	4.7323	5.506	5.1563	5.3967	5.4303	5.1115
TC0100001519.mm.1	NA	ncrna:snoRNA ENSMUST00000158674 ENSEMBL	NA	-	-	-	-	2.2981	2.2268	2.6284	2.3849	2.2568	2.2795	2.8273	2.6034	2.4467	2.5723	2.202	2.2867	2.6874	3.1151	2.7487
TC0100001520.mm.1	Mpc2	mitochondrial pyruvate carrier 2	70456	1	165461208	-	-	6.452	6.7373	6.7246	6.6855	6.6905	6.7298	6.8263	6.6603	6.6855	6.6855	6.6634	6.581	6.7415	6.6855	6.6825
TC0100001521.mm.1	NA	ncRNA: NONMMUT003608 NONCODE	NA	-	-	-	-	6.1587	6.0524	5.5559	6.3606	5.903	6.0022	5.7896	5.8872	5.8147	5.8192	5.948	5.8898	5.8849	5.6917	5.9284
TC0100001522.mm.1	Adcy10	adenylate cyclase 10	271639	1	165485183	00230, 04713	Purine metabolism, Circadian entrainment	4.1231	3.8279	3.7971	3.7975	3.8279	3.8279	3.9957	3.8234	3.8279	3.8279	3.8279	3.8279	3.8279	3.8279	3.8279
TC0100001523.mm.1	NA	ncRNA: NONMMUT003616 NONCODE	NA	-	-	-	-	6.4269	5.8837	5.7569	5.9161	6.0679	6.1485	6.1035	6.328	5.9958	6.181	5.9058	5.8818	6.1661	6.1021	6.0765
TC0100001524.mm.1	Gm19622	predicted gene, 19622	100503268	1	-	-	-	4.4891	3.9351	4.0067	3.9862	4.0226	3.9223	4.1413	3.9827	4.0124	4.1355	3.9747	3.9951	4.0046	4.0502	4.0226
TC0100001525.mm.1	NA	ncRNA: NONMMUT003624 NONCODE	NA	-	-	-	-	4.7807	4.3211	4.3263	4.4271	4.2322	4.2641	4.4319	4.4403	4.2407	3.8752	4.3211	4.3114	4.433	4.3038	4.3964
TC0100001526.mm.1	Creg1	cellular repressor of E1A-stimulated genes 1	433375	1	165763780	-	-	8.3095	8.8829	8.7914	8.8158	8.8355	8.8502	9.0345	8.8326	8.9101	8.865	8.8346	8.6464	8.8217	8.7373	8.8326
TC0100001527.mm.1	Cd247	CD247 antigen	12503	1	165788681	04650, 04660, 05142	Natural killer cell mediated cytotoxicity, T cell receptor signaling pathway, Chagas disease (American trypanosomiasis)	6.6871	6.3925	6.3813	6.4157	6.3813	6.2598	6.5053	6.3191	6.3742	6.3813	6.3677	6.3813	6.3813	6.3813	6.3851
TC0100001528.mm.1	NA	ncRNA: NONMMUT003630 NONCODE	NA	-	-	-	-	4.9394	4.4542	4.4031	4.444	4.2271	4.444	4.444	4.4551	4.5859	4.4498	4.168	4.3335	4.582	4.3932	4.5101
TC0100001529.mm.1	NA	ncRNA: NONMMUT003640 NONCODE	NA	-	-	-	-	6.9239	7.8769	8.0103	7.3652	7.5682	7.2021	7.4117	7.5428	7.607	7.594	7.6425	7.5644	7.4844	7.5428	7.445
TC0100001531.mm.1	NA	ncRNA: NONMMUT003648 NONCODE	NA	-	-	-	-	3.6526	3.5188	3.5954	3.1733	3.2594	3.499	3.4309	3.4299	3.5605	3.6091	3.3932	3.4587	3.5255	3.1607	3.4998
TC0100001532.mm.1	Gpa33	glycoprotein A33 (transmembrane)	59290	1	166130460	-	-	6.5765	5.8447	5.5918	5.7522	5.8029	5.7754	5.8998	5.9053	5.8183	5.7921	5.7899	5.7157	5.8026	5.8634	5.8029
TC0100001533.mm.1	Ildr2	immunoglobulin-like domain containing receptor 2	100039795	1	166254139	-	-	5.6882	5.061	4.9358	5.0157	5.0157	4.9345	5.3231	5.0157	5.0818	5.0157	5.0116	5.0157	4.9726	4.9442	4.8419
TC0100001534.mm.1	NA	ncRNA: NONMMUT003651 NONCODE	NA	-	-	-	-	5.0667	4.8502	4.666	4.9002	4.8202	4.7975	5.237	4.7017	5.0893	4.7834	4.814	4.9178	4.924	4.6723	4.9286
TC0100001535.mm.1	NA	ncRNA: NONMMUT003652 NONCODE	NA	-	-	-	-	5.0717	4.4596	4.1926	4.7237	4.5819	4.5018	4.8012	4.5949	4.6135	4.63	4.6389	4.5299	4.2469	4.4475	4.6679
TC0100001536.mm.1	NA	ncRNA: NONMMUT003656 NONCODE	NA	-	-	-	-	5.1466	4.9564	4.8458	5.0761	5.1755	5.0494	5.1985	5.2168	5.322	4.6463	5.006	5.1549	5.2565	5.2167	5.3084
TC0100001537.mm.1	Tada1	transcriptional adaptor 1	27878	1	166379167	-	-	7.9022	7.8305	7.9734	7.7362	7.5192	7.7066	7.7873	7.7704	7.7034	7.7536	7.6907	7.6317	7.5297	7.663	7.5724
TC0100001538.mm.1	NA	ncrna:miRNA ENSMUST00000179496 ENSEMBL	NA	-	-	-	-	12.0808	12.3351	12.1809	12.3897	12.1886	12.1478	12.4214	12.3121	12.0006	12.1249	12.3748	12.3931	12.3883	12.3795	12.3399
TC0100001540.mm.1	NA	ncRNA: NONMMUT003668 NONCODE	NA	-	-	-	-	4.3882	4.0981	3.9036	3.705	4.2582	3.982	4.1512	3.955	4.1979	4.0064	3.9742	3.7827	3.7333	3.7774	3.9821
TC0100001541.mm.1	Fam78b	family with sequence similarity 78, member B	226610	1	167001417	-	-	6.6618	6.5327	6.5695	7.298	7.2385	7.2665	7.302	7.35	7.2479	7.2115	7.2022	7.0118	7.1469	7.0634	7.072
TC0100001542.mm.1	NA	ncRNA: NONMMUT003674 NONCODE	NA	-	-	-	-	5.3122	6.1377	5.9573	6.7332	6.4892	6.1279	6.911	6.7089	6.3118	6.6929	6.6279	6.5158	6.5056	6.6301	6.6185
TC0100001543.mm.1	NA	ncRNA: NONMMUT003676 NONCODE	NA	-	-	-	-	4.3836	4.4357	4.153	4.4655	4.6123	4.4625	4.4431	4.564	4.4883	4.465	4.6402	3.9713	4.2285	4.0989	4.647
TC0100001544.mm.1	NA	ncRNA: NONMMUT003678 NONCODE	NA	-	-	-	-	7.9442	8.3865	8.1215	6.8526	7.0422	6.8886	7.2249	7.0155	7.1925	7.175	7.2612	6.7631	6.6356	6.5925	6.3418
TC0100001545.mm.1	NA	ncRNA: NONMMUT003679 NONCODE	NA	-	-	-	-	7.3765	7.8063	7.6742	5.9577	6.4165	6.3688	6.9246	5.9195	6.4447	6.8454	6.1321	5.8913	6.5459	6.1351	6.265
TC0100001546.mm.1	NA	ncRNA: NONMMUT003682 NONCODE	NA	-	-	-	-	6.5041	6.3971	5.7936	5.9267	5.9477	5.6889	6.068	5.9659	5.9952	5.8335	5.8825	5.8622	5.7942	5.7413	6.1023
TC0100001547.mm.1	NA	mmu-mir-6347 ENSMUST00000184939 ENSEMBL	NA	-	-	-	-	7.5253	7.0033	6.5659	7.1952	7.1301	7.057	7.5832	7.0213	7.0723	7.1763	6.9543	6.7598	7.057	6.9344	6.8529
TC0100001548.mm.1	Tmco1	transmembrane and coiled-coil domains 1	68944	1	167308670	-	-	8.5272	8.7592	8.6175	8.7299	8.8655	8.9768	8.7542	8.7156	8.8089	8.7946	8.6922	8.672	8.56	8.6941	8.6203
TC0100001549.mm.1	NA	ncrna:snRNA ENSMUST00000179419 ENSEMBL	NA	-	-	-	-	8.7908	10.0229	9.8264	9.3756	9.5365	9.5631	8.8773	9.4217	9.5123	8.9292	9.843	9.6023	9.4825	9.6905	9.7742
TC0100001550.mm.1	Aldh9a1	aldehyde dehydrogenase 9, subfamily A1	56752	1	167349991	00010, 00053, 00071, 00280, 00310, 00330, 00340, 00380, 00410, 00561, 00620, 00640	Glycolysis / Gluconeogenesis, Ascorbate and aldarate metabolism, Fatty acid degradation, Valine, leucine and isoleucine degradation, Lysine degradation, Arginine and proline metabolism, Histidine metabolism, Tryptophan metabolism, beta-Alanine metabolism, Glycerolipid metabolism, Pyruvate metabolism, Propanoate metabolism	8.322	8.8119	8.5582	8.591	8.6268	8.6895	8.7268	8.4356	8.6622	8.5798	8.5798	8.4502	8.4986	8.5387	8.3739
TC0100001551.mm.1	NA	ncRNA: NONMMUT003689 NONCODE	NA	-	-	-	-	6.5973	5.6631	5.7252	6.0022	5.6627	5.7279	5.7314	5.7444	5.717	5.6244	5.6552	5.6883	5.7597	5.7291	5.684
TC0100001552.mm.1	NA	ncRNA: NONMMUT003691 NONCODE	NA	-	-	-	-	4.4086	3.8632	3.5918	3.679	3.7305	3.582	3.7364	3.6968	3.9251	3.7089	3.4566	3.606	3.6293	3.5176	3.6257
TC0100001553.mm.1	NA	ncRNA: NONMMUT003692 NONCODE	NA	-	-	-	-	5.052	4.8658	4.5908	4.6849	4.8712	4.8408	4.551	4.9168	4.8844	5.1385	4.8303	4.6323	4.9279	4.8561	5.5842
TC0100001554.mm.1	Rxrg	retinoid X receptor gamma	20183	1	167598362; 167618265	03320, 04919, 04920, 05200, 05202, 05216, 05222, 05223	PPAR signaling pathway, Thyroid hormone signaling pathway, Adipocytokine signaling pathway, Pathways in cancer, Transcriptional misregulation in cancer, Thyroid cancer, Small cell lung cancer, Non-small cell lung cancer	6.0995	5.5961	5.4961	5.6622	5.5747	5.6022	5.8717	5.7137	5.6622	5.6622	5.6622	5.5879	5.6622	5.6622	5.5576
TC0100001555.mm.1	Lmx1a	LIM homeobox transcription factor 1 alpha	110648	1	167689558	-	-	6.2232	5.7226	5.5528	5.7738	5.7359	5.7335	5.984	5.7738	5.7738	5.7738	5.6178	5.7738	5.7738	5.7988	5.8112
TC0100001556.mm.1	NA	ncRNA: NONMMUT003693 NONCODE	NA	-	-	-	-	5.5886	4.7667	4.7674	5.1106	4.7346	4.6124	5.0088	4.7717	4.6754	4.536	4.7104	4.805	5.0222	5.0457	4.4232
TC0100001557.mm.1	NA	ncRNA: NONMMUT003694 NONCODE	NA	-	-	-	-	3.8069	3.5852	3.5885	3.3148	3.7299	3.8517	3.4789	3.6966	3.45	3.5369	3.3372	3.0575	3.4809	3.5395	3.7683
TC0100001558.mm.1	Mir6348	microRNA mir-6348	102465178	1	-	-	-	4.5436	4.2319	4.372	4.7158	4.4359	4.2446	4.5436	4.5883	4.559	4.8689	4.4604	4.7129	4.7402	4.4846	4.5872
TC0100001559.mm.1	NA	ncRNA: NONMMUT003709 NONCODE	NA	-	-	-	-	5.3914	4.6092	4.6471	4.5136	4.4782	4.5899	4.9196	4.3008	4.6354	4.4275	4.5387	4.8685	4.702	4.7563	4.4576
TC0100001560.mm.1	Rgs5	regulator of G-protein signaling 5	19737	1	169655501	-	-	5.5611	5.0041	4.9175	5.0585	5.0585	4.8499	5.34	5.0503	5.1288	5.0775	5.0223	5.0223	5.1106	5.0585	5.0585
TC0100001561.mm.1	NA	ncRNA: NONMMUT003720 NONCODE	NA	-	-	-	-	9.9042	9.4455	9.386	9.186	9.2488	9.2273	9.5514	9.4205	9.5185	9.343	9.3652	9.4346	9.5742	9.3529	9.4761
TC0100001562.mm.1	NA	ncRNA: NONMMUT003721 NONCODE	NA	-	-	-	-	3.3789	2.9829	3.1984	3.3285	3.4649	3.5207	3.8768	3.3788	2.994	3.3285	3.6945	3.7109	2.981	2.9939	3.3285
TC0100001563.mm.1	1700084C01Rik	RIKEN cDNA 1700084C01 gene	78465	1	169928939	-	-	4.756	4.4053	4.4642	4.5047	4.2391	4.5047	4.6126	4.6148	4.5047	4.4792	4.4179	4.3326	4.564	4.5047	4.6409
TC0100001564.mm.1	3110045C21Rik	RIKEN cDNA 3110045C21 gene	67303	1	169969409	-	-	3.573	3.4269	3.6213	3.5683	3.718	3.6183	3.7697	3.3817	3.5284	3.5683	3.477	3.7571	3.5122	3.5683	3.4482
TC0100001565.mm.1	NA	ncRNA: NONMMUT003733 NONCODE	NA	-	-	-	-	5.4593	5.2631	4.8145	4.9169	4.7141	4.9155	4.9412	4.8745	5.0295	5.3175	4.7831	4.6809	4.915	5.0519	4.8119
TC0100001567.mm.1	Sh2d1b2	SH2 domain containing 1B2	545378	1	170232871	-	-	6.2874	6.1993	6.0162	6.4408	6.5848	6.4224	6.5795	6.1819	6.3073	6.2782	6.2875	5.6472	5.9451	6.0949	5.9156
TC0100001568.mm.1	Sh2d1b1	SH2 domain containing 1B1	26904	1	170277324	4650	Natural killer cell mediated cytotoxicity	6.8781	7.6034	7.4646	7.9502	7.9666	8.2864	7.9652	7.6835	7.6215	7.8207	7.8656	6.8666	7.0138	7.2396	7.2338
TC0100001569.mm.1	1700015E13Rik	RIKEN cDNA 1700015E13 gene	76925	1	170308861	-	-	6.116	6.6594	5.8512	6.4044	6.2582	6.1709	6.2977	5.8672	6.0717	6.053	5.8517	6.1271	6.373	6.1886	6.2328
TC0100001570.mm.1	Olfml2b	olfactomedin-like 2B	320078	1	170644532	-	-	5.9869	5.7514	5.7286	5.9955	5.8741	5.9019	6.2435	6.0298	6.1121	5.9814	5.8259	5.8988	5.9026	6.0198	5.7228
TC0100001571.mm.1	NA	ncRNA: NONMMUT003748 NONCODE	NA	-	-	-	-	5.7141	5.9253	5.7594	5.4778	5.2204	5.5449	5.5022	5.4977	5.1962	5.3324	5.5025	5.4491	5.5719	5.4311	5.4028
TC0100001573.mm.1	NA	ncRNA: NONMMUT003752 NONCODE	NA	-	-	-	-	6.3168	6.1462	5.7771	6.3149	6.1897	6.2061	6.5301	6.102	6.0343	5.9776	6.0868	6.1359	6.3753	6.1462	6.1753
TC0100001574.mm.1	Fcgr4	Fc receptor, IgG, low affinity IV	246256	1	171018926	04145, 04380, 04650, 05140, 05150, 05152, 05322	Phagosome, Osteoclast differentiation, Natural killer cell mediated cytotoxicity, Leishmaniasis, Staphylococcus aureus infection, Tuberculosis, Systemic lupus erythematosus	7.2063	9.0485	6.6697	11.4515	11.4688	11.5349	11.5259	11.1454	11.1989	11.2508	11.2638	11.5125	11.4692	11.4987	11.4303
TC0100001575.mm.1	NA	ncrna:snRNA ENSMUST00000083971 ENSEMBL	NA	-	-	-	-	8.3958	8.2083	7.871	8.4417	8.2556	8.1744	8.5587	7.995	7.896	7.6881	8.2363	8.6071	8.495	8.4839	8.6801
TC0100001576.mm.1	NA	ncRNA: NONMMUT003755 NONCODE	NA	-	-	-	-	6.4519	5.8646	5.2093	5.9511	5.9474	6.2059	6.0867	6.0747	5.9624	5.9588	5.9323	5.9215	6.1642	5.9624	5.9445
TC0100001577.mm.1	1700009P17Rik	RIKEN cDNA 1700009P17 gene	75472	1	171121661	-	-	6.0402	5.8114	5.7774	5.9844	6.0905	5.8989	6.1015	5.9337	6.1171	5.6959	5.9529	6.2657	6.1326	6.0035	6.0495
TC0100001578.mm.1	Mpz	myelin protein zero	17528	1	171150713	4514	Cell adhesion molecules (CAMs)	6.9145	6.2725	6.0289	6.2725	6.244	6.1996	6.4426	6.2809	6.3383	6.2725	6.1665	6.2725	6.2725	6.1959	6.2617
TC0100001579.mm.1	Nr1i3	nuclear receptor subfamily 1, group I, member 3	12355	1	171213970	-	-	6.3046	5.9289	5.9422	5.9292	5.9152	5.8836	6.0833	5.9308	5.9308	5.921	5.8883	5.9775	5.9308	5.9308	5.9308
TC0100001580.mm.1	Apoa2	apolipoprotein A-II	11807	1	171225054	3320	PPAR signaling pathway	6.2905	6.2507	6.462	6.4045	6.6686	6.717	6.8349	6.7063	6.6668	5.8226	6.4866	6.4325	6.5583	6.5884	6.401
TC0100001581.mm.1	Adamts4	a disintegrin-like and metallopeptidase (reprolysin type) with thrombospondin type 1 motif, 4	240913	1	171250422	-	-	6.0877	5.4728	5.2511	5.5569	5.4503	5.4572	5.884	5.5803	5.5827	5.5496	5.3117	5.5496	5.5702	5.4568	5.6483
TC0100001582.mm.1	B4galt3	UDP-Gal:betaGlcNAc beta 1,4-galactosyltransferase, polypeptide 3	57370	1	171270328	00510, 00514, 00533, 00601	N-Glycan biosynthesis, Other types of O-glycan biosynthesis, Glycosaminoglycan biosynthesis - keratan sulfate, Glycosphingolipid biosynthesis - lacto and neolacto series	7.3089	7.4087	7.7179	7.1858	7.2546	7.2546	7.3367	7.1743	7.2546	7.184	7.2546	7.2465	7.2546	7.1169	7.2502
TC0100001584.mm.1	NA	ncrna:snoRNA ENSMUST00000157122 ENSEMBL	NA	-	-	-	-	2.3149	2.3949	2.523	2.8111	2.2986	2.3666	2.4019	2.2942	2.4788	2.3613	2.2483	2.363	2.5193	2.4713	2.4666
TC0100001585.mm.1	Dedd	death effector domain-containing	21945	1	171329145	-	-	7.5127	7.5619	7.3251	7.5141	7.5141	7.5141	7.5141	7.5201	7.5141	7.4514	7.6808	7.5141	7.5141	7.4498	7.5589
TC0100001586.mm.1	Pfdn2	prefoldin 2	18637	1	171345699	-	-	9.3557	9.4661	9.5235	9.2044	9.2308	9.3354	9.3338	9.1588	9.2617	9.3326	9.2617	9.1001	9.2402	9.1777	9.2472
TC0100001587.mm.1	NA	ncRNA: NONMMUT003787 NONCODE	NA	-	-	-	-	5.8898	6.2943	6.5761	6.1025	5.8344	6.2465	6.4639	6.2736	5.9843	5.9564	6.0382	6.7276	6.772	6.1527	6.1517
TC0100001588.mm.1	NA	ncRNA: NONMMUT003788 NONCODE	NA	-	-	-	-	3.7084	3.6472	3.6712	3.3229	3.6124	3.5267	3.8553	3.462	3.4459	3.4548	3.4548	3.4477	3.4895	3.4895	3.5814
TC0100001589.mm.1	Pvrl4	poliovirus receptor-related 4	71740	1	171370173	4520	Adherens junction	6.664	6.4015	6.1781	6.4073	6.4073	6.4073	6.5997	6.4186	6.567	6.422	6.3445	6.4073	6.4062	6.3847	6.4073
TC0100001590.mm.1	Arhgap30	Rho GTPase activating protein 30	226652	1	171388960	-	-	9.1831	9.5819	9.9405	9.5819	9.5709	9.5522	9.6745	9.4165	9.3903	9.4852	9.5307	9.6858	9.6306	9.7428	9.7047
TC0100001592.mm.1	F11r	F11 receptor	16456	1	171437561	04514, 04530, 04670	Cell adhesion molecules (CAMs), Tight junction, Leukocyte transendothelial migration	6.2965	5.8936	6.0093	9.3755	9.4997	9.5999	9.5515	9.081	9.3455	9.3006	9.2966	9.4406	9.6055	9.7089	9.668
TC0100001593.mm.1	Alyref2	Aly/REF export factor 2	56009	1	171503478	03013, 03015, 03040, 05168	RNA transport, mRNA surveillance pathway, Spliceosome, Herpes simplex infection	7.9889	7.6694	8.0306	7.4381	7.7049	7.5692	7.8538	7.4791	7.881	7.6203	7.4532	7.5091	7.5041	7.6185	7.7031
TC0100001594.mm.1	Itlnb	intelectin b	493583	1	-	-	-	5.5195	5.1038	4.8009	5.0695	4.7419	5.0287	5.3165	5.3511	5.282	4.9902	5.0397	5.5334	5.2469	5.1038	4.7828
TC0100001596.mm.1	NA	ncRNA: NONMMUT003804 NONCODE	NA	-	-	-	-	3.2948	3.2886	3.4063	3.3857	3.514	3.6668	3.3943	3.6165	3.4424	3.7586	3.1055	4.1867	4.028	3.615	3.8933
TC0100001597.mm.1	Cd48	CD48 antigen	12506	1	171682055	4650	Natural killer cell mediated cytotoxicity	9.5384	10.1114	10.1824	9.7272	9.7285	9.7172	9.6585	9.5866	9.7256	9.6704	9.7011	9.7553	9.7343	9.845	9.6144
TC0100001598.mm.1	NA	ncRNA: NONMMUT003807 NONCODE	NA	-	-	-	-	6.7152	7.5991	8.0108	7.2084	6.8882	7.0096	7.3274	7.0128	6.7784	7.5319	6.9161	7.068	7.58	7.2764	7.5366
TC0100001600.mm.1	Slamf1	signaling lymphocytic activation molecule family member 1	27218	1	171767132	5162	Measles	5.2804	5.053	5.0617	5.0535	4.9766	4.9697	5.2448	5.0617	5.3151	5.0099	5.0127	5.0681	4.9133	5.2508	5.0664
TC0100001601.mm.1	NA	ncRNA: NONMMUT003812 NONCODE	NA	-	-	-	-	3.2403	3.0397	3.2306	2.9556	2.9895	3.1574	3.6098	3.0183	3.1058	3.3953	2.9847	3.2536	3.1254	3.2307	3.3483
TC0100001602.mm.1	Cd84	CD84 antigen	12523	1	171839697	-	-	8.7095	9.6095	10.3473	11.0889	11.1258	11.0783	11.0724	11.073	11.0357	11.0932	11.1739	10.8239	10.8029	10.7796	10.8292
TC0100001603.mm.1	Gm10521	predicted gene 10521	100038548	1	-	-	-	6.6852	7.0998	7.8326	8.4773	8.1442	8.0617	8.3329	8.2635	7.8661	7.8276	8.2175	7.9667	8.019	8.27	8.1656
TC0100001604.mm.1	Slamf6	SLAM family member 6	30925	1	171917537	-	-	4.8964	4.817	5.6463	6.5027	6.4377	6.8797	6.4761	6.2353	6.2109	6.716	6.2109	6.2109	6.2109	6.1422	6.2011
TC0100001605.mm.1	Copa	coatomer protein complex subunit alpha	12847	1	172082529	-	-	9.014	9.4195	9.4278	9.5288	9.5835	9.6191	9.6231	9.5288	9.5249	9.6431	9.6101	9.5287	9.5288	9.5535	9.4736
TC0100001606.mm.1	Pex19	peroxisomal biogenesis factor 19	19298	1	172126755	4146	Peroxisome	7.3348	7.6956	7.9027	7.7284	7.7284	7.7592	7.9353	7.7238	7.7593	7.7062	7.7284	7.6975	7.7284	7.7284	7.692
TC0100001607.mm.1	Dcaf8	DDB1 and CUL4 associated factor 8	98193	1	172148015	-	-	7.5241	7.8116	7.9844	7.8673	7.8648	7.8673	7.9387	7.8442	7.7637	7.9609	7.908	7.8766	7.8673	7.8673	7.8673
TC0100001608.mm.1	NA	ncRNA: NONMMUT003824 NONCODE	NA	-	-	-	-	5.7645	6.6204	6.629	6.3697	6.469	6.7147	6.7122	6.7456	6.0581	6.5988	6.6247	6.6224	6.4387	6.703	6.5871
TC0100001609.mm.1	NA	ncRNA: NONMMUT003828 NONCODE	NA	-	-	-	-	5.7861	5.2022	5.2341	4.9087	5.2829	5.1924	5.2452	5.1625	5.1995	5.4919	5.1607	4.9972	5.1205	5.017	4.9115
TC0100001610.mm.1	Igsf8	immunoglobulin superfamily, member 8	140559	1	172312407	-	-	7.3749	7.1203	6.8983	7.1628	7.1686	7.1686	7.3488	7.1689	7.3638	7.2416	7.1686	7.1686	7.1686	7.1437	7.1686
TC0100001611.mm.1	Kcnj10	potassium inwardly-rectifying channel, subfamily J, member 10	16513	1	172341210	4971	Gastric acid secretion	5.8524	5.7344	5.7123	5.7344	5.7344	5.6585	6.0061	5.7233	5.8392	5.7344	5.5713	5.7762	5.7344	5.7344	5.7344
TC0100001612.mm.1	NA	ncRNA: NONMMUT003834 NONCODE	NA	-	-	-	-	4.9515	4.3706	4.4448	4.5533	4.3223	4.4184	4.5933	4.5504	4.5827	4.4304	4.4202	4.6908	4.833	4.6892	4.637
TC0100001613.mm.1	Pigm	phosphatidylinositol glycan anchor biosynthesis, class M	67556	1	172376531	563	Glycosylphosphatidylinositol(GPI)-anchor biosynthesis	7.5958	8.2987	8.7078	8.0341	8.0332	7.9867	7.9233	7.8761	7.8993	7.8063	8.0341	8.0469	8.0519	8.1223	8.0676
TC0100001614.mm.1	NA	ncRNA: NONMMUT003843 NONCODE	NA	-	-	-	-	5.6931	5.4272	5.272	5.5069	5.4505	5.4226	5.555	5.6248	5.4425	5.4463	5.4873	5.3945	5.4619	5.5266	5.4727
TC0100001615.mm.1	Slamf9	SLAM family member 9	98365	1	172475360	-	-	6.4567	6.5701	5.5302	9.2286	9.2833	9.3698	8.9173	9.2963	9.0758	9.2833	9.2723	9.7652	9.7818	9.8317	9.7954
TC0100001616.mm.1	Igsf9	immunoglobulin superfamily, member 9	93842	1	172482213; 172482317	-	-	7.1246	6.5527	6.311	6.6758	6.6258	6.6294	6.8591	6.7107	6.6988	6.6758	6.6758	6.6758	6.6791	6.7041	6.7547
TC0100001617.mm.1	Tagln2	transgelin 2	21346	1	172500246	-	-	10.6036	10.865	10.5183	11.1437	11.1881	11.2093	11.3068	11.1875	11.3057	11.2618	11.1851	11.1617	11.2342	11.3604	11.3452
TC0100001618.mm.1	NA	ncRNA: NONMMUT003853 NONCODE	NA	-	-	-	-	5.4407	4.8711	5.3013	5.5992	5.6977	5.5254	5.5077	5.4896	5.7681	5.6012	5.3818	5.5621	5.3955	5.6392	5.3239
TC0100001619.mm.1	NA	ncRNA: NONMMUT003854 NONCODE	NA	-	-	-	-	4.9787	4.7472	5.7038	5.6751	5.6373	5.5354	6.0328	5.5418	5.8818	5.7594	5.4565	5.5659	5.5418	5.5591	5.5418
TC0100001620.mm.1	Cfap45	cilia and flagella associated protein 45	71870	1	172521130	-	-	5.8839	5.4775	5.4124	5.8305	5.9911	5.8305	5.9371	5.8581	5.9871	5.8305	5.9143	5.6483	5.8305	5.8305	5.8205
TC0100001621.mm.1	Vsig8	V-set and immunoglobulin domain containing 8	240916	1	172555938; 172559906	-	-	6.8403	6.3315	5.9509	6.2403	6.2437	6.2245	6.4159	6.3647	6.3731	6.2179	6.1406	6.1704	6.2886	5.8619	6.233
TC0100001622.mm.1	Crp	C-reactive protein, pentraxin-related	12944	1	172698056	-	-	5.2632	5.0088	5.1196	5.0701	5.2478	5.2315	5.8086	5.2752	5.026	5.32	5.2037	5.2153	5.2808	5.2819	5.5336
TC0100001623.mm.1	NA	ncRNA: NONMMUT003861 NONCODE	NA	-	-	-	-	3.8352	3.5428	3.1764	3.3942	3.4041	3.4121	3.5681	3.4071	3.3347	3.4262	3.4415	3.3226	3.4208	3.5456	3.346
TC0100001624.mm.1	NA	ncRNA: NONMMUT003863 NONCODE	NA	-	-	-	-	2.5994	2.5595	2.8128	2.5994	2.5489	2.329	2.6103	2.6837	2.2489	2.6348	2.7032	2.6821	2.5703	2.5962	2.7911
TC0100001625.mm.1	Olfr16	olfactory receptor 16	18313	1	172956768	4740	Olfactory transduction	3.5563	3.4145	3.4691	3.5697	3.4722	3.3133	3.5482	3.4085	3.4665	3.5323	3.5111	3.4665	3.4204	3.4307	3.445
TC0100001626.mm.1	NA	ncRNA: NONMMUT003865 NONCODE	NA	-	-	-	-	4.4791	4.5115	4.064	4.1015	4.0702	4.2338	4.2853	3.9348	4.7288	4.3543	3.8092	4.2147	4.1836	4.259	4.2281
TC0100001628.mm.1	Olfr218	olfactory receptor 218	258880	1	173203358	4740	Olfactory transduction	4.3348	3.5385	3.4926	3.5386	3.5278	3.3186	3.393	3.3273	3.3403	3.5651	3.4279	3.645	3.29	3.4888	3.4239
TC0100001629.mm.1	Olfr1404	olfactory receptor 1404	258881	1	173215607	4740	Olfactory transduction	3.6331	2.9608	3.1837	2.9819	3.1206	3.2091	3.3804	3.1832	3.1865	3.2186	3.1335	3.2939	3.1285	3.1865	3.4952
TC0100001630.mm.1	Olfr418-ps1	olfactory receptor 418, pseudogene 1	258645	1	173270147	4740	Olfactory transduction	3.9276	3.5966	3.2818	3.3102	3.4984	3.418	3.8517	3.4553	3.7342	3.5289	3.3857	3.7792	3.444	3.3576	3.4958
TC0100001631.mm.1	Aim2	absent in melanoma 2	383619	1	173420604	4623	Cytosolic DNA-sensing pathway	7.7374	8.37	9.1626	8.7325	8.6993	8.6729	8.7697	8.737	8.5229	8.7485	8.7485	8.9431	8.8784	8.9762	8.8719
TC0100001632.mm.1	Pyhin1	pyrin and HIN domain family, member 1	236312	1	173630859	-	-	9.2159	10.2658	10.6071	9.9551	9.9868	9.9758	9.7111	9.977	9.9373	9.986	10.0795	9.9868	9.94	9.9401	9.7972
TC0100001633.mm.1	NA	ncRNA: NONMMUT003874 NONCODE	NA	-	-	-	-	8.0602	9.2522	9.3812	8.6751	8.3989	8.2645	8.3898	8.9216	8.5399	8.0859	8.7739	8.5151	8.4826	8.511	8.2503
TC0100001634.mm.1	Pydc3	pyrin domain containing 3	100033459	1	173673680	-	-	5.9064	6.3198	6.9328	6.9705	6.9718	7.0553	6.9662	7.2179	7.0566	7.2445	7.4306	6.8932	6.9705	6.7317	6.7704
TC0100001635.mm.1	NA	ncRNA: NONMMUT003876 NONCODE	NA	-	-	-	-	10.2796	10.6344	10.4604	10.583	10.7228	10.5431	10.3116	10.463	10.6545	10.6027	10.7177	10.6377	10.649	10.6512	10.6764
TC0100001636.mm.1	Olfr433	olfactory receptor 433	258712	1	174041933	4740	Olfactory transduction	5.9752	5.7858	5.4562	5.8053	5.7957	5.8277	5.8125	5.7041	5.6033	5.415	5.9299	5.4602	5.7858	5.8634	5.723
TC0100001637.mm.1	Olfr432	olfactory receptor 432	258711	1	174050375	4740	Olfactory transduction	4.9991	4.7373	4.6632	4.858	4.7609	5.0051	5.1982	4.9476	5.0018	5.0634	4.7229	4.8832	4.5002	4.8389	4.8006
TC0100001638.mm.1	Olfr430	olfactory receptor 430	258713	1	174069300	4740	Olfactory transduction	3.962	3.6221	3.4166	3.6622	3.6189	3.6385	3.9418	3.6934	3.4689	3.885	3.6832	3.7776	3.688	3.9214	3.8442
TC0100001639.mm.1	Olfr429	olfactory receptor 429	258717	1	174089038	4740	Olfactory transduction	4.1702	3.3125	3.4617	3.4328	3.7268	3.4805	3.8786	3.4234	3.4653	3.8232	3.5365	4.1326	3.6688	3.6737	3.9853
TC0100001641.mm.1	Olfr424	olfactory receptor 424	258716	1	174136746	4740	Olfactory transduction	4.4495	4.1279	4.0741	4.0011	4.1739	4.2364	4.4833	4.3835	4.301	4.2956	4.3272	3.9472	4.0142	4.3159	4.019
TC0100001642.mm.1	Olfr421-ps1	olfactory receptor 421, pseudogene 1	258715	1	174151481	4740	Olfactory transduction	4.2652	4.1503	4.4677	4.1541	4.0604	4.0857	4.5198	3.9901	4.1623	4.3255	4.0106	3.9584	3.8867	4.3064	4.2713
TC0100001643.mm.1	Olfr420	olfactory receptor 420	258302	1	174158722	4740	Olfactory transduction	5.8245	5.3184	5.2942	5.4251	5.5007	5.2228	5.6882	5.4637	5.3001	5.4519	5.1991	4.9769	5.7199	5.4125	5.5267
TC0100001644.mm.1	Spta1	spectrin alpha, erythrocytic 1	20739	1	174172776	-	-	5.0685	4.8255	5.3423	4.3949	4.4642	4.3651	4.5087	4.4964	4.5008	4.4472	4.3532	4.4964	4.4595	4.4048	4.4676
TC0100001645.mm.1	NA	ncRNA: NONMMUT003884 NONCODE	NA	-	-	-	-	3.0365	2.7266	2.8939	2.9414	3.0807	3.1748	3.0358	2.7138	3.0191	2.8829	2.9654	2.9654	2.9654	2.9692	3.1638
TC0100001646.mm.1	Mptx1	mucosal pentraxin 1	66289	1	174330518	-	-	4.6267	3.7619	4.0157	3.8127	3.843	3.9874	4.3189	3.9602	3.9316	4.0856	4.0176	4.0016	4.0143	4.0998	3.7847
TC0100001647.mm.1	Olfr417	olfactory receptor 417	258238	1	174368919	4740	Olfactory transduction	4.6664	4.5753	4.3563	4.6529	4.2746	4.2549	4.6773	4.3876	4.7845	4.9959	4.6119	4.3326	4.2511	4.7478	4.3166
TC0100001648.mm.1	Olfr248	olfactory receptor 248	258709	1	174391046	4740	Olfactory transduction	5.3887	4.3534	4.0999	4.3757	4.2923	4.2351	4.8134	4.3409	4.3802	4.5431	4.1951	4.0809	4.1172	4.4156	4.5826
TC0100001649.mm.1	Olfr414	olfactory receptor 414	258756	1	174430430	4740	Olfactory transduction	5.5595	4.8283	4.2587	4.6726	4.7342	4.3969	5.0942	4.6001	5.2848	4.8493	4.3857	4.4894	4.6191	4.5264	4.5223
TC0100001650.mm.1	Olfr220	olfactory receptor 220	546747	1	174448625	4740	Olfactory transduction	4.0447	3.861	3.5671	3.872	3.8914	3.5572	3.872	4.0169	3.9091	3.6498	3.6679	3.4837	3.7305	4.0844	3.9494
TC0100001651.mm.1	Fmn2	formin 2	54418	1	174501825	4320	Dorso-ventral axis formation	4.0465	3.7608	3.8308	3.8032	3.8169	3.7775	3.8308	3.8308	3.8353	3.8308	3.6975	3.836	3.8791	3.7957	3.833
TC0100001652.mm.1	NA	ncRNA: NONMMUT003892 NONCODE	NA	-	-	-	-	4.8188	4.8238	4.0812	4.5278	4.4069	4.3728	4.612	4.7835	4.485	4.4921	4.4729	4.4555	4.5875	4.4961	4.7369
TC0100001653.mm.1	Kmo	kynurenine 3-monooxygenase (kynurenine 3-hydroxylase)	98256	1	175632193	380	Tryptophan metabolism	6.7187	7.0622	6.931	6.3105	6.3604	6.367	6.4115	5.8507	6.3376	6.1751	6.2063	6.1967	6.097	6.2029	6.008
TC0100001654.mm.1	Wdr64	WD repeat domain 64	75820	1	175698593	-	-	3.7737	3.5822	3.3907	3.5477	3.5822	3.5822	3.7063	3.5822	3.5888	3.642	3.5394	3.5822	3.5271	3.5822	3.5822
TC0100001655.mm.1	NA	ncrna:snRNA ENSMUST00000104606 ENSEMBL	NA	-	-	-	-	3.8593	3.2381	3.3529	3.4773	3.5235	3.7311	3.523	3.5523	3.7127	3.9387	3.535	3.78	3.9171	3.7974	3.6024
TC0100001656.mm.1	Exo1	exonuclease 1	26909	1	175880778	3430	Mismatch repair	5.988	6.1013	6.248	4.9408	4.9215	4.9145	5.0197	5.0325	5.0359	5.1294	4.8386	4.9126	4.8949	4.8957	4.95
TC0100001657.mm.1	NA	ncrna:snRNA ENSMUST00000180129 ENSEMBL	NA	-	-	-	-	5.4144	6.5656	6.3616	5.8996	5.7647	5.9782	5.6912	5.9414	5.9006	5.791	6.2595	6.0163	5.9294	6.0149	6.1474
TC0100001658.mm.1	NA	ncRNA: NONMMUT003899 NONCODE	NA	-	-	-	-	4.7297	5.1595	5.3072	4.5132	4.5384	4.5871	4.6784	4.8289	4.6178	4.3701	4.3124	4.6356	4.4593	4.6242	4.5974
TC0100001659.mm.1	NA	ncRNA: NONMMUT003902 NONCODE	NA	-	-	-	-	3.2567	2.9224	2.9077	2.6604	2.6979	2.8959	3.0392	2.8358	3.0037	3.2403	2.9931	3.2878	2.9443	3.0197	2.9553
TC0100001660.mm.1	NA	ncRNA: NONMMUT003903 NONCODE	NA	-	-	-	-	3.8255	3.4257	3.3873	3.2833	3.4128	3.3753	3.5331	3.4128	3.5309	3.4006	3.3826	3.7287	3.3116	3.4424	3.336
TC0100001661.mm.1	NA	ncrna:snRNA ENSMUST00000157250 ENSEMBL	NA	-	-	-	-	2.8555	3.3667	3.2215	3.0396	3.1511	3.2648	3.158	3.0327	3.1248	2.9642	3.3813	3.1754	3.1474	3.1935	3.2995
TC0100001662.mm.1	NA	ncRNA: NONMMUT003913 NONCODE	NA	-	-	-	-	7.8631	7.6062	7.336	7.398	7.2093	7.3788	7.7837	7.3374	7.2465	7.1275	7.22	7.3317	7.3783	7.3888	7.5343
TC0100001663.mm.1	Sdccag8	serologically defined colon cancer antigen 8	76816	1	176814812	-	-	7.7977	8.0914	8.4391	8.0749	8.1034	8.1604	8.1754	8.1268	8.1695	7.9812	8.2558	8.313	8.2709	8.2364	8.3237
TC0100001664.mm.1	NA	ncrna:miRNA ENSMUST00000175391 ENSEMBL	NA	-	-	-	-	6.6236	7.4247	6.925	7.0347	6.3968	6.7881	7.6555	7.573	6.9374	6.6544	7.1958	7.5589	7.7684	7.5964	7.378
TC0100001665.mm.1	NA	ncRNA: NONMMUT003916 NONCODE	NA	-	-	-	-	6.4769	7.5672	6.5883	6.8061	6.9837	6.9473	6.4971	7.2335	6.7368	6.7051	6.9714	7.243	6.9305	7.3921	6.9687
TC0100001666.mm.1	NA	ncRNA: NONMMUT003917 NONCODE	NA	-	-	-	-	6.2247	6.3655	5.7553	5.9402	6.0462	6.0903	6.4395	5.8559	5.837	5.9986	6.7316	6.338	6.3776	6.5795	6.1826
TC0100001667.mm.1	NA	ncRNA: NONMMUT003918 NONCODE	NA	-	-	-	-	6.7634	7.2331	6.7042	6.8753	6.9107	6.9031	6.95	7.0809	6.665	6.663	7.1982	7.1272	7.0204	7.014	7.2578
TC0100001668.mm.1	NA	ncRNA: NONMMUT003919 NONCODE	NA	-	-	-	-	5.7493	6.0467	5.2994	6.0518	5.2922	5.7288	6.1589	5.7592	5.2095	5.7542	5.3995	6.0392	5.9223	5.9643	5.766
TC0100001669.mm.1	NA	ncRNA: NONMMUT003929 NONCODE	NA	-	-	-	-	7.8926	7.6138	7.4156	7.685	7.2497	7.4854	7.7453	7.6634	7.2412	7.5099	7.7252	7.5521	7.648	7.5586	7.7863
TC0100001670.mm.1	NA	ncRNA: NONMMUT003931 NONCODE	NA	-	-	-	-	3.8965	3.5911	3.7824	3.7579	3.5418	3.7824	3.9258	3.6899	3.6493	3.7824	3.5486	3.8875	3.9119	3.812	3.6331
TC0100001671.mm.1	Zbtb18	zinc finger and BTB domain containing 18	30928	1	177444661; 177445821	-	-	7.8836	8.0408	8.3261	7.6997	7.6693	7.5603	7.5544	7.7052	7.4302	7.7658	7.7072	7.7295	7.7072	7.7104	7.4651
TC0100001672.mm.1	NA	ncRNA: NONMMUT003933 NONCODE	NA	-	-	-	-	6.5928	6.0161	5.6019	5.9038	5.7871	6.0012	6.2686	6.0734	5.9294	5.8824	5.6246	5.8916	5.9681	5.8991	5.5383
TC0100001673.mm.1	NA	ncRNA: NONMMUT003934 NONCODE	NA	-	-	-	-	4.0319	4.0805	3.6503	3.8983	4.0778	3.8645	4.2638	3.9491	3.9659	3.9833	3.7936	4.1543	3.9693	3.7708	3.566
TC0100001674.mm.1	NA	ncRNA: NONMMUT003935 NONCODE	NA	-	-	-	-	5.5311	5.2492	4.656	4.7085	4.6867	4.8303	5.3439	4.8394	5.0179	4.3612	4.4989	4.6768	4.807	4.6636	4.733
TC0100001675.mm.1	1700016C15Rik	RIKEN cDNA 1700016C15 gene	69428	1	177729814	-	-	4.2855	4.1534	3.7522	3.8422	4.0106	3.9819	4.2731	3.8635	4.0611	4.0179	3.9755	4.1188	4.007	4.0106	3.8871
TC0100001677.mm.1	Gm7068	predicted gene 7068	631584	1	-	-	-	2.9735	2.7798	2.8879	2.9018	2.9018	2.9018	2.9018	2.9018	2.9018	2.915	2.8909	2.9936	2.9181	2.9191	2.9018
TC0100001679.mm.1	NA	ncRNA: NONMMUT003946 NONCODE	NA	-	-	-	-	5.53	4.9178	5.3929	5.1388	5.1567	5.3282	5.6502	5.2114	5.218	5.1121	5.1391	5.2545	5.313	5.2519	5.2232
TC0100001680.mm.1	Desi2	desumoylating isopeptidase 2	78825	1	178187417	-	-	6.359	6.9005	6.8082	7.3632	7.3274	7.482	7.3866	7.2567	7.2443	7.39	7.3902	7.3571	7.2443	7.1951	7.1835
TC0100001681.mm.1	NA	ncRNA: NONMMUT003947 NONCODE	NA	-	-	-	-	4.7012	5.1331	4.9127	5.6132	5.3714	5.3712	5.6734	5.4787	4.9471	5.0757	6.0764	5.921	5.4731	5.6744	5.398
TC0100001682.mm.1	NA	ncRNA: NONMMUT003951 NONCODE	NA	-	-	-	-	6.2275	6.7861	6.0779	6.7684	6.495	6.5869	6.9636	6.8654	6.5908	6.7679	7.3592	7.0035	6.8482	6.845	6.7873
TC0100001683.mm.1	NA	ncRNA: NONMMUT003952 NONCODE	NA	-	-	-	-	4.3174	4.883	4.7306	5.252	5.1118	4.9105	5.1819	5.1779	4.5526	5.4207	5.2671	5.2321	5.4356	5.1279	5.11
TC0100001684.mm.1	Gm9982	predicted gene 9982	791357	1	-	-	-	5.4508	5.5364	5.8945	5.8589	5.5344	5.8999	6.4671	5.5364	5.5641	6.0185	6.0884	5.9482	6.0412	6.2842	5.8246
TC0100001685.mm.1	Cox20	COX20 Cox2 chaperone	66359	1	178319153	-	-	8.3827	9.1364	9.4934	8.8374	8.8644	8.8532	8.9576	8.614	8.7817	8.8491	8.9668	8.9035	8.7771	8.8355	8.5444
TC0100001686.mm.1	NA	ncRNA: NONMMUT003969 NONCODE	NA	-	-	-	-	4.6694	4.2557	4.0949	4.4056	4.2274	4.3029	4.4688	4.475	4.652	4.5346	4.3405	4.4959	4.2073	4.5391	4.7055
TC0100001687.mm.1	NA	ncrna:snRNA ENSMUST00000083020 ENSEMBL	NA	-	-	-	-	3.1993	2.9505	2.9179	2.6166	2.4902	3.2674	2.9987	2.9065	2.885	2.3446	2.8036	2.8996	3.2387	2.778	2.4765
TC0100001688.mm.1	Efcab2	EF-hand calcium binding domain 2	68226	1	178405881	-	-	5.5169	5.4366	5.9385	5.9327	6.0348	6.3456	5.6259	5.8519	6.0055	5.8519	5.8519	5.7296	6.0172	5.6511	5.7581
TC0100001689.mm.1	NA	ncRNA: NONMMUT003971 NONCODE	NA	-	-	-	-	4.8095	5.0182	5.888	5.4743	5.0182	4.285	4.6386	5.3461	4.9376	5.8619	4.948	5.8483	4.1149	5.0069	4.9386
TC0100001690.mm.1	NA	ncRNA: NONMMUT003972 NONCODE	NA	-	-	-	-	5.1506	4.8395	5.0918	4.9969	5.0357	4.9258	4.8629	5.2341	4.9542	4.8532	4.9194	4.9809	4.9566	4.6809	4.953
TC0100001691.mm.1	NA	ncRNA: NONMMUT003973 NONCODE	NA	-	-	-	-	5.0756	4.3786	4.5579	4.6025	4.4671	4.6003	4.4498	4.5841	4.8045	4.5779	4.5669	4.5766	4.5994	4.5852	4.6913
TC0100001692.mm.1	Kif26b	kinesin family member 26B	269152	1	178529125	-	-	5.767	5.3206	5.2235	5.3088	5.3559	5.3559	5.5444	5.4454	5.4044	5.3791	5.3157	5.3559	5.3079	5.3559	5.3536
TC0100001693.mm.1	NA	ncrna:snRNA ENSMUST00000083033 ENSEMBL	NA	-	-	-	-	7.3715	6.9846	6.92	7.0135	7.0114	6.6012	6.9519	6.808	6.6606	6.391	7.0912	7.4049	7.0199	6.9858	6.938
TC0100001694.mm.1	NA	ncRNA: NONMMUT003976 NONCODE	NA	-	-	-	-	4.8346	4.5509	4.3301	4.4576	4.3341	4.3792	4.6924	4.6983	4.6704	4.4818	4.7256	4.571	4.7704	4.7176	4.4406
TC0100001695.mm.1	NA	ncRNA: NONMMUT003977 NONCODE	NA	-	-	-	-	4.8129	4.2574	4.2688	4.4259	4.3585	4.3196	4.4944	4.4533	4.3366	4.4047	4.6388	4.6366	4.5392	4.8122	4.7289
TC0100001696.mm.1	NA	ncRNA: NONMMUT003979 NONCODE	NA	-	-	-	-	4.4359	4.0372	4.1929	4.2211	4.1962	4.2062	4.1094	4.1449	4.1499	4.0394	4.1327	4.3553	4.2354	4.1474	4.4044
TC0100001698.mm.1	Cnst	consortin, connexin sorting protein	226744	1	179546529	-	-	6.3643	6.6706	6.6377	6.2042	6.2042	6.1083	6.2184	6.2042	6.2042	6.152	6.1138	6.2042	6.0924	5.996	6.0951
TC0100001699.mm.1	Sccpdh	saccharopine dehydrogenase (putative)	109232	1	179668231	-	-	4.6632	4.7882	4.7903	4.6862	4.6632	4.6632	4.7947	4.6302	4.796	4.6632	4.6586	4.6167	4.4867	4.6462	4.3935
TC0100001700.mm.1	NA	ncRNA: NONMMUT004004 NONCODE	NA	-	-	-	-	6.5099	6.4959	6.4144	6.6331	6.4906	6.2522	6.5528	6.6482	6.0977	6.2599	6.548	6.4947	6.5701	6.6737	6.4402
TC0100001703.mm.1	Cdc42bpa	CDC42 binding protein kinase alpha	226751	1	179961089	-	-	4.6573	4.4545	4.4363	4.4006	4.3335	4.4006	4.5234	4.4006	4.4006	4.4762	4.38	4.3795	4.3813	4.3102	4.4006
TC0100001704.mm.1	NA	ncRNA: NONMMUT004010 NONCODE	NA	-	-	-	-	3.9855	4.0555	3.5503	3.876	3.9262	3.8163	3.9777	3.8255	3.5462	3.8756	3.9342	3.8847	4.0692	4.0903	3.7392
TC0100001705.mm.1	NA	ncRNA: NONMMUT004012 NONCODE	NA	-	-	-	-	5.2431	4.8539	4.9371	4.8585	4.732	4.7618	4.944	4.7728	5.1055	4.9565	5.0025	5.0095	4.8322	4.9485	5.0347
TC0100001706.mm.1	NA	ncRNA: NONMMUT004015 NONCODE	NA	-	-	-	-	4.5741	4.6132	4.6414	4.7004	4.6095	4.4733	4.7009	4.6137	4.4827	4.595	4.6028	4.6506	4.6779	4.7424	4.6192
TC0100001707.mm.1	Itpkb	inositol 1,4,5-trisphosphate 3-kinase B	320404	1	180330476	00562, 04020, 04070	Inositol phosphate metabolism, Calcium signaling pathway, Phosphatidylinositol signaling system	7.4979	7.4516	7.702	8.2294	8.1671	8.2203	8.3704	8.1349	8.1968	8.2308	8.3119	8.1957	8.2792	8.2687	8.1795
TC0100001708.mm.1	NA	ncRNA: NONMMUT004027 NONCODE	NA	-	-	-	-	5.9947	6.6243	5.9492	7.4031	6.9282	6.9721	6.6357	7.3072	6.8225	6.565	7.2824	7.3777	7.2167	7.2454	7.3621
TC0100001709.mm.1	NA	ncRNA: NONMMUT004028 NONCODE	NA	-	-	-	-	6.5068	6.3015	6.3998	7.2644	6.934	7.0035	7.177	7.37	7	6.8954	7.6271	7.7854	7.4669	7.4074	7.4124
TC0100001710.mm.1	NA	ncRNA: NONMMUT004029 NONCODE	NA	-	-	-	-	7.0945	7.3266	6.8381	8.2713	8.0436	7.7597	7.9818	8.3487	7.5264	8.0334	8.3323	8.2785	8.4499	8.352	8.5106
TC0100001712.mm.1	Lin9	lin-9 homolog (C. elegans)	72568	1	180641334	-	-	6.3314	7.2566	7.3428	6.0028	6.1437	6.1437	5.9186	5.8612	6.1437	5.9624	6.2079	5.9309	6.192	6.1345	6.09
TC0100001713.mm.1	Acbd3	acyl-Coenzyme A binding domain containing 3	170760	1	180726043	-	-	8.2589	8.7644	9.0077	8.7924	8.7903	8.8195	8.7988	8.5887	8.8345	8.8069	8.7852	8.8497	8.7994	8.7563	8.7539
TC0100001714.mm.1	NA	ncRNA: NONMMUT004037 NONCODE	NA	-	-	-	-	5.6409	5.8323	5.3297	5.7182	5.6539	5.5938	5.5045	5.6974	5.5435	4.9045	5.6974	6.219	5.9995	5.7886	5.5068
TC0100001715.mm.1	NA	ncRNA: NONMMUT004038 NONCODE	NA	-	-	-	-	6.892	6.3943	6.2058	6.4911	6.552	6.3398	6.9487	6.4527	6.5397	6.4628	6.4224	6.3508	6.4563	6.4566	6.419
TC0100001716.mm.1	NA	ncRNA: NONMMUT004039 NONCODE	NA	-	-	-	-	7.0259	6.7293	6.3601	6.7854	6.6996	6.6025	6.7984	6.7075	6.7578	6.3104	6.7075	6.6051	6.734	6.7111	6.7775
TC0100001717.mm.1	Gm17275	predicted gene, 17275	100504581	1	-	-	-	9.966	10.6723	10.8202	10.3512	10.3428	10.3541	10.3657	10.3527	10.0228	10.3339	10.3608	10.4447	10.4819	10.3771	10.5212
TC0100001718.mm.1	NA	ncRNA: NONMMUT004047 NONCODE	NA	-	-	-	-	6.4501	6.2578	6.0831	6.2551	6.2587	6.1168	6.6303	6.1469	6.2715	6.3492	6.1612	6.1861	6.2069	6.3587	6.2745
TC0100001719.mm.1	NA	ncrna:snRNA ENSMUST00000122609 ENSEMBL	NA	-	-	-	-	2.8417	2.8885	2.5558	2.9008	2.7525	2.8907	2.8657	2.9328	2.8565	2.6712	2.6327	3.1351	2.5969	3.1023	3.3113
TC0100001720.mm.1	Sde2	SDE2 telomere maintenance homolog (S. pombe)	208768	1	180851151	-	-	8.314	8.4974	8.549	8.5775	8.6524	8.7958	8.5821	8.1371	8.6774	8.5775	8.5775	8.679	8.5778	8.6188	8.5775
TC0100001721.mm.1	Lefty2	left-right determination factor 2	320202	1	180893119	4350	TGF-beta signaling pathway	6.562	5.9545	5.7501	5.9679	5.8827	5.9545	6.0946	6.0296	6.0095	5.8318	5.9545	5.8157	5.9156	5.9081	5.9003
TC0100001722.mm.1	Pycr2	pyrroline-5-carboxylate reductase family, member 2	69051	1	180904274	330	Arginine and proline metabolism	7.7884	7.4549	7.3657	7.2928	7.3623	7.3525	7.6728	7.3657	7.4616	7.4844	7.183	7.2141	7.4125	7.2773	7.2433
TC0100001723.mm.1	Lefty1	left right determination factor 1	13590	1	180935039	4350	TGF-beta signaling pathway	6.5953	6.1289	5.9333	6.0132	6.1091	6.1176	6.4175	6.1216	6.3021	6.1694	5.9723	5.9668	6.2252	6.1205	6.0912
TC0100001724.mm.1	Tmem63a	transmembrane protein 63a	208795	1	180942518	-	-	8.4191	8.5437	8.6394	8.5618	8.5928	8.5933	8.6689	8.4047	8.5437	8.5264	8.5437	8.3427	8.5004	8.6749	8.463
TC0100001725.mm.1	NA	ncRNA: NONMMUT004059 NONCODE	NA	-	-	-	-	3.1392	3.4228	2.9218	3.4621	3.2354	3.2415	3.2979	3.1872	3.1474	3.3634	3.172	3.4367	3.293	3.2415	3.2415
TC0100001726.mm.1	9130409I23Rik	RIKEN cDNA 9130409I23 gene	619326	1	181051237	600	Sphingolipid metabolism	3.4196	3.2268	3.159	3.2563	3.3246	3.4577	3.3557	3.3246	3.3718	3.4409	3.1875	3.0704	3.366	3.2419	3.1747
TC0100001727.mm.1	NA	ncRNA: NONMMUT004060 NONCODE	NA	-	-	-	-	5.7829	5.1936	4.9357	5.1906	5.1824	4.9969	5.768	5.0974	5.3739	5.1012	5.1426	4.8262	5.0869	5.2553	5.1752
TC0100001728.mm.1	NA	ncRNA: NONMMUT004064 NONCODE	NA	-	-	-	-	6.8906	6.9567	7.0174	7.0149	6.9271	7.0099	7.4071	7.0184	6.9694	7.1121	6.9746	7.2978	7.0174	7.1251	7
TC0100001729.mm.1	NA	ncRNA: NONMMUT004066 NONCODE	NA	-	-	-	-	6.1455	6.3392	6.8339	6.2715	6.2614	6.297	6.5951	6.3373	6.1097	6.5482	6.3368	6.6273	6.3786	6.0215	6.1853
TC0100001730.mm.1	Cnih4	cornichon homolog 4 (Drosophila)	98417	1	181150931	-	-	7.8382	8.27	8.1082	8.4897	8.5588	8.6538	8.6298	8.3802	8.5157	8.4842	8.4842	8.4842	8.5149	8.5103	8.56
TC0100001731.mm.1	A430110L20Rik	RIKEN cDNA A430110L20 gene	329307	1	-	-	-	5.5514	5.6097	5.809	5.5374	5.3861	5.6303	5.8056	5.7328	5.385	6.0742	5.3148	5.8225	5.6159	5.7153	5.6291
TC0100001732.mm.1	NA	ncRNA: NONMMUT004077 NONCODE	NA	-	-	-	-	6.2516	6.2343	6.0829	6.2812	6.2527	6.2642	6.6918	6.265	6.0918	6.237	6.2642	6.3134	6.3065	6.2761	6.2319
TC0100001733.mm.1	NA	ncRNA: NONMMUT004080 NONCODE	NA	-	-	-	-	4.5962	4.3638	4.2447	4.3329	4.345	4.3287	4.5268	4.4975	4.6869	4.3545	4.4024	4.3545	4.263	4.3503	4.2149
TC0100001734.mm.1	Cnih3	cornichon homolog 3 (Drosophila)	72978	1	181352628	-	-	6.1676	5.5439	5.4017	5.5756	5.607	5.4454	5.8017	5.6775	5.693	5.6104	5.6104	5.4622	5.6104	5.593	5.7437
TC0100001735.mm.1	NA	ncRNA: NONMMUT004083 NONCODE	NA	-	-	-	-	4.5037	4.1875	3.9369	4.2171	4.3349	4.4669	4.177	4.3456	4.3159	3.9711	4.228	4.4453	4.0854	4.0657	4.22
TC0100001736.mm.1	Dnah14	dynein, axonemal, heavy chain 14	240960	1	-	-	-	3.9925	3.7452	3.6998	3.7452	3.7348	3.657	3.954	3.7452	3.7593	3.7452	3.7452	3.7452	3.7452	3.7452	3.7452
TC0100001737.mm.1	NA	ncRNA: NONMMUT004110 NONCODE	NA	-	-	-	-	3.8089	3.2283	3.0508	3.5636	3.2853	3.7869	3.5357	3.2553	3.2628	3.1082	3.3235	3.3531	3.2961	3.2987	3.333
TC0100001738.mm.1	NA	ncRNA: NONMMUT004112 NONCODE	NA	-	-	-	-	5.5205	5.0611	4.754	5.0439	4.9734	4.9358	4.9107	5.0489	4.9505	4.9459	4.9323	5.0223	4.9505	5.2991	4.6404
TC0100001739.mm.1	NA	ncRNA: NONMMUT004116 NONCODE	NA	-	-	-	-	4.5069	4.4872	4.2286	4.6428	4.3215	4.1259	4.4503	4.4377	4.4894	4.4624	4.4978	4.4452	4.4516	4.4503	4.3399
TC0100001740.mm.1	Srp9	signal recognition particle 9	27058	1	182124737	3060	Protein export	9.1733	9.5706	9.7128	9.4524	9.5786	9.5416	9.681	9.4784	9.5416	9.7627	9.626	9.4347	9.5329	9.4693	9.3673
TC0100001741.mm.1	NA	ncRNA: NONMMUT004119 NONCODE	NA	-	-	-	-	6.6165	6.5338	6.6236	6.6093	6.4894	6.1611	6.5581	6.4573	6.4578	6.372	6.5276	6.2874	6.4892	6.4241	6.1981
TC0100001742.mm.1	NA	ncRNA: NONMMUT004120 NONCODE	NA	-	-	-	-	6.7414	6.2463	5.9211	5.9434	5.9211	5.9184	5.9802	5.732	5.9211	5.8942	5.9192	5.8809	5.9033	5.7523	5.73
TC0100001743.mm.1	NA	ncRNA: NONMMUT004123 NONCODE	NA	-	-	-	-	8.0003	8.218	8.359	7.3889	7.4792	7.4229	7.6286	7.5284	7.3354	7.2582	7.2928	7.5027	7.4073	7.2447	7.4627
TC0100001744.mm.1	1700047M11Rik	RIKEN cDNA 1700047M11 gene	67330	1	182300834	-	-	5.6015	5.2464	5.2918	5.2923	5.3389	5.4437	5.6072	5.442	5.3748	5.4578	5.2489	5.3001	5.226	5.2255	5.3389
TC0100001745.mm.1	Trp53bp2	transformation related protein 53 binding protein 2	209456	1	182409167	4390	Hippo signaling pathway	7.4212	7.5784	8.051	7.8094	7.8837	8.1189	7.8407	7.6852	7.8894	7.8407	7.8289	7.7942	7.9651	7.855	7.8513
TC0100001746.mm.1	NA	ncRNA: NONMMUT004138 NONCODE	NA	-	-	-	-	5.4666	5.6104	5.5965	5.9609	5.3014	5.1585	5.3719	5.3569	5.2203	4.4702	5.1911	5.316	5.1896	5.9229	5.584
TC0100001747.mm.1	NA	ncRNA: NONMMUT004139 NONCODE	NA	-	-	-	-	7.5596	7.5596	7.7413	7.4797	7.5596	7.5437	7.512	7.5281	7.5604	7.644	7.5596	7.5926	7.4917	7.6546	7.5596
TC0100001748.mm.1	NA	ncRNA: NONMMUT004141 NONCODE	NA	-	-	-	-	6.3543	6.4871	6.4076	6.1536	6.2706	6.3376	6.4476	6.3101	6.194	6.3375	6.0934	6.465	6.4356	6.3543	6.4051
TC0100001749.mm.1	Capn8	calpain 8	170725	1	182565007	-	-	5.5139	5.0143	4.9529	5.1074	5.0934	5.1005	5.3322	5.1435	5.2086	5.1005	5.0298	5.0951	5.1005	5.0916	5.1005
TC0100001750.mm.1	NA	ncRNA: NONMMUT004146 NONCODE	NA	-	-	-	-	4.6556	4.0823	3.964	4.1599	4.233	4.1625	4.3005	4.1625	4.2332	4.1636	4.0455	4.3682	4.091	3.8281	4.1594
TC0100001751.mm.1	NA	ncRNA: NONMMUT004148 NONCODE	NA	-	-	-	-	4.5431	4.3083	4.3124	4.4016	4.4016	4.2433	4.6867	4.5914	4.5853	4.4016	4.4464	4.3278	4.3623	4.5565	4.5758
TC0100001752.mm.1	Susd4	sushi domain containing 4	96935	1	182764906	-	-	6.4586	5.8517	5.6484	5.8441	5.7845	5.8164	5.9664	5.8441	5.9273	5.8441	5.6901	5.8033	5.832	5.8441	5.8489
TC0100001753.mm.1	NA	ncRNA: NONMMUT004151 NONCODE	NA	-	-	-	-	3.9664	3.6432	3.5231	3.7611	3.6549	3.5811	3.8489	3.6944	3.9026	3.6804	3.4965	3.3747	3.8249	3.7013	3.6712
TC0100001754.mm.1	Tlr5	toll-like receptor 5	53791	1	182954788	04620, 05132, 05134, 05321	Toll-like receptor signaling pathway, Salmonella infection, Legionellosis, Inflammatory bowel disease (IBD)	7.2324	7.0227	6.9422	7.0605	7.0117	7.0671	7.0057	7.0173	7.3889	6.9318	6.9274	7.0195	6.9488	6.8882	6.9512
TC0100001755.mm.1	Aida	axin interactor, dorsalization associated	108909	1	183297060	-	-	7.4476	7.837	8.2047	8.3771	8.2531	8.2877	8.2974	8.1733	8.3116	8.311	8.326	8.3207	8.2531	8.315	8.2531
TC0100001756.mm.1	Taf1a	TATA box binding protein (Tbp)-associated factor, RNA polymerase I, A	21339	1	183388885	-	-	6.2903	6.5214	6.9397	6.2903	6.3097	6.2903	6.1622	6.2171	6.1674	6.2812	6.2903	6.2622	6.2263	6.2523	6.2903
TC0100001757.mm.1	Hhipl2	hedgehog interacting protein-like 2	78772	1	183418503	-	-	6.1347	5.6922	5.4447	5.5582	5.6462	5.6699	5.9598	5.6922	5.9186	5.7608	5.6112	5.6288	5.6922	5.6922	5.6922
TC0100001758.mm.1	NA	ncRNA: NONMMUT035365 NONCODE	NA	-	-	-	-	7.4346	6.7192	6.6745	6.7861	6.8301	6.8329	6.9549	6.932	6.8675	6.8063	6.7784	6.7328	7.0801	6.9357	6.9912
TC0100001759.mm.1	NA	ncRNA: NONMMUT004152 NONCODE	NA	-	-	-	-	6.6226	6.7821	5.9008	5.397	5.5584	5.6213	5.7585	5.7799	5.3811	5.8051	5.5415	6.1338	5.7407	5.8575	5.5738
TC0100001760.mm.1	NA	ncRNA: NONMMUT004153 NONCODE	NA	-	-	-	-	10.9585	10.4219	9.9651	10.302	10.0099	10.1114	10.5229	10.4526	10.3446	10.4381	10.2501	10.4268	10.4794	10.1392	10.4795
TC0100001761.mm.1	NA	ncRNA: NONMMUT004155 NONCODE	NA	-	-	-	-	7.3259	7.3211	7.1174	7.3086	7.3183	7.1749	7.3854	7.2484	7.1755	7.3724	7.3331	7.3694	7.2897	7.3601	7.4469
TC0100001762.mm.1	NA	ncRNA: NONMMUT004157 NONCODE	NA	-	-	-	-	5.0018	4.2115	4.6911	4.7569	4.604	4.4691	4.7959	4.7503	4.6919	4.8321	5.1124	4.6753	4.5502	4.6134	5.057
TC0100001763.mm.1	NA	ncRNA: NONMMUT004158 NONCODE	NA	-	-	-	-	4.7245	4.004	3.8208	4.1459	4.3781	4.0246	4.2659	4.2193	4.3078	3.8969	4.0219	3.7431	3.9383	4.0786	4.1712
TC0100001764.mm.1	NA	ncRNA: NONMMUT004164 NONCODE	NA	-	-	-	-	3.4072	3.2575	3.1017	2.9801	3.2341	3.2451	3.118	3.2838	3.2	3.3888	3.1544	3.1794	3.427	3.4078	3.1541
TC0100001765.mm.1	Dusp10	dual specificity phosphatase 10	63953	1	184034461	4010	MAPK signaling pathway	7.0606	6.5241	6.5261	7.2036	7.2633	7.2792	7.372	7.1885	7.2696	7.154	7.2562	7.4654	7.5169	7.4907	7.5958
TC0100001766.mm.1	NA	ncRNA: NONMMUT004165 NONCODE	NA	-	-	-	-	5.2858	5.4397	5.3992	5.9494	6.1564	6.046	6.1662	5.7945	5.9125	6.2993	6.046	6.0062	6.2291	6.1112	6.3721
TC0100001767.mm.1	NA	ncRNA: NONMMUT004166 NONCODE	NA	-	-	-	-	5.581	5.895	5.5384	6.733	6.4439	6.6099	6.3253	6.0719	6.2387	6.5711	6.6695	6.5915	6.6727	6.9056	7.2043
TC0100001768.mm.1	NA	ncRNA: NONMMUT004167 NONCODE	NA	-	-	-	-	2.9701	2.5209	2.1974	2.4121	2.4743	2.2706	2.6924	2.2764	2.6824	2.5323	2.7753	2.3336	2.6365	2.4656	2.5458
TC0100001769.mm.1	NA	ncRNA: NONMMUT004171 NONCODE	NA	-	-	-	-	3.5561	3.2387	3.0806	3.3781	3.1261	3.3117	3.3259	3.1431	3.162	3.6939	3.1909	3.0264	3.2565	3.2848	3.5249
TC0100001770.mm.1	4930488B22Rik	RIKEN cDNA 4930488B22 gene	74971	1	184712497	-	-	5.686	5.1523	5.1211	4.8111	5.2089	5.0611	5.1293	5.1293	5.3602	5.0536	5.1178	4.8245	5.47	5.0937	4.9602
TC0100001771.mm.1	NA	ncRNA: NONMMUT004175 NONCODE	NA	-	-	-	-	5.1948	4.3954	4.4044	4.5802	4.4294	4.4816	4.9873	4.68	4.5315	4.4961	4.2281	4.2754	4.3396	4.4352	4.3176
TC0100001772.mm.1	NA	ncRNA: NONMMUT004177 NONCODE	NA	-	-	-	-	5.316	4.8855	4.9233	4.9726	4.9497	5.0387	5.2634	5.0597	5.5199	4.9264	4.8483	5.173	4.9248	4.9827	4.5901
TC0100001773.mm.1	NA	ncRNA: NONMMUT004178 NONCODE	NA	-	-	-	-	4.7918	4.574	4.6069	4.9462	4.845	4.9081	4.8639	4.9098	4.8325	4.9702	4.8113	5.0677	5.1549	5.2471	4.8695
TC0100001774.mm.1	NA	ncRNA: NONMMUT004185 NONCODE	NA	-	-	-	-	4.9905	4.6893	4.5606	4.557	4.6053	4.6433	4.9791	4.6118	4.3908	4.7174	4.3142	4.4325	4.955	4.7426	4.3965
TC0100001775.mm.1	NA	ncRNA: NONMMUT004186 NONCODE	NA	-	-	-	-	3.8278	3.7495	3.7499	3.6973	3.4362	3.7294	3.9768	3.7752	3.8021	3.6783	3.6223	3.8114	3.9522	3.8259	3.6686
TC0100001776.mm.1	NA	ncRNA: NONMMUT004187 NONCODE	NA	-	-	-	-	5.1465	4.3207	4.3903	4.5948	4.5591	4.4039	4.8164	4.6684	4.6539	4.5424	4.5473	4.2112	4.4016	4.5622	4.6457
TC0100001777.mm.1	NA	ncRNA: NONMMUT004190 NONCODE	NA	-	-	-	-	6.4892	5.9528	5.7052	5.9896	5.7235	5.7826	6.3877	5.9766	5.8865	5.9515	5.8203	5.9686	6.0233	6.0623	5.9743
TC0100001778.mm.1	NA	ncRNA: NONMMUT004191 NONCODE	NA	-	-	-	-	3.959	3.2191	3.4816	3.2828	3.6	3.4171	3.4604	3.7932	3.5922	3.4604	3.3206	3.466	3.2757	3.4604	3.5818
TC0100001779.mm.1	Rab3gap2	RAB3 GTPase activating protein subunit 2	98732	1	185204168	-	-	7.654	8.0034	8.2854	8.0174	8.0805	8.0109	8.1271	8.0442	8.0442	8.0442	8.0639	8.0442	8.0455	8.0442	8.0442
TC0100001780.mm.1	NA	ncRNA: NONMMUT004196 NONCODE	NA	-	-	-	-	5.6256	5.7279	5.5592	5.7999	5.6368	5.5894	5.7717	5.6361	5.4806	5.6483	5.4281	5.6368	5.7952	5.6912	5.6368
TC0100001782.mm.1	NA	ncRNA: NONMMUT004202 NONCODE	NA	-	-	-	-	6.4032	6.5933	6.4879	6.6365	6.5126	6.3635	6.5099	6.455	6.5618	6.8355	6.538	6.5188	6.3354	6.5866	6.1655
TC0100001783.mm.1	Mir215	microRNA 215	387211	1	185313581	5206	MicroRNAs in cancer	6.6832	6.882	6.9921	6.562	6.6669	6.7181	6.8973	6.7007	6.4361	6.0271	6.9127	6.6785	6.6785	6.5642	6.7535
TC0100001784.mm.1	Mir194-1	microRNA 194-1	387189	1	185313319	5206	MicroRNAs in cancer	7.5516	6.8483	6.7383	6.9104	7.1014	6.9943	7.0567	7.2815	7.0928	6.819	7.4213	7.089	6.9099	7.0704	7.4784
TC0100001785.mm.1	NA	ncRNA: NONMMUT004206 NONCODE	NA	-	-	-	-	4.0922	4.0213	3.9155	3.8107	4.0958	4.1215	4.3439	3.931	4.3093	4.1632	3.898	4.2086	4.2129	4.1272	4.1848
TC0100001786.mm.1	Bpnt1	bisphosphate 3'-nucleotidase 1	23827	1	185332159	920	Sulfur metabolism	7.2615	7.2569	7.0548	6.8331	7.0519	6.9357	6.9095	6.9334	6.9357	6.7166	6.8406	6.9658	6.8534	6.9194	6.9475
TC0100001787.mm.1	Eprs	glutamyl-prolyl-tRNA synthetase	107508	1	185363095	00860, 00970	Porphyrin and chlorophyll metabolism, Aminoacyl-tRNA biosynthesis	7.9535	8.4957	8.589	8.5062	8.6821	8.7049	8.5934	8.5242	8.5567	8.7598	8.5709	8.5537	8.4145	8.4203	8.3388
TC0100001788.mm.1	Slc30a10	solute carrier family 30, member 10	226781	1	185454848	-	-	4.8756	4.398	4.2776	4.3933	4.3987	4.3933	4.4185	4.3548	4.3933	4.4467	4.3485	4.3461	4.3662	4.3933	4.4596
TC0100001789.mm.1	5033404E19Rik	NSA2 ribosome biogenesis homolog pseudogene	114668	1	185497306	-	-	6.1494	5.712	5.4626	5.7586	5.7923	5.5124	5.9204	5.7722	5.7529	5.7479	5.6352	5.7479	6.0306	5.6708	5.6512
TC0100001790.mm.1	Mir297c	microRNA 297c	100124483	2	185537336	-	-	6.0965	5.5864	5.72	6.065	5.7821	6.0156	6.4748	6.0523	5.6149	5.7078	6.6967	6.5636	6.2458	6.1854	5.8624
TC0100001791.mm.1	NA	ncRNA: NONMMUT004215 NONCODE	NA	-	-	-	-	5.0345	5.1417	5.0435	4.8558	4.9861	5.1611	5.359	4.8638	4.9254	5.2155	5.1757	5.059	5.077	5.3922	5.0205
TC0100001792.mm.1	NA	ncRNA: NONMMUT004216 NONCODE	NA	-	-	-	-	5.2385	4.8795	4.7562	4.3802	4.7657	4.7162	4.8185	4.7238	4.7488	5.0115	4.7789	4.7419	4.7447	4.6097	4.9038
TC0100001793.mm.1	NA	ncrna:rRNA ENSMUST00000158738 ENSEMBL	NA	-	-	-	-	5.4985	4.8911	4.7006	5.0051	4.834	4.9811	5.4388	5.038	4.8001	4.9201	4.8894	5.1091	5.0408	4.6004	4.6518
TC0100001794.mm.1	NA	ncRNA: NONMMUT004219 NONCODE	NA	-	-	-	-	4.3343	4.085	4.0194	4.1873	4.0998	4.1403	4.1013	3.9509	4.278	4.2098	3.9979	4.3114	4.1627	4.0584	4.0253
TC0100001795.mm.1	NA	ncRNA: NONMMUT004222 NONCODE	NA	-	-	-	-	4.1245	3.7067	3.7714	3.8385	3.8042	3.7654	4.0687	3.8413	3.8691	3.8413	3.8413	3.8413	3.8851	3.8413	3.7935
TC0100001796.mm.1	NA	ncrna:snoRNA ENSMUST00000158420 ENSEMBL	NA	-	-	-	-	5.9183	5.4962	5.1987	5.4167	5.5264	5.3886	5.7471	5.5898	5.7163	5.319	5.5847	5.4811	5.4966	5.4675	5.6642
TC0100001797.mm.1	NA	ncRNA: NONMMUT004242 NONCODE	NA	-	-	-	-	6.5063	6.0841	5.8639	6.59	6.1957	6.3859	6.4847	6.253	6.1673	5.8597	5.9702	6.5232	6.0586	6.057	6.1125
TC0100001798.mm.1	NA	ncRNA: NONMMUT004246 NONCODE	NA	-	-	-	-	5.1789	5.0858	4.8494	4.9731	5.0218	4.9542	5.1565	5.3074	5.1414	4.8694	4.9047	4.7779	4.9649	4.6531	4.9649
TC0100001799.mm.1	NA	ncRNA: NONMMUT004247 NONCODE	NA	-	-	-	-	4.1646	3.7965	3.9305	3.9305	3.9038	3.9248	4.2417	3.9305	3.9728	4.0266	3.8623	3.9305	3.8136	3.84	4.0215
TC0100001801.mm.1	D1Pas1	DNA segment, Chr 1, Pasteur Institute 1	110957	1	186967416	04622, 05161, 05203	RIG-I-like receptor signaling pathway, Hepatitis B, Viral carcinogenesis	4.2234	4.0379	3.7924	3.8926	3.9139	3.6537	3.8973	3.9946	4.0792	4.027	3.9759	3.8392	4.2215	4.2055	4.1529
TC0100001802.mm.1	NA	ncRNA: NONMMUT004251 NONCODE	NA	-	-	-	-	7.2302	7.5081	7.4387	7.6513	7.5559	7.345	7.8516	7.5069	7.3794	7.5129	7.5375	7.572	7.6716	7.547	7.7244
TC0100001803.mm.1	1700007P06Rik	RIKEN cDNA 1700007P06 gene	69308	1	187125138	-	-	5.8799	5.216	5.0003	5.3181	5.2067	5.1731	5.4096	5.2386	5.1549	5.0293	5.095	5.242	5.1879	5.1102	5.3891
TC0100001805.mm.1	NA	ncRNA: NONMMUT004264 NONCODE	NA	-	-	-	-	5.3536	5.316	5.2165	5.3816	5.4589	5.4589	5.5724	5.4901	5.4697	5.4126	5.4577	5.5742	5.6296	5.422	5.7271
TC0100001806.mm.1	Esrrg	estrogen-related receptor gamma	26381	1	187609006; 187997827	-	-	5.5849	5.0002	4.9314	5.0667	4.9159	4.9657	5.3445	5.0538	5.0813	5.069	5.0538	5.0538	5.0538	5.0385	4.9597
TC0100001808.mm.1	NA	ncRNA: NONMMUT004271 NONCODE	NA	-	-	-	-	3.6104	3.3184	3.1018	3.3057	3.4227	3.1704	3.4621	3.2409	3.344	3.2055	3.0673	3.0827	3.7001	3.2031	3.2806
TC0100001809.mm.1	NA	ncRNA: NONMMUT004272 NONCODE	NA	-	-	-	-	3.7672	3.3845	3.3617	2.9918	3.2811	3.3154	3.3834	3.2976	3.3856	3.7336	3.3507	3.546	3.3653	3.5377	3.3356
TC0100001810.mm.1	NA	ncRNA: NONMMUT004274 NONCODE	NA	-	-	-	-	5.107	4.8285	4.7426	4.8026	4.5858	4.7328	5.0636	4.8695	4.8094	4.8643	4.7032	4.8933	4.7108	4.8033	4.8534
TC0100001811.mm.1	NA	ncRNA: NONMMUT004275 NONCODE	NA	-	-	-	-	3.7814	3.3387	2.9172	3.0368	3.598	3.0222	3.4687	3.3532	3.6236	3.3387	3.3525	3.1662	3.3047	3.1591	3.2849
TC0100001812.mm.1	Ush2a	Usher syndrome 2A (autosomal recessive, mild)	22283	1	188262838	-	-	5.2948	4.8018	4.647	4.8018	4.8018	4.8018	4.9075	4.8022	4.8181	4.8018	4.7252	4.8018	4.8018	4.7751	4.8018
TC0100001813.mm.1	NA	ncRNA: NONMMUT004277 NONCODE	NA	-	-	-	-	3.1855	3.3771	3.3542	3.2138	3.2972	2.9806	3.4331	3.3344	3.5264	3.4023	3.3732	3.2296	3.3237	3.8476	3.1417
TC0100001814.mm.1	NA	ncrna:snRNA ENSMUST00000122601 ENSEMBL	NA	-	-	-	-	2.5865	2.3976	2.6124	2.3584	2.3846	2.3007	2.8816	2.3846	2.4967	2.3839	2.1518	2.5243	2.2596	2.6198	2.1147
TC0100001815.mm.1	NA	ncRNA: NONMMUT004282 NONCODE	NA	-	-	-	-	5.4704	5.5802	5.5784	5.2476	5.4252	5.3898	5.6127	5.6367	5.5665	5.649	5.4342	5.5015	5.6624	5.2	5.5962
TC0100001816.mm.1	NA	ncRNA: NONMMUT004283 NONCODE	NA	-	-	-	-	7.7402	8.303	7.4572	8.2423	7.2973	6.8027	7.7641	7.4472	7.5004	7.8412	7.9436	7.7451	8.054	7.8596	7.3184
TC0100001817.mm.1	NA	ncRNA: NONMMUT004285 NONCODE	NA	-	-	-	-	4.2566	4.1625	4.0732	4.0732	3.8616	3.6736	4.3802	4.1439	4.2109	4.084	3.7855	3.8755	3.994	4.2152	4.0838
TC0100001818.mm.1	Gm2149	predicted gene 2149	100039307	1	-	-	-	6.5614	5.944	5.8338	5.7602	5.9853	5.94	6.0835	6.0491	6.2369	5.975	5.7085	5.7693	5.9519	5.9291	5.7871
TC0100001819.mm.1	NA	ncrna:miRNA ENSMUST00000180257 ENSEMBL	NA	-	-	-	-	12.0808	12.3351	12.1809	12.3897	12.1886	12.1478	12.4214	12.3121	12.0006	12.1249	12.3748	12.3931	12.3883	12.3795	12.3399
TC0100001820.mm.1	NA	ncRNA: NONMMUT004290 NONCODE	NA	-	-	-	-	4.2894	4.0144	3.7608	4.0628	4.0628	4.0989	4.2257	4.0585	4.0628	4.0764	3.9942	4.103	4.0499	4.0486	4.0157
TC0100001821.mm.1	Ptpn14	protein tyrosine phosphatase, non-receptor type 14	19250	1	189728268	-	-	6.0309	5.6392	5.4479	5.6392	5.6392	5.6079	5.8709	5.642	5.6978	5.6563	5.6392	5.6392	5.6392	5.6392	5.5261
TC0100001822.mm.1	NA	ncRNA: NONMMUT004296 NONCODE	NA	-	-	-	-	4.7276	4.1898	4.6578	4.3808	4.4492	4.5142	4.7252	4.6224	4.4136	4.5594	4.3778	4.4575	4.5216	4.5399	4.543
TC0100001823.mm.1	NA	ncRNA: NONMMUT004301 NONCODE	NA	-	-	-	-	6.2044	5.9262	5.7498	5.9457	5.9619	5.9457	6.2719	6.0822	5.9337	5.9187	5.9457	5.8843	5.9669	5.7326	5.6374
TC0100001824.mm.1	NA	ncRNA: NONMMUT004305 NONCODE	NA	-	-	-	-	5.148	4.6383	4.6222	4.7461	4.7461	4.6655	4.9292	4.7971	4.7461	4.7461	4.6067	4.6482	4.7461	4.7461	4.8313
TC0100001825.mm.1	Prox1os	prospero homeobox 1, opposite strand	100504619	1	-	-	-	4.8524	4.4069	4.2977	4.2483	4.442	3.9615	4.8853	4.381	4.3954	4.421	4.4518	3.9125	4.3046	4.4281	4.6347
TC0100001826.mm.1	NA	ncRNA: NONMMUT004323 NONCODE	NA	-	-	-	-	4.8802	4.5464	4.1215	4.4771	4.1783	4.494	4.4208	4.5823	4.5874	4.6095	4.3817	4.4292	4.4969	4.1747	4.5374
TC0100001827.mm.1	NA	ncRNA: NONMMUT004326 NONCODE	NA	-	-	-	-	6.7437	6.0372	6.0527	5.9543	6.104	5.9497	6.1083	6.2241	6.1307	6.1148	6.0449	6.0821	6.0723	6.1255	6.2025
TC0100001828.mm.1	NA	ncRNA: NONMMUT004329 NONCODE	NA	-	-	-	-	5.9621	5.0753	4.9772	5.1775	5.2561	5.1158	5.5779	5.4765	5.3125	5.1641	5.1402	5.0788	5.0168	5.051	5.2429
TC0100001829.mm.1	NA	ncRNA: NONMMUT004331 NONCODE	NA	-	-	-	-	5.718	4.996	5.1582	5.2936	5.4965	5.3292	5.4708	5.4555	5.5647	5.2373	5.4592	5.3998	5.271	5.5722	5.5212
TC0100001830.mm.1	NA	ncRNA: NONMMUT004332 NONCODE	NA	-	-	-	-	6.28	5.8199	5.6688	5.7693	5.852	5.9525	6.1147	5.8898	5.9586	5.9004	5.7236	5.8898	6.0562	5.9262	5.8898
TC0100001831.mm.1	Angel2	angel homolog 2 (Drosophila)	52477	1	190925108; 190928505	-	-	7.37	7.4764	7.8096	7.4764	7.4697	7.4764	7.4982	7.4298	7.4659	7.4764	7.5308	7.4764	7.5016	7.4764	7.2905
TC0100001832.mm.1	NA	ncRNA: NONMMUT004339 NONCODE	NA	-	-	-	-	4.5638	4.2329	4.1466	3.8948	3.988	4.1256	4.3959	4.0668	4.2064	4.1464	3.8267	4.4835	3.736	3.9661	4.0239
TC0100001833.mm.1	A230020J21Rik	RIKEN cDNA A230020J21 gene	100125339	1	191025351	-	-	5.5706	5.4016	5.3374	5.362	5.3256	5.5742	5.7457	5.3056	5.2017	5.3524	5.2107	5.4644	5.3061	5.3932	5.3537
TC0100001834.mm.1	Spata45	spermatogenesis associated 45	75558	1	191036822	-	-	4.4085	4.0123	4.4052	4.7891	4.2569	4.6518	5.0763	4.8062	4.4793	4.5517	4.3317	4.7021	4.4247	4.5556	4.6514
TC0100001835.mm.1	NA	ncRNA: NONMMUT004345 NONCODE	NA	-	-	-	-	7.9544	7.9094	8.5308	7.9651	8.1293	8.0838	8.3588	8.27	8.1395	8.4166	8.2847	8.2559	8.1012	8.2084	8.2593
TC0100001836.mm.1	Nsl1	NSL1, MIND kinetochore complex component, homolog (S. cerevisiae)	381318	1	191063021	-	-	6.8766	7.5149	8.2769	6.183	5.94	6.1424	6.3975	6.0075	6.4247	6.1679	6.1678	5.8279	5.4952	5.783	5.4867
TC0100001837.mm.1	Batf3	basic leucine zipper transcription factor, ATF-like 3	381319	1	191098414	-	-	7.3995	6.9083	6.9231	7.5128	7.5128	7.4995	7.6179	7.6071	7.7846	7.8004	7.6975	7.494	7.3918	7.479	7.5172
TC0100001838.mm.1	NA	ncrna:misc_RNA ENSMUST00000157836 ENSEMBL	NA	-	-	-	-	7.2188	6.4968	6.4635	6.8722	6.7431	6.5699	7.2178	6.8015	6.7438	6.7411	6.7115	6.4253	6.4724	6.8906	6.7511
TC0100001839.mm.1	D730003I15Rik	RIKEN cDNA D730003I15 gene	100504360	1	-	-	-	7.3117	7.4985	8.1293	7.4985	7.2124	7.7556	7.6322	7.18	7.0196	7.8097	7.4926	7.6717	7.3484	7.5751	7.2283
TC0100001840.mm.1	NA	ncRNA: NONMMUT004357 NONCODE	NA	-	-	-	-	5.6406	5.1722	5.2345	5.3483	5.2855	5.2682	5.6689	5.2794	5.6149	5.381	5.3521	5.3398	5.5087	5.2863	5.3775
TC0100001841.mm.1	NA	ncRNA: NONMMUT004358 NONCODE	NA	-	-	-	-	5.8853	5.3241	5.5761	5.5761	5.5503	5.4438	5.8061	5.5761	5.5668	5.517	5.563	5.6654	5.8588	5.5761	5.7583
TC0100001842.mm.1	NA	ncRNA: NONMMUT004360 NONCODE	NA	-	-	-	-	5.7416	5.458	5.1558	5.4568	5.3464	5.4399	5.8299	5.4865	5.6071	5.4836	5.4059	5.5594	5.4836	5.6298	5.4336
TC0100001844.mm.1	Tmem206	transmembrane protein 206	66950	1	191325965	-	-	7.6078	7.701	7.5921	7.2624	7.2676	7.3417	7.3224	7.3565	7.4683	7.3565	7.3565	7.4109	7.2622	7.2028	7.2398
TC0100001845.mm.1	NA	ncRNA: NONMMUT004361 NONCODE	NA	-	-	-	-	6.9425	7.7479	7.5298	7.1045	6.5955	6.7426	6.8029	6.9723	6.3568	6.3437	7.2428	7.4011	7.2514	7.4183	7.3311
TC0100001846.mm.1	NA	ncRNA: NONMMUT004365 NONCODE	NA	-	-	-	-	5.305	5.2165	5.1348	5.1412	5.0255	5.1186	5.1666	5.3424	5.2207	5.1851	5.1937	5.2986	5.0991	5.1662	5.1105
TC0100001847.mm.1	NA	ncRNA: NONMMUT004366 NONCODE	NA	-	-	-	-	4.6328	4.0321	4.1248	4.1948	4.3907	4.2259	4.3062	4.2308	4.7651	3.9835	4.06	4.204	4.4256	3.8215	4.229
TC0100001848.mm.1	NA	ncRNA: NONMMUT004369 NONCODE	NA	-	-	-	-	5.8	5.3687	5.6195	5.1358	5.0797	4.9441	5.6001	5.0858	5.257	5.0744	5.1502	5.377	5.2382	5.2614	5.1957
TC0100001849.mm.1	NA	ncRNA: NONMMUT004373 NONCODE	NA	-	-	-	-	6.6802	6.4274	6.3216	6.3583	6.6095	6.3041	6.6148	6.5414	6.6555	6.379	6.4743	6.6162	6.3195	6.5241	6.3547
TC0100001850.mm.1	NA	ncRNA: NONMMUT004374 NONCODE	NA	-	-	-	-	6.5435	5.9974	6.0375	6.2055	6.2998	6.0593	6.4027	6.3285	6.3871	6.0832	6.085	6.3506	6.1915	5.9121	6.1009
TC0100001851.mm.1	NA	ncRNA: NONMMUT004375 NONCODE	NA	-	-	-	-	4.0079	3.9011	3.8554	3.9778	3.9442	3.6675	3.9075	3.8045	3.9823	3.9011	3.8246	3.7638	3.9011	3.5439	4.5771
TC0100001852.mm.1	NA	ncRNA: NONMMUT004377 NONCODE	NA	-	-	-	-	7.7483	8.2486	8.1511	8.3764	8.123	8.1048	8.1404	8.3035	8.0783	8.0088	8.4106	8.2404	8.192	8.3678	8.3276
TC0100001853.mm.1	Ints7	integrator complex subunit 7	77065	1	191575734	-	-	7.5883	7.9301	8.045	7.2783	7.1313	7.2783	7.2541	7.1593	7.0502	7.2783	7.2783	7.2473	7.1771	7.1623	7.1893
TC0100001854.mm.1	NA	ncRNA: NONMMUT004384 NONCODE	NA	-	-	-	-	6.6619	7.8392	7.5172	6.2373	6.7031	6.2913	6.4315	6.5725	6.3782	6.4191	5.7652	6.2713	6.6166	7.1157	6.8979
TC0100001855.mm.1	Lpgat1	lysophosphatidylglycerol acyltransferase 1	226856	1	191718024; 191718395	564	Glycerophospholipid metabolism	7.3854	7.6303	7.886	7.6083	7.7022	7.5892	7.6756	7.524	7.6109	7.681	7.5892	7.5114	7.4466	7.4702	7.5122
TC0100001856.mm.1	NA	ncRNA: NONMMUT004387 NONCODE	NA	-	-	-	-	6.7271	7.5587	7.0725	7.5145	7.3581	7.1441	7.3183	7.3408	7.1406	7.0589	7.8031	7.2841	7.2509	7.2243	7.2921
TC0100001857.mm.1	NA	ncRNA: NONMMUT004392 NONCODE	NA	-	-	-	-	4.7491	4.4651	4.5159	4.5875	4.5293	4.4719	5.0131	4.442	4.5694	4.8024	4.5266	4.2492	4.453	4.3879	4.6659
TC0100001858.mm.1	Nek2	NIMA (never in mitosis gene a)-related expressed kinase 2	18005	1	191821473	-	-	6.1974	6.0995	6.6286	5.4082	5.3501	5.2473	5.3273	5.4218	5.6269	5.4218	5.3636	5.2566	5.158	5.4084	5.2684
TC0100001859.mm.1	Slc30a1	solute carrier family 30 (zinc transporter), member 1	22782	1	191906781	4978	Mineral absorption	8.0865	8.2911	8.0704	8.3572	8.3572	8.3572	8.5753	8.4544	8.4365	8.4865	8.3176	8.406	8.3555	8.3572	8.3722
TC0100001860.mm.1	Rd3	retinal degeneration 3	74023	1	191977373	-	-	6.9247	6.2882	6.1626	6.4507	6.4507	6.2105	6.6117	6.5744	6.6419	6.439	6.4527	6.4507	6.4004	6.3841	6.4507
TC0100001861.mm.1	NA	ncRNA: NONMMUT004407 NONCODE	NA	-	-	-	-	6.7909	6.8788	6.9976	6.8788	6.8928	6.956	6.7767	6.745	6.8985	6.8324	6.9177	7.0322	6.679	6.8788	6.7636
TC0100001862.mm.1	Gm10516	predicted gene 10516	100038712	1	192136898	-	-	6.6918	6.3641	6.2803	6.3444	6.2772	6.366	6.4916	6.3855	6.4765	6.3488	6.3639	6.366	6.4503	6.366	6.3929
TC0100001863.mm.1	Kcnh1	potassium voltage-gated channel, subfamily H (eag-related), member 1	16510	1	192190872	-	-	6.2456	5.6751	5.4321	5.6751	5.627	5.6499	5.8955	5.7003	5.7355	5.6751	5.562	5.6751	5.7419	5.6751	5.6751
TC0100001865.mm.1	NA	ncrna:snRNA ENSMUST00000082947 ENSEMBL	NA	-	-	-	-	2.8222	2.9942	3.1558	3.0189	3.0189	3.0717	3.0142	2.7103	3.0954	3.4236	2.9932	3.0309	3.0189	3.0189	3.0068
TC0100001866.mm.1	1700065J18Rik	RIKEN cDNA 1700065J18 gene	73455	1	192841705	-	-	5.2424	4.8836	4.79	4.8194	4.8836	4.7418	5.149	4.8836	4.8887	4.9374	4.7741	4.8288	4.7934	4.9802	4.8836
TC0100001867.mm.1	NA	ncRNA: NONMMUT004431 NONCODE	NA	-	-	-	-	7.2694	6.8261	6.3836	6.8021	6.8525	6.625	6.9266	6.9567	6.8031	6.9275	6.6267	6.894	6.6951	6.625	6.808
TC0100001869.mm.1	NA	ncRNA: NONMMUT004437 NONCODE	NA	-	-	-	-	6.941	7.0877	6.8119	6.9691	6.7814	6.8949	6.9661	6.8502	6.653	6.7482	6.8456	6.805	6.942	6.8579	6.6317
TC0100001870.mm.1	NA	ncRNA: NONMMUT004441 NONCODE	NA	-	-	-	-	5.3295	5.4886	5.5281	4.9705	5.1097	4.7545	5.6221	5.1665	5.086	4.6783	4.9774	5.2827	5.1649	5.1535	5.4974
TC0100001871.mm.1	Lamb3	laminin, beta 3	16780	1	193301994	04151, 04510, 04512, 05145, 05146, 05200, 05222	PI3K-Akt signaling pathway, Focal adhesion, ECM-receptor interaction, Toxoplasmosis, Amoebiasis, Pathways in cancer, Small cell lung cancer	6.0969	5.6866	5.6364	5.6866	5.6528	5.6335	5.8292	5.7376	5.6866	5.6866	5.6866	5.6644	5.6866	5.6459	5.6866
TC0100001872.mm.1	Gm19753	predicted gene, 19753	100503531	1	-	-	-	7.0546	6.6378	6.3929	6.5001	6.556	6.4206	6.477	6.4719	6.477	6.477	6.2876	6.4973	6.4267	6.3811	6.2693
TC0100001873.mm.1	NA	ncRNA: NONMMUT004450 NONCODE	NA	-	-	-	-	5.145	5.3179	5.393	4.4761	4.7221	4.787	4.747	4.7128	4.4719	4.7249	4.7497	4.8537	4.4831	4.4635	4.7562
TC0100001874.mm.1	NA	ncRNA: NONMMUT004454 NONCODE	NA	-	-	-	-	4.133	3.9238	3.4284	3.8433	4.0061	3.8079	4.3247	3.7333	3.8587	3.7929	3.6037	3.9811	3.8868	4.0243	4.0126
TC0100001875.mm.1	NA	ncRNA: NONMMUT004455 NONCODE	NA	-	-	-	-	5.1865	4.8275	4.7716	4.7782	4.8315	4.9239	5.0503	4.8996	4.7576	4.921	4.588	4.8156	4.656	4.6526	5.0118
TC0100001876.mm.1	NA	ncRNA: NONMMUT004459 NONCODE	NA	-	-	-	-	7.2353	6.6878	6.8052	7.0176	7.0103	6.8238	7.3664	7.3032	7.1746	7.0245	7.0743	7.1637	7.1178	7.0992	7.1348
TC0100001877.mm.1	Plxna2	plexin A2	18845	1	194619829	4360	Axon guidance	5.6136	5.2067	5.1	5.2265	5.2265	5.1289	5.3931	5.2265	5.2811	5.2335	5.0952	5.2265	5.2265	5.2619	5.2265
TC0100001878.mm.1	NA	ncRNA: NONMMUT004480 NONCODE	NA	-	-	-	-	3.4449	3.0997	3.2547	3.0011	3.1738	3.1739	3.3503	3.26	3.1784	3.1804	3.3917	3.2764	3.2971	3.3571	3.513
TC0100001879.mm.1	NA	ncRNA: NONMMUT004483 NONCODE	NA	-	-	-	-	3.9277	3.9276	3.8381	3.9033	3.8977	3.8542	3.9623	3.9833	4.018	3.6846	3.8921	3.9672	4.0065	4.0184	3.9854
TC0100001880.mm.1	Mir3962	microRNA 3962	100628615	1	144932116	-	-	4.0706	3.4122	3.4603	3.3718	3.4722	3.4306	3.9396	3.3706	3.4934	3.3934	3.3507	4.1226	3.2501	3.4781	3.8049
TC0100001881.mm.1	NA	ncRNA: NONMMUT004488 NONCODE	NA	-	-	-	-	4.5195	3.9099	3.5843	4.1164	3.7492	3.7648	4.1241	3.9833	3.9049	3.7382	3.8208	3.7633	4.0877	3.7512	4.1716
TC0100001882.mm.1	Cd34	CD34 antigen	12490	1	194938821	04514, 04640	Cell adhesion molecules (CAMs), Hematopoietic cell lineage	6.7359	7.3771	5.591	4.8843	4.951	4.831	5.0507	4.907	4.9654	4.9007	4.8244	4.7699	4.981	4.7378	4.8959
TC0100001883.mm.1	NA	ncRNA: NONMMUT004491 NONCODE	NA	-	-	-	-	5.7107	5.3262	5.2469	6.2712	6.0667	6.0793	6.2747	6.1359	6.0474	6.0775	6.2934	6.1727	6.1912	6.0775	6.1142
TC0100001884.mm.1	NA	ncRNA: NONMMUT004495 NONCODE	NA	-	-	-	-	4.9225	5.0091	4.4113	6.7484	6.1904	6.3981	6.3112	6.2963	6.1336	6.5324	6.5678	6.2514	6.1911	6.698	6.9478
TC0100001885.mm.1	NA	ncRNA: NONMMUT004496 NONCODE	NA	-	-	-	-	4.5432	4.7484	4.1554	6.2093	5.9821	5.9601	6.2834	6.41	5.9814	5.5743	6.5649	6.1069	6.2169	5.8844	5.7629
TC0100001886.mm.1	NA	ncRNA: NONMMUT004510 NONCODE	NA	-	-	-	-	4.0471	4.0457	4.2637	4.7975	4.1661	4.7998	4.5492	4.6412	4.1292	4.6255	4.3862	4.7744	4.7226	5.0827	4.4576
TC0100001887.mm.1	NA	ncRNA: NONMMUT004512 NONCODE	NA	-	-	-	-	5.2906	6.171	6.3846	6.3628	6.6336	6.5219	6.4776	6.2828	6.6035	5.192	5.6343	6.0216	5.7724	5.9667	5.5504
TC0100001888.mm.1	NA	ncrna:miRNA ENSMUST00000178897 ENSEMBL	NA	-	-	-	-	12.6432	12.8153	12.7371	12.8407	12.6814	12.6573	12.8103	12.8265	12.5929	12.5956	12.9184	12.8292	12.8179	12.7862	12.7783
TC0100001889.mm.1	Xkr4	X Kell blood group precursor related family member 4	497097	1	3214482	-	-	4.8787	4.4308	4.4412	4.4412	4.4275	4.3886	4.4412	4.4412	4.5199	4.484	4.3065	4.4694	4.4412	4.501	4.4412
TC0100001890.mm.1	NA	ncRNA: NONMMUT000004 NONCODE	NA	-	-	-	-	3.408	3.1775	3.1306	3.0276	3.259	3.3785	3.2604	3.6995	2.9245	3.0777	3.0798	3.3431	3.2954	3.5889	3.6468
TC0100001891.mm.1	NA	ncRNA: NONMMUT000005 NONCODE	NA	-	-	-	-	4.042	3.8394	3.9204	3.7575	3.7383	3.981	4.0373	3.9671	3.9095	3.7177	3.9263	4.0731	3.9115	4.1809	3.9677
TC0100001892.mm.1	NA	ncRNA: NONMMUT000006 NONCODE	NA	-	-	-	-	3.8838	3.4396	3.4709	3.4175	3.4972	3.6643	3.7185	3.6678	3.6301	3.6664	3.6911	3.8155	3.3164	3.8289	3.6238
TC0100001893.mm.1	NA	ncRNA: NONMMUT000007 NONCODE	NA	-	-	-	-	3.3431	2.9565	3.3999	3.2359	3.1623	3.2824	3.5989	3.2596	3.1947	3.1993	3.482	3.3283	3.142	3.2824	3.2824
TC0100001894.mm.1	NA	ncRNA: NONMMUT000008 NONCODE	NA	-	-	-	-	4.5173	4.3307	4.1609	4.2977	4.3363	4.3082	4.5346	4.1848	4.3204	4.2088	4.3204	4.2488	4.29	4.5888	4.306
TC0100001895.mm.1	NA	ncRNA: NONMMUT000010 NONCODE	NA	-	-	-	-	3.8631	3.7401	3.7064	3.7401	3.7527	3.5735	4.1575	3.8183	3.796	3.834	3.3918	3.7401	3.7401	3.7563	3.5184
TC0100001896.mm.1	NA	ncRNA: NONMMUT000011 NONCODE	NA	-	-	-	-	3.4823	3.423	3.1824	3.4154	3.4577	3.505	3.4517	3.3377	3.627	3.423	3.423	3.3246	3.423	3.2377	3.6042
TC0100001897.mm.1	Gm19938	predicted gene, 19938	100503874	1	-	-	-	4.899	4.571	4.6335	4.5219	4.5693	4.4673	4.6768	4.5094	4.1546	4.5729	4.508	4.5677	4.5729	4.634	4.5967
TC0100001898.mm.1	NA	ncRNA: NONMMUT000016 NONCODE	NA	-	-	-	-	4.7837	4.1053	3.9626	4.3526	4.0541	4.078	4.6339	4.1105	4.2561	4.0719	4.1845	4.3982	4.4068	4.2085	4.0255
TC0100001899.mm.1	NA	ncrna:snRNA ENSMUST00000157708 ENSEMBL	NA	-	-	-	-	4.8442	4.4157	4.605	4.675	4.5043	4.7037	4.6899	4.6891	4.7543	4.7279	4.9137	4.6899	4.8154	4.7305	4.9314
TC0100001900.mm.1	NA	ncRNA: NONMMUT000019 NONCODE	NA	-	-	-	-	6.781	6.8888	6.7193	6.5842	6.2903	6.4197	6.6868	6.6262	6.7891	6.5534	6.6262	6.636	6.7931	6.592	6.5714
TC0100001901.mm.1	NA	ncRNA: NONMMUT000020 NONCODE	NA	-	-	-	-	3.9034	3.7363	3.4746	3.4584	3.5695	3.5359	3.7226	3.6072	3.4716	3.5684	3.42	3.5123	3.5807	3.5695	3.7368
TC0100001902.mm.1	NA	ncRNA: NONMMUT000021 NONCODE	NA	-	-	-	-	2.6012	2.461	2.5495	2.4976	2.2248	2.6186	2.6398	2.6082	2.5114	2.7013	2.6871	3.0263	2.5806	2.6967	2.7505
TC0100001903.mm.1	NA	ncRNA: NONMMUT000022 NONCODE	NA	-	-	-	-	3.7737	3.5723	3.512	3.2604	3.552	3.4515	3.7635	3.4745	3.5344	3.4786	3.4096	3.4639	3.5009	3.7894	3.384
TC0100001904.mm.1	Rp1	retinitis pigmentosa 1 (human)	19888	1	4290846; 4343507	-	-	3.1763	2.9133	2.9746	2.938	2.9214	2.9746	2.9773	2.9746	3.021	3.0671	2.9161	3.0179	2.9754	3.1151	2.9574
TC0100001905.mm.1	Sox17	SRY (sex determining region Y)-box 17	20671	1	4490928	4310	Wnt signaling pathway	5.5322	5.1731	4.8939	5.1442	5.1442	5.0647	5.3316	5.1442	5.3101	5.1442	4.9564	5.2197	5.1442	5.1484	5.0897
TC0100001906.mm.1	NA	ncRNA: NONMMUT000030 NONCODE	NA	-	-	-	-	4.1889	3.8322	3.7187	3.812	3.7765	3.8013	3.7992	3.8322	3.8216	3.8322	3.8322	3.8151	3.8322	4.0373	4.1926
TC0100001908.mm.1	NA	ncrna:snRNA ENSMUST00000157375 ENSEMBL	NA	-	-	-	-	3.4276	2.5457	2.6313	2.8579	2.8864	3.2014	3.0733	2.9768	2.8499	2.9682	2.933	2.9244	3.0932	2.9327	3.1959
TC0100001909.mm.1	Mrpl15	mitochondrial ribosomal protein L15	27395	1	4773200	3010	Ribosome	7.5205	7.9947	7.9372	7.8996	7.9165	7.9195	8.0296	7.9165	7.9165	7.8935	8.0332	7.9165	7.9165	7.9062	7.9165
TC0100001910.mm.1	NA	ncRNA: NONMMUT000034 NONCODE	NA	-	-	-	-	4.7127	5.0915	4.4267	4.9053	4.76	5.0253	4.4561	4.7377	5.1493	4.8655	5.1047	4.7839	5.1237	4.8415	4.8655
TC0100001911.mm.1	Gm19860	predicted gene, 19860	100503730	1	-	-	-	5.8053	7.2996	6.8969	7.1859	7.3408	7.6703	7.0622	7.0309	7.3523	6.9129	7.098	7.0404	7.1609	7.2853	7.1609
TC0100001912.mm.1	NA	ncRNA: NONMMUT000038 NONCODE	NA	-	-	-	-	6.7361	6.0954	6.0519	6.0972	5.9859	5.9192	6.3144	6.1019	6.2529	5.9597	6.1473	5.8239	6.0947	5.8557	5.9175
TC0100001914.mm.1	Rgs20	regulator of G-protein signaling 20	58175	1	4909576	-	-	4.6749	4.3643	4.2431	4.3342	4.3519	4.3626	4.5288	4.3881	4.3688	4.4427	4.3634	4.355	4.3528	4.3643	4.3817
TC0100001916.mm.1	NA	ncRNA: NONMMUT000043 NONCODE	NA	-	-	-	-	4.0211	3.972	3.926	3.9309	3.9474	3.8903	3.8995	4.056	3.7182	3.7232	3.9817	3.864	4.017	3.8314	3.9474
TC0100001917.mm.1	NA	ncRNA: NONMMUT000049 NONCODE	NA	-	-	-	-	10.9085	11.219	11.167	11.3348	11.191	11.1108	11.4022	11.331	11.0281	11.0116	11.3219	11.3254	11.2526	11.3144	11.3477
TC0100001918.mm.1	NA	ncrna:miRNA ENSMUST00000175274 ENSEMBL	NA	-	-	-	-	11.6353	12.1267	12.0466	12.2554	12.0486	11.9953	12.1411	12.1945	11.8056	11.9132	12.2753	12.155	12.0226	12.1979	12.1614
TC0100001920.mm.1	Npbwr1	neuropeptides B/W receptor 1	226304	1	5913707	4080	Neuroactive ligand-receptor interaction	5.567	4.8995	4.8963	4.8981	4.93	4.9405	5.3881	4.8477	4.939	4.9019	4.8904	5.0359	4.994	4.9553	4.5314
TC0100001921.mm.1	NA	ncRNA: NONMMUT000053 NONCODE	NA	-	-	-	-	6.1949	5.6919	5.3572	5.6733	5.5779	5.5749	5.9683	5.7371	5.785	5.8547	5.733	6.0255	5.8201	5.657	5.6919
TC0100001922.mm.1	NA	ncRNA: NONMMUT000054 NONCODE	NA	-	-	-	-	6.3778	6.7458	6.5738	6.5313	6.6181	6.6011	6.5211	6.5734	6.4454	6.7866	6.2482	6.6188	6.6585	6.7933	6.3722
TC0100001924.mm.1	NA	ncRNA: NONMMUT000062 NONCODE	NA	-	-	-	-	7.3762	6.9802	6.7954	7.1915	6.9601	6.8629	7.2649	7.0351	7.1154	6.9496	7.2644	7.0319	7.023	6.9505	7.0321
TC0100001925.mm.1	NA	ncRNA: NONMMUT000064 NONCODE	NA	-	-	-	-	5.0084	4.3646	3.6959	4.315	4.0978	3.8535	4.5153	4.5995	4.1601	4.7576	3.9711	4.267	4.2016	4.2173	4.1966
TC0100001926.mm.1	NA	ncRNA: NONMMUT000071 NONCODE	NA	-	-	-	-	4.2405	3.7957	3.688	3.8756	3.9586	3.8129	3.8789	3.6514	3.8194	3.8563	3.5775	3.8853	3.8831	3.9043	3.8821
TC0100001928.mm.1	NA	ncRNA: NONMMUT000079 NONCODE	NA	-	-	-	-	4.9584	4.9501	4.7399	4.7549	4.8506	4.9144	5.0376	4.9037	4.8851	4.825	4.7913	4.7793	4.8892	4.878	4.9072
TC0100001929.mm.1	NA	ncRNA: NONMMUT000080 NONCODE	NA	-	-	-	-	4.4238	4.0653	3.816	3.6144	3.8738	4.1219	3.8654	3.8322	4.0298	4.103	3.8777	3.5378	3.8343	3.8332	3.9814
TC0100001932.mm.1	Sntg1	syntrophin, gamma 1	71096	1	8362661	-	-	5.1863	4.7964	4.5877	4.7964	4.7871	4.6732	4.8993	4.8129	4.8424	4.8014	4.7689	4.7964	4.7964	4.7964	4.8088
TC0100001933.mm.1	NA	ncRNA: NONMMUT000085 NONCODE	NA	-	-	-	-	4.1015	3.8386	4.2793	4.031	3.8195	4.2395	4.3443	4.1906	4.1304	4.3706	4.0228	4.2334	4.0165	4.0489	4.2049
TC0100001935.mm.1	NA	ncrna:miRNA ENSMUST00000103887 ENSEMBL	NA	-	-	-	-	8.54	8.4388	8.2978	8.4623	8.4515	8.3413	8.563	8.4292	8.3555	8.2306	8.4981	8.5652	8.4727	8.6051	8.3354
TC0100001936.mm.1	NA	ncRNA: NONMMUT000089 NONCODE	NA	-	-	-	-	3.0121	2.6991	2.5096	2.755	2.69	2.8601	2.8756	2.7465	2.6926	2.7203	2.829	3.0423	2.961	2.5065	2.7704
TC0100001940.mm.1	NA	ncRNA: NONMMUT000097 NONCODE	NA	-	-	-	-	3.7069	3.2874	3.4052	3.203	3.1975	3.4052	3.7482	3.2648	3.2404	3.1986	3.5911	3.4624	3.8236	3.5223	3.3158
TC0100001941.mm.1	NA	ncRNA: NONMMUT000100 NONCODE	NA	-	-	-	-	5.7018	4.9012	4.7402	5.0516	5.0641	4.8379	5.6016	5.0173	5.0589	5.0589	5.0771	5.183	5.1662	5.0613	5.0929
TC0100001942.mm.1	2610203C22Rik	RIKEN cDNA 2610203C22 gene	72481	1	9560833	-	-	5.0105	4.5295	4.465	4.6195	4.5386	4.511	4.756	4.6227	4.6359	4.6175	4.5175	4.6266	4.8427	4.6646	4.5718
TC0100001943.mm.1	Mybl1	myeloblastosis oncogene-like 1	17864	1	9668835	5166	HTLV-I infection	4.6116	5.1692	5.5733	3.5798	3.5726	3.7221	3.7416	3.5569	3.712	3.6876	3.5264	3.7416	3.6158	3.6051	3.6468
TC0100001944.mm.1	Vcpip1	valosin containing protein (p97)/p47 complex interacting protein 1	70675	1	9723196	-	-	8.4412	9.2758	9.1564	9.1776	9.2332	9.2167	9.339	9.1583	9.18	9.218	9.1982	9.3331	9.3736	9.2205	9.1811
TC0100001945.mm.1	Gm6195	predicted pseudogene 6195	620986	1	-	03030, 03420, 03430, 03440, 03460	DNA replication, Nucleotide excision repair, Mismatch repair, Homologous recombination, Fanconi anemia pathway	6.5963	7.3226	7.6757	6.8835	6.7271	7.0347	6.8793	6.8623	6.7678	6.7966	7.2258	6.7239	6.9952	7.0601	6.9573
TC0100001946.mm.1	NA	ncrna:snRNA ENSMUST00000158291 ENSEMBL	NA	-	-	-	-	6.7101	7.5332	7.0199	7.255	6.8651	7.4269	6.9808	7.0153	6.6543	6.5314	7.405	7.597	7.4423	7.5963	7.1833
TC0100001947.mm.1	Snhg6	small nucleolar RNA host gene 6	73824	1	9942025	-	-	6.4938	7.0347	7.2053	7.0347	7.0393	7.1695	7.0347	6.9044	6.9622	7.0596	7.0418	7.1504	7.0347	6.9505	6.873
TC0100001948.mm.1	Snord87	small nucleolar RNA, C/D box 87	266793	1	9942470	-	-	6.0183	7.4558	7.1795	6.1083	6.1341	6.4111	7.0611	6.7742	5.9228	6.9285	6.7412	6.9805	7.0957	6.5185	6.2381
TC0100001949.mm.1	Tcf24	transcription factor 24	100039596	1	-	-	-	7.4872	7.0898	6.7882	7.0898	7.0898	7.0906	7.1404	7.0992	7.2226	7.0931	6.9801	7.0898	7.0504	7.0616	7.1443
TC0100001950.mm.1	Ppp1r42	protein phosphatase 1, regulatory subunit 42	69312	1	9968626; 9995063	-	-	3.031	2.7371	2.8926	2.8054	2.8721	2.8926	2.9246	2.8128	2.8926	3.0025	2.7965	2.8926	2.8926	3.1607	3.0449
TC0100001951.mm.1	NA	ncrna:snRNA ENSMUST00000179194 ENSEMBL	NA	-	-	-	-	4.0914	3.7012	3.9018	4.1025	3.5823	4.1852	3.961	4.3566	4.3655	4.1977	3.6591	4.3627	4.2064	4.1634	3.8149
TC0100001952.mm.1	Cops5	COP9 (constitutive photomorphogenic) homolog, subunit 5 (Arabidopsis thaliana)	26754	1	10024831	-	-	7.8225	8.7531	8.97	8.6074	8.6456	8.7855	8.5558	8.4896	8.5417	8.6518	8.6452	8.7434	8.6104	8.7208	8.5592
TC0100001953.mm.1	NA	ncRNA: NONMMUT000135 NONCODE	NA	-	-	-	-	6.5587	6.467	6.079	6.4003	6.3159	6.0102	6.5652	6.3905	6.1261	6.1623	6.1708	6.1941	6.3179	6.1644	6.1622
TC0100001954.mm.1	NA	ncRNA: NONMMUT000137 NONCODE	NA	-	-	-	-	4.8608	5.2168	4.7374	4.9376	4.4052	4.9445	5.1639	5.0041	4.655	4.2372	4.8028	5.171	5.1053	5.5836	5.2733
TC0100001955.mm.1	Arfgef1	ADP-ribosylation factor guanine nucleotide-exchange factor 1(brefeldin A-inhibited)	211673	1	10137507	-	-	7.5109	8.3753	8.7117	8.4103	8.4371	8.4345	8.4733	8.37	8.1831	8.4103	8.4103	8.5446	8.4381	8.4103	8.4103
TC0100001956.mm.1	NA	ncRNA: NONMMUT000150 NONCODE	NA	-	-	-	-	6.0004	6.8491	6.3873	6.1805	6.0447	6.2047	6.2175	6.4105	5.9078	6.2254	6.4454	6.7491	6.7633	6.7095	6.5598
TC0100001957.mm.1	Cpa6	carboxypeptidase A6	329093	1	10324727	-	-	3.6774	3.3569	3.3785	3.4706	3.4459	3.4659	3.4706	3.5267	3.4706	3.4706	3.5337	3.4706	3.5184	3.5767	3.4471
TC0100001958.mm.1	NA	ncRNA: NONMMUT000152 NONCODE	NA	-	-	-	-	4.0171	3.8711	3.4329	3.5851	3.4563	3.6164	3.7639	3.7311	3.7337	3.9972	3.6832	3.4056	3.6485	3.885	3.7769
TC0100001960.mm.1	NA	ncrna:snRNA ENSMUST00000179958 ENSEMBL	NA	-	-	-	-	4.6989	4.8164	4.8363	4.7642	4.5113	4.5519	4.7616	4.4949	4.7512	5.0266	4.719	4.9104	4.7437	4.7073	4.9183
TC0100001961.mm.1	Mir467e	microRNA 467e	100124448	2	10708387	-	-	4.0151	4.131	5.5124	3.7626	4.9805	2.9138	4.4802	4.9119	4.3182	3.635	4.4261	5.0647	4.6109	5.2075	4.1964
TC0100001962.mm.1	NA	ncRNA: NONMMUT000157 NONCODE	NA	-	-	-	-	3.3912	3.0456	3.5044	3.4924	3.4937	3.4984	3.5474	3.6345	3.6676	3.4618	3.3392	3.821	3.2622	3.5454	3.6625
TC0100001963.mm.1	NA	ncrna:snoRNA ENSMUST00000104130 ENSEMBL	NA	-	-	-	-	5.2331	4.918	5.0136	5.07	5.0838	5.11	5.1065	5.1065	5.2781	5.2526	5.0143	5.3476	5.1065	5.1065	5.1242
TC0100001964.mm.1	NA	ncRNA: NONMMUT000164 NONCODE	NA	-	-	-	-	4.1161	4.0384	3.9648	3.8518	4.2243	3.8684	4.4813	3.8541	4.4339	4.0502	4.1377	3.9852	4.0223	4.1797	3.9077
TC0100001965.mm.1	NA	ncRNA: NONMMUT000165 NONCODE	NA	-	-	-	-	4.0842	3.3045	3.5988	3.6782	3.7019	3.6858	3.979	3.8351	3.8002	3.7393	3.4837	3.6395	3.6678	3.7027	3.4241
TC0100001966.mm.1	NA	ncRNA: NONMMUT000171 NONCODE	NA	-	-	-	-	2.8984	2.958	2.8939	2.7487	2.9053	2.9593	3.2085	2.9012	2.9053	3.0671	2.9053	2.7866	2.9053	2.9734	2.974
TC0100001967.mm.1	Slco5a1	solute carrier organic anion transporter family, member 5A1	240726	1	12866550	-	-	4.6204	4.2606	4.1346	4.1876	4.2606	4.1794	4.5715	4.2804	4.2606	4.2581	4.258	4.2512	4.2606	4.2637	4.2606
TC0100001968.mm.1	Prdm14	PR domain containing 14	383491	1	13113428	-	-	5.9004	5.1686	5.1405	5.2103	5.2103	5.1308	5.3263	5.3596	5.3554	5.1719	5.0632	5.1542	5.2103	5.2103	5.1983
TC0100001969.mm.1	Ncoa2	nuclear receptor coactivator 2	17978	1	13139159	4919	Thyroid hormone signaling pathway	7.7454	7.9482	8.1404	7.9095	7.8657	7.9095	7.8931	7.8075	7.8877	7.9095	7.9095	7.9095	7.9095	7.994	7.948
TC0100001970.mm.1	NA	ncRNA: NONMMUT000179 NONCODE	NA	-	-	-	-	6.1393	6.5826	6.5864	6.2381	5.8576	6.2349	6.2052	6.1557	5.8077	6.4562	6.3645	6.4113	6.3895	6.0622	5.965
TC0100001971.mm.1	NA	ncRNA: NONMMUT000180 NONCODE	NA	-	-	-	-	5.6541	5.9784	5.5579	5.8679	5.9732	5.7762	5.7469	5.8359	5.2402	5.7627	5.8828	5.9401	5.9244	5.6133	5.6801
TC0100001972.mm.1	NA	ncRNA: NONMMUT000181 NONCODE	NA	-	-	-	-	5.9085	6.4588	6.0724	6.2754	6.1932	6.2089	6.3263	6.1725	5.1116	6.2256	5.9605	6.3063	6.1544	6.381	6.4497
TC0100001973.mm.1	NA	ncRNA: NONMMUT000182 NONCODE	NA	-	-	-	-	6.6287	6.5233	6.3138	6.2448	6.267	6.4237	6.4745	6.5434	6.4054	6.4743	6.4741	6.655	6.9913	6.2784	7.0985
TC0100001974.mm.1	NA	ncRNA: NONMMUT000183 NONCODE	NA	-	-	-	-	5.7974	5.9046	5.6952	6.5802	6.1062	5.7193	5.8894	5.7035	5.448	5.6068	5.8902	5.8693	6.5446	5.8902	6.1104
TC0100001975.mm.1	NA	ncrna:snRNA ENSMUST00000157157 ENSEMBL	NA	-	-	-	-	5.0325	5.7927	5.7216	5.7172	5.7459	5.8746	6.3248	5.7117	5.4307	5.6423	6.1754	6.1559	5.8005	5.8681	5.9254
TC0100001976.mm.1	NA	ncRNA: NONMMUT000185 NONCODE	NA	-	-	-	-	7.2985	7.2957	7.317	7.5305	7.433	7.4175	7.3742	7.5953	7.0891	7.1566	7.433	7.7632	7.5664	7.528	7.5395
TC0100001977.mm.1	NA	ncRNA: NONMMUT000187 NONCODE	NA	-	-	-	-	6.9145	7.6988	7.09	7.504	7.1682	7.2037	7.5112	7.578	6.724	7.3928	7.4641	7.7475	8.0109	7.9492	7.5936
TC0100001978.mm.1	Tram1	translocating chain-associating membrane protein 1	72265	1	13564702	4141	Protein processing in endoplasmic reticulum	9.4592	10.1145	9.6193	9.822	9.9363	10.0587	9.7124	9.642	9.803	9.7741	9.8933	9.7545	9.7909	9.8404	9.7886
TC0100001979.mm.1	NA	ncRNA: NONMMUT000191 NONCODE	NA	-	-	-	-	5.1957	5.2514	4.9576	5.2721	5.1039	4.709	5.2412	5.2452	5.2118	4.9161	5.0755	5.0216	5.4854	5.307	5.5543
TC0100001980.mm.1	Lactb2	lactamase, beta 2	212442	1	13625900	-	-	5.9586	6.8205	6.8762	6.995	6.9145	6.9692	6.9259	6.8089	6.7552	6.7425	6.9122	7.1132	6.8757	6.9683	6.9803
TC0100001981.mm.1	NA	ncRNA: NONMMUT000193 NONCODE	NA	-	-	-	-	6.0895	6.1888	6.2786	6.3691	6.2786	6.2786	6.3086	6.4312	6.0371	6.2296	6.1901	6.2789	6.7241	6.3341	6.3235
TC0100001982.mm.1	NA	ncrna:snoRNA ENSMUST00000104180 ENSEMBL	NA	-	-	-	-	7.2785	6.867	6.7209	6.543	6.7433	6.7371	6.9652	6.8235	6.7353	6.6766	6.7454	6.629	6.761	6.6923	6.7403
TC0100001983.mm.1	Gm5523	glyceraldehyde-3-phosphate dehydrogenase pseudogene	433273	1	13785685	-	-	8.6592	8.8717	8.4227	9.4817	9.3961	9.384	9.503	9.2809	9.2507	9.305	9.3827	9.4206	9.308	9.3803	9.5499
TC0100001984.mm.1	NA	ncRNA: NONMMUT000197 NONCODE	NA	-	-	-	-	4.5286	4.109	4.0582	4.418	4.1955	4.316	4.552	4.1945	4.6242	4.316	4.1553	4.3158	4.3647	4.1934	4.5963
TC0100001985.mm.1	Eya1	eyes absent 1 homolog (Drosophila)	14048	1	14168958	5202	Transcriptional misregulation in cancer	5.4999	5.0082	4.7696	4.9748	4.9748	4.9748	5.0868	4.9748	4.977	4.9146	4.8749	4.9437	4.9748	4.9748	4.9252
TC0100001986.mm.1	NA	ncRNA: NONMMUT000202 NONCODE	NA	-	-	-	-	4.0703	3.2878	3.5394	3.49	3.5374	3.6608	3.9578	3.7059	3.4193	3.6767	3.5814	3.9352	3.6481	3.8163	3.6451
TC0100001987.mm.1	Msc	musculin	17681	1	14753346	-	-	6.6026	5.9104	5.8478	6.1015	6.0968	6.0363	6.217	5.9986	6.3155	6.1328	6.0268	5.9902	6.0143	6.1166	6.0818
TC0100001989.mm.1	Trpa1	transient receptor potential cation channel, subfamily A, member 1	277328	1	14872648	4750	Inflammatory mediator regulation of TRP channels	3.8375	3.5874	3.6377	3.6252	3.6575	3.6392	3.7956	3.6575	3.8008	3.6575	3.6332	3.6575	3.665	3.6575	3.6588
TC0100001990.mm.1	NA	ncrna:snoRNA ENSMUST00000157534 ENSEMBL	NA	-	-	-	-	4.2936	3.9381	4.0374	4.0295	4.1039	3.9917	4.4699	4.0742	3.8631	4.1486	4.1824	5.0325	4.2483	4.6339	4.2611
TC0100001992.mm.1	NA	ncrna:snoRNA ENSMUST00000158204 ENSEMBL	NA	-	-	-	-	6.7475	6.2742	6.0573	6.1694	6.0049	6.0331	6.3264	6.134	5.9531	6.5067	6.1506	6.3232	6.211	6.2016	6.1694
TC0100001993.mm.1	NA	ncRNA: NONMMUT000221 NONCODE	NA	-	-	-	-	5.9701	6.5289	6.4545	6.0746	5.9513	6.2164	5.6683	5.713	5.7308	5.1836	5.8273	6.1103	6.9133	5.4015	5.9355
TC0100001994.mm.1	Sbspon	somatomedin B and thrombospondin, type 1 domain containing	226866	1	15853862	-	-	5.1314	4.8814	4.5414	4.8206	4.818	4.8673	4.818	4.818	4.9403	4.751	4.6742	4.6454	4.7428	4.7889	4.8055
TC0100001995.mm.1	4930444P10Rik	RIKEN cDNA 4930444P10 gene	75799	1	16065979	-	-	4.9984	4.6848	4.4845	4.5602	4.531	4.3841	4.7672	4.6179	4.5602	4.5136	4.5385	4.5375	4.5806	4.5602	4.4939
TC0100001996.mm.1	Rpl7	ribosomal protein L7	19989	1	16101296	3010	Ribosome	8.6222	8.8333	8.6831	8.6831	8.6831	8.6775	8.6831	8.6831	8.769	8.6831	8.6404	8.6831	8.6831	8.6639	8.6831
TC0100001997.mm.1	NA	ncRNA: NONMMUT000227 NONCODE	NA	-	-	-	-	4.2256	4.5207	5.3729	4.5753	3.8112	4.1345	4.329	4.8708	4.8018	4.5132	4.7046	4.6101	4.6053	4.5207	4.3183
TC0100001998.mm.1	NA	ncRNA: NONMMUT000228 NONCODE	NA	-	-	-	-	4.2366	3.8332	4.2745	4.1814	4.1641	3.916	4.5872	4.0018	4.1694	3.9255	4.0919	4.2373	4.5954	3.8838	4.3078
TC0100001999.mm.1	Stau2	staufen (RNA binding protein) homolog 2 (Drosophila)	29819	1	16228810	-	-	5.4277	5.2135	5.0922	5.2135	5.1867	5.2594	5.2903	5.2135	5.2337	5.2135	5.0928	5.2826	5.2135	5.2574	5.2097
TC0100002000.mm.1	NA	ncRNA: NONMMUT000237 NONCODE	NA	-	-	-	-	3.0625	3.056	3.0384	3.0929	2.9742	2.6539	3.4575	3.0729	3.0658	3.1347	3.0334	3.0044	3.1552	3.3219	3.8666
TC0100002001.mm.1	NA	ncRNA: NONMMUT000238 NONCODE	NA	-	-	-	-	3.6707	3.6153	3.3485	3.5501	3.4861	3.4246	3.661	3.5034	3.5826	3.7523	3.5072	3.4416	3.6032	3.6068	3.5254
TC0100002002.mm.1	Ube2w	ubiquitin-conjugating enzyme E2W (putative)	66799	1	16540788; 16568674	4120	Ubiquitin mediated proteolysis	6.2694	7.3747	6.881	6.866	6.8584	6.7776	6.8476	6.8464	6.6418	6.675	6.9691	7.0098	6.8581	6.8581	6.8581
TC0100002003.mm.1	NA	ncRNA: NONMMUT000239 NONCODE	NA	-	-	-	-	4.0818	4.7016	4.2822	4.7608	4.0248	4.2849	4.3184	4.3928	3.9959	4.3423	4.62	4.5895	4.9167	4.8485	4.3909
TC0100002004.mm.1	NA	ncRNA: NONMMUT000240 NONCODE	NA	-	-	-	-	5.1469	5.2755	5.1221	4.7665	5.0272	4.9164	5.2613	5.0065	5.1274	4.8684	5.0007	5.3344	5.179	5.3635	4.751
TC0100002005.mm.1	NA	ncRNA: NONMMUT000242 NONCODE	NA	-	-	-	-	8.0694	8.7377	8.3717	8.3667	8.0262	8.1189	8.4364	8.1855	7.8052	7.9038	8.2205	8.3129	8.3768	8.0886	8.2577
TC0100002006.mm.1	NA	ncRNA: NONMMUT000247 NONCODE	NA	-	-	-	-	8.591	9.5659	8.897	9.1576	8.8852	8.5269	8.9441	8.8821	8.1671	8.3853	8.8988	8.8843	9.2358	8.5359	8.759
TC0100002007.mm.1	NA	ncRNA: NONMMUT000249 NONCODE	NA	-	-	-	-	8.2097	8.496	8.5433	8.496	8.4035	8.3598	8.5245	8.4188	8.2549	8.4486	8.4708	8.7149	8.6546	8.5827	8.5173
TC0100002008.mm.1	Tceb1	transcription elongation factor B (SIII), polypeptide 1	67923	1	16642765	04066, 04120, 05200, 05211	HIF-1 signaling pathway, Ubiquitin mediated proteolysis, Pathways in cancer, Renal cell carcinoma	9.457	10.3246	10.2824	10.2909	10.3191	10.4265	10.4677	10.3036	10.3191	10.5329	10.5406	10.3295	10.3207	9.9842	10.1178
TC0100002009.mm.1	NA	ncRNA: NONMMUT000253 NONCODE	NA	-	-	-	-	5.534	5.4147	5.5061	5.9374	5.5777	5.6651	5.7721	5.5075	5.8354	5.8417	5.7946	5.6601	5.6601	5.8274	5.9614
TC0100002010.mm.1	NA	ncRNA: NONMMUT000255 NONCODE	NA	-	-	-	-	11.4106	10.6152	10.2263	10.531	10.393	10.4918	10.936	10.8729	10.8159	10.4505	10.6935	10.7298	10.9112	10.5887	10.846
TC0100002012.mm.1	Jph1	junctophilin 1	57339	1	16994940	-	-	5.3913	5.1301	4.7421	5.154	5.0049	5.0482	5.2163	5.07	4.9815	5.1093	4.9249	5.0875	5.0132	5.0249	5.1812
TC0100002013.mm.1	NA	ncRNA: NONMMUT000262 NONCODE	NA	-	-	-	-	3.2812	3.0375	2.8209	3.1147	3.0596	3.151	3.6803	3.2105	3.0511	3.5531	3.1703	3.443	3.0086	3.3673	3.5167
TC0100002014.mm.1	NA	ncRNA: NONMMUT000266 NONCODE	NA	-	-	-	-	6.4255	5.8323	5.6442	5.5978	5.6586	5.4733	6.0483	5.9875	5.9038	5.6561	5.6218	6.0514	5.7926	5.8131	5.8479
TC0100002015.mm.1	NA	ncRNA: NONMMUT000268 NONCODE	NA	-	-	-	-	3.9256	3.3854	3.2174	3.2869	3.2243	3.201	3.6521	3.2869	3.1884	3.3728	3.2458	3.218	3.2021	3.3301	3.2343
TC0100002016.mm.1	NA	ncRNA: NONMMUT000269 NONCODE	NA	-	-	-	-	4.0136	3.9035	3.7188	3.9035	3.9035	3.9035	4.1137	4.0136	3.9035	3.8916	3.831	3.881	3.9035	3.9477	3.9035
TC0100002017.mm.1	NA	ncRNA: NONMMUT000272 NONCODE	NA	-	-	-	-	4.4188	3.7177	3.7162	3.6689	3.6486	3.9519	3.8215	3.9076	4.0453	4.0423	3.7163	3.7644	3.7917	3.8454	3.8606
TC0100002018.mm.1	NA	ncRNA: NONMMUT000273 NONCODE	NA	-	-	-	-	2.8453	2.9305	3.0828	2.9198	2.5763	2.9726	3.0534	2.9569	2.8288	3.0024	2.9305	3.005	2.9081	3.2636	2.9305
TC0100002019.mm.1	Crisp4	cysteine-rich secretory protein 4	78081	1	18115191	-	-	3.0606	2.972	2.7783	2.8501	2.9862	2.781	3.0967	2.896	3.0508	3.0134	2.972	2.972	2.972	2.972	3.22
TC0100002020.mm.1	Defb44-ps	defensin beta 44, pseudogene	654454	1	18210053	-	-	4.9296	4.5906	4.9079	4.8773	4.9931	5.2811	5.2831	4.634	4.9231	4.9158	4.9581	4.8376	5.0604	4.9603	5.0393
TC0100002021.mm.1	Defb18	defensin beta 18	654460	1	18236473	-	-	4.3702	3.7859	3.7619	3.8596	3.6811	3.6093	4.1946	3.7202	3.9389	3.9272	3.786	3.7918	4.0357	3.7389	4.174
TC0100002023.mm.1	NA	ncrna:snoRNA ENSMUST00000158175 ENSEMBL	NA	-	-	-	-	6.0292	5.3282	5.4453	5.4941	5.5046	5.3899	5.6204	5.7019	5.4431	5.5025	5.4512	5.8626	5.6611	5.4562	5.4869
TC0100002024.mm.1	NA	ncRNA: NONMMUT000279 NONCODE	NA	-	-	-	-	4.959	4.6968	4.6692	4.8521	4.7293	4.5978	4.8331	4.7093	4.652	4.8257	4.6822	4.6476	4.7056	4.6653	4.4888
TC0100002026.mm.1	NA	ncrna:snoRNA ENSMUST00000122719 ENSEMBL	NA	-	-	-	-	4.4091	4.7904	4.6208	4.7593	4.9381	4.7749	5.1727	4.9564	4.9357	5.14	4.635	4.3853	4.7767	4.4716	4.6185
TC0100002027.mm.1	NA	ncrna:miRNA ENSMUST00000104668 ENSEMBL	NA	-	-	-	-	11.2936	10.719	10.4574	10.6949	10.4159	10.3202	10.9799	10.7531	10.5811	10.4571	10.6721	10.707	10.8964	10.8591	10.9142
TC0100002028.mm.1	Pkhd1	polycystic kidney and hepatic disease 1	241035	1	20057779	-	-	4.8474	4.446	4.3366	4.4692	4.4692	4.3921	4.6076	4.4692	4.4692	4.4692	4.4412	4.4692	4.4692	4.4692	4.4692
TC0100002029.mm.1	NA	ncRNA: NONMMUT000292 NONCODE	NA	-	-	-	-	3.4289	3.3677	3.0687	3.2073	3.3677	3.1715	3.7517	3.3677	3.3827	3.2252	3.3677	3.4429	3.4004	3.5862	3.6649
TC0100002031.mm.1	NA	ncrna:snRNA ENSMUST00000093665 ENSEMBL	NA	-	-	-	-	2.2608	2.5479	2.3512	2.2653	2.3214	2.387	2.4608	2.4241	2.4659	2.5052	2.4927	2.433	2.4757	2.4022	2.4291
TC0100002032.mm.1	Il17f	interleukin 17F	257630	1	20777146	5321	Inflammatory bowel disease (IBD)	5.3557	4.7313	4.6016	4.7197	4.7299	4.7413	4.8949	4.6448	4.7391	4.7525	4.4381	4.7313	4.5781	4.7313	4.7313
TC0100002033.mm.1	Mcm3	minichromosome maintenance deficient 3 (S. cerevisiae)	17215	1	20803014	03030, 04110	DNA replication, Cell cycle	8.5684	8.9254	8.774	7.3699	7.5583	7.5583	7.5984	7.3969	7.5579	7.5603	7.5583	7.1762	7.287	7.3271	7.3072
TC0100002034.mm.1	NA	ncrna:snoRNA ENSMUST00000158233 ENSEMBL	NA	-	-	-	-	2.8526	2.8175	2.8498	2.8217	2.7936	2.8477	3.4756	2.6439	2.7449	2.7882	2.8175	2.6583	2.9218	2.6314	2.8175
TC0100002035.mm.1	NA	ncRNA: NONMMUT000305 NONCODE	NA	-	-	-	-	3.7016	3.4002	3.2754	3.2381	3.6364	3.4367	3.2693	3.4922	3.2326	3.6108	3.4367	3.4793	3.3141	3.5528	3.618
TC0100002036.mm.1	6720483E21Rik	RIKEN cDNA 6720483E21 gene	77741	1	20888650	-	-	4.8949	4.5398	4.3541	4.5543	4.5916	4.5506	4.8422	4.4052	4.607	4.4712	4.5543	4.5093	4.6235	4.5477	4.5212
TC0100002037.mm.1	NA	ncrna:snoRNA ENSMUST00000104126 ENSEMBL	NA	-	-	-	-	3.5953	3.1035	2.9597	2.8377	2.8945	2.9176	2.83	2.9442	3.1045	3.0171	3.0051	3.0833	2.9743	3.4674	3.2137
TC0100002038.mm.1	Tram2	translocating chain-associating membrane protein 2	170829	1	21001397	-	-	7.8004	8.2653	7.8121	8.4618	8.5343	8.7288	8.3711	8.1281	8.4433	8.3052	8.2975	8.4315	8.3571	8.4629	8.4779
TC0100002039.mm.1	Gm4956	predicted gene 4956	241041	1	21285246	-	-	3.9259	3.8569	3.8021	3.7726	3.8569	3.8569	4.1271	3.8569	3.8569	3.8569	3.7067	3.8569	3.8569	4.0385	3.8698
TC0100002040.mm.1	NA	ncRNA: NONMMUT000316 NONCODE	NA	-	-	-	-	4.392	4.016	3.9444	3.943	3.9146	3.7849	4.145	4.6098	4.1699	4.1339	4.0383	4.3566	4.0869	4.198	4.6257
TC0100002042.mm.1	Kcnq5	potassium voltage-gated channel, subfamily Q, member 5	226922	1	21398403	4725	Cholinergic synapse	5.3471	4.8956	4.7088	4.8246	4.7137	4.7591	4.9413	4.8246	4.8246	4.8246	4.6813	4.8246	4.8577	4.8246	4.8027
TC0100002043.mm.1	NA	ncRNA: NONMMUT000323 NONCODE	NA	-	-	-	-	6.0038	5.3331	5.2201	5.3784	5.3197	5.2993	5.0941	5.3424	5.6386	5.4844	5.308	5.3182	5.3194	5.0929	5.4234
TC0100002045.mm.1	NA	ncRNA: NONMMUT000326 NONCODE	NA	-	-	-	-	3.6515	3.4172	3.5664	3.3143	3.4172	3.4981	3.5731	3.3605	3.4301	3.5459	3.1845	3.5137	3.4191	3.3806	3.2949
TC0100002046.mm.1	NA	ncRNA: NONMMUT000327 NONCODE	NA	-	-	-	-	4.5083	4.4149	3.8969	3.7479	3.9532	3.981	3.9431	4.0751	3.857	3.8642	3.592	4.2722	3.8585	3.8062	3.7298
TC0100002047.mm.1	NA	ncRNA: NONMMUT000328 NONCODE	NA	-	-	-	-	3.753	3.4391	3.2737	3.4085	3.1471	3.4036	3.6423	3.4085	3.4119	3.4306	3.3221	3.6053	3.5289	3.4547	3.3891
TC0100002048.mm.1	NA	ncRNA: NONMMUT000329 NONCODE	NA	-	-	-	-	4.0413	3.7191	3.2432	3.2665	3.0415	3.2531	3.432	3.0287	3.2865	3.2646	3.1745	3.2815	3.0905	3.2817	3.2936
TC0100002049.mm.1	NA	ncRNA: NONMMUT000330 NONCODE	NA	-	-	-	-	3.5029	3.6251	3.2418	3.202	3.3918	3.3918	3.7326	3.2205	3.3547	3.4042	3.1422	3.3918	3.4316	3.3763	3.4798
TC0100002050.mm.1	NA	ncRNA: NONMMUT000331 NONCODE	NA	-	-	-	-	4.6631	4.6848	3.729	3.6038	3.707	3.9169	3.9547	3.6505	3.6553	3.6614	3.7207	3.8199	3.6344	4.1237	3.8199
TC0100002051.mm.1	NA	ncRNA: NONMMUT000332 NONCODE	NA	-	-	-	-	3.9648	4.0619	3.7848	3.7686	3.4839	3.5062	3.5776	3.8249	4.2248	3.6933	3.5813	3.8003	3.8466	3.7583	3.995
TC0100002052.mm.1	NA	ncRNA: NONMMUT000334 NONCODE	NA	-	-	-	-	5.073	4.5	4.4331	4.631	4.6918	4.6391	4.6563	4.9563	4.5875	4.5084	4.6068	4.6697	4.5595	4.2066	4.7161
TC0100002053.mm.1	NA	ncRNA: NONMMUT000335 NONCODE	NA	-	-	-	-	3.6728	3.8285	3.6791	3.5514	3.1817	3.4735	3.7936	3.5949	3.5472	3.8472	3.4288	3.7346	3.9272	3.4358	3.4381
TC0100002054.mm.1	Rims1	regulating synaptic membrane exocytosis 1	116837	1	22288422; 22468191	04721, 04723	Synaptic vesicle cycle, Retrograde endocannabinoid signaling	5.5943	5.1067	4.9367	5.1197	5.1197	5.1118	5.3577	5.1197	5.2309	5.1252	5.0292	5.1197	5.1197	5.1197	5.1197
TC0100002055.mm.1	NA	ncRNA: NONMMUT000337 NONCODE	NA	-	-	-	-	3.619	3.5493	3.5213	3.3641	3.4022	3.4611	3.5117	3.664	3.4548	3.4592	3.5096	3.4592	3.3928	3.3383	3.7113
TC0100002056.mm.1	NA	ncRNA: NONMMUT000338 NONCODE	NA	-	-	-	-	4.3409	4.2264	4.2722	4.3412	4.1329	4.3977	4.2182	4.3463	4.4558	3.9831	4.446	4.3463	4.3661	4.4692	4.8138
TC0100002057.mm.1	NA	ncRNA: NONMMUT000339 NONCODE	NA	-	-	-	-	3.1018	2.8066	2.8933	3.0288	3.2086	3.0042	3.1816	3.2252	3.2906	3.1018	2.9009	3.0602	3.1018	3.0806	3.3561
TC0100002058.mm.1	NA	ncRNA: NONMMUT000340 NONCODE	NA	-	-	-	-	3.2037	3.0209	2.9921	2.9773	3.3444	3.1555	3.4707	3.1546	3.4477	3.3415	3.1329	2.8434	3.1329	3.205	2.7543
TC0100002059.mm.1	NA	ncRNA: NONMMUT000341 NONCODE	NA	-	-	-	-	3.6413	3.647	3.4301	3.3847	3.5849	3.3549	3.7076	3.6696	3.7854	3.5849	3.6791	3.6117	3.4669	3.536	3.834
TC0100002060.mm.1	NA	ncRNA: NONMMUT000343 NONCODE	NA	-	-	-	-	4.4724	4.0947	3.8627	3.8926	3.9436	3.9891	4.0346	3.8712	4.2154	4.164	3.8922	4.0072	3.9891	3.851	4.0103
TC0100002061.mm.1	4933415F23Rik	RIKEN cDNA 4933415F23 gene	66755	1	23100474	-	-	4.6799	4.0981	4.2525	4.4079	4.3006	4.4791	4.7304	4.1979	4.5117	4.3878	4.4047	4.2585	4.5328	4.2198	4.4079
TC0100002063.mm.1	Ogfrl1	opioid growth factor receptor-like 1	70155	1	23366424	-	-	7.7852	8.8426	9.4786	7.8189	7.9899	8.0088	7.7373	7.7878	7.7369	7.8018	7.997	8.0705	8.1966	8.2752	8.1211
TC0100002064.mm.1	Gm19673	predicted gene, 19673	100503399	1	-	-	-	5.0718	4.5015	4.3424	4.3351	4.591	4.5921	4.8701	4.4667	4.646	4.8012	4.6437	4.4951	4.6445	4.5921	4.5944
TC0100002065.mm.1	NA	ncRNA: NONMMUT000356 NONCODE	NA	-	-	-	-	3.2258	3.2258	3.0342	3.0118	3.2636	3.3993	3.0942	3.2258	3.2258	3.2393	3.0248	3.3259	3.2278	3.194	3.3289
TC0100002066.mm.1	NA	ncRNA: NONMMUT000357 NONCODE	NA	-	-	-	-	4.1128	3.2179	3.6447	3.769	3.6962	3.5099	3.8649	3.4227	3.731	4.0286	3.5107	3.3515	3.7672	3.6879	3.6687
TC0100002067.mm.1	Smap1	small ArfGAP 1	98366	1	23845627	4144	Endocytosis	7.1338	7.8361	7.8583	7.9519	8.0186	7.9566	8.0313	7.922	8.0288	7.9451	7.942	7.9729	7.9451	7.9826	7.9574
TC0100002068.mm.1	NA	ncRNA: NONMMUT000361 NONCODE	NA	-	-	-	-	5.3368	5.833	5.854	5.6966	5.8284	5.8204	5.725	5.9637	5.7261	5.8041	6.12	5.9784	5.9453	5.8404	5.6762
TC0100002069.mm.1	NA	ncRNA: NONMMUT000362 NONCODE	NA	-	-	-	-	5.6108	5.9364	5.6196	6.0583	5.8432	5.6829	5.9008	5.9008	6.0293	5.8361	5.9194	6.1669	6.1429	5.5913	6.2249
TC0100002070.mm.1	1110058L19Rik	RIKEN cDNA 1110058L19 gene	68002	1	23995939	-	-	5.3113	5.7659	5.3511	5.9711	6.2598	5.843	5.9403	5.7052	6.0688	5.8477	5.7829	5.531	5.7914	5.7892	5.3628
TC0100002071.mm.1	Fam135a	family with sequence similarity 135, member A	68187	1	24010758	-	-	4.4256	4.388	4.4948	4.4256	4.364	4.4256	4.4336	4.4158	4.4256	4.2143	4.4256	4.4225	4.4687	4.3928	4.6508
TC0100002072.mm.1	NA	ncRNA: NONMMUT000365 NONCODE	NA	-	-	-	-	2.5617	2.6538	2.6004	2.4342	2.6064	2.5882	2.8207	2.6652	2.803	3.3111	3.1031	2.7862	3.0758	2.9245	3.1706
TC0100002073.mm.1	Col19a1	collagen, type XIX, alpha 1	12823	1	24257683	-	-	5.4032	4.9363	4.6982	4.9009	4.9135	4.925	5.0299	4.925	5.0739	4.925	4.8462	4.925	4.925	4.8621	4.925
TC0100002074.mm.1	NA	ncrna:snoRNA ENSMUST00000104275 ENSEMBL	NA	-	-	-	-	7.0071	6.531	6.1903	6.6735	6.6735	6.4204	6.9162	6.668	6.827	6.7093	6.7505	6.6883	6.5059	6.9216	6.7869
TC0100002076.mm.1	Gm10925	predicted gene 10925	100191075	1	-	-	-	11.1662	11.9225	11.6485	12.2305	12.0988	12.1024	12.2877	12.049	12.0523	12.0988	12.1664	12.0801	12.1144	12.336	12.3136
TC0100002077.mm.1	NA	ncRNA: NONMMUT000376 NONCODE	NA	-	-	-	-	11.9359	12.3966	12.5524	12.6649	12.6377	12.6352	12.6345	12.5854	12.5626	12.4646	12.6348	12.6589	12.5993	12.7105	12.6668
TC0100002078.mm.1	NA	ncRNA: NONMMUT000378 NONCODE	NA	-	-	-	-	12.2859	12.8191	12.9805	13.073	13.0169	13.0622	13.07	13.0669	12.9303	13.0499	13.0696	12.982	12.9716	13.1307	13.0689
TC0100002079.mm.1	NA	ncRNA: NONMMUT000382 NONCODE	NA	-	-	-	-	5.7665	5.7348	5.5005	5.7423	5.7477	5.5088	5.914	5.7245	5.6251	5.5647	5.7858	5.8925	5.8323	5.8165	5.7423
TC0100002080.mm.1	NA	ncRNA: NONMMUT000386 NONCODE	NA	-	-	-	-	3.4695	3.0241	3.0911	3.1148	3.1384	3.1861	3.3295	3.2432	2.9831	3.7545	3.1176	3.358	3.1416	3.098	2.8823
TC0100002081.mm.1	Bai3	brain-specific angiogenesis inhibitor 3	210933	1	25067476	-	-	4.321	4.116	3.9796	4.1405	4.1162	4.1405	4.2973	4.1405	4.1405	4.1405	4.122	4.1967	4.1405	4.1405	4.1571
TC0100002082.mm.1	Gm20172	predicted gene, 20172	100504323	1	25276404	-	-	3.4609	3.4609	3.134	3.4689	3.4609	3.4924	3.8013	3.2568	3.3831	3.9861	3.3877	3.4179	3.5961	3.5987	3.5725
TC0100002083.mm.1	NA	ncrna:snRNA ENSMUST00000178643 ENSEMBL	NA	-	-	-	-	6.6027	6.6366	6.7067	6.6055	6.6762	6.5659	6.5998	6.5636	6.6573	6.2371	6.6366	6.8252	6.8085	6.6335	6.7673
TC0100002084.mm.1	NA	ncRNA: NONMMUT000392 NONCODE	NA	-	-	-	-	2.8885	2.6886	2.8931	2.9442	2.8079	2.8414	3.1117	2.7575	2.9124	2.8719	2.8824	2.9725	2.7114	3.0606	2.5883
TC0100002085.mm.1	NA	ncRNA: NONMMUT000393 NONCODE	NA	-	-	-	-	3.2662	2.86	2.9963	3.32	3.0581	3.1679	2.899	3.1018	3.4132	3.3857	2.9283	3.116	3.1099	3.2499	3.4423
TC0100002086.mm.1	NA	ncRNA: NONMMUT000394 NONCODE	NA	-	-	-	-	3.3221	3.1306	3.4143	3.5002	3.4452	3.4497	3.6247	3.4851	3.37	3.6962	3.5837	3.7003	3.3232	3.6828	3.3957
TC0100002087.mm.1	NA	ncRNA: NONMMUT000395 NONCODE	NA	-	-	-	-	3.4719	3.1064	2.9989	3.0658	2.949	2.9357	3.4164	2.9124	3.2173	3.5669	3.1407	3.3497	3.2787	3.1786	3.1914
TC0100002088.mm.1	NA	ncRNA: NONMMUT000396 NONCODE	NA	-	-	-	-	3.9769	3.4547	3.452	3.516	3.3124	3.7645	3.1117	3.5817	3.5023	3.4749	3.4167	3.2552	3.4805	3.475	3.4749
TC0100002089.mm.1	NA	ncRNA: NONMMUT000397 NONCODE	NA	-	-	-	-	3.9599	3.6237	3.5777	3.6123	3.6123	3.4984	3.3535	3.6539	3.6198	3.7447	3.4074	3.5313	3.4943	3.732	3.7834
TC0100002090.mm.1	NA	ncRNA: NONMMUT000399 NONCODE	NA	-	-	-	-	3.4442	3.2001	3.4834	3.3595	3.2902	3.7204	3.5897	3.3972	3.5631	3.5159	3.5496	3.7838	3.5518	3.6095	3.3964
TC0100002091.mm.1	NA	ncRNA: NONMMUT000400 NONCODE	NA	-	-	-	-	3.4136	3.5329	3.102	3.2736	3.3105	3.0376	3.5348	3.2416	3.5756	3.0813	3.1416	3.1909	3.4301	3.269	3.1559
TC0100002092.mm.1	NA	ncRNA: NONMMUT000401 NONCODE	NA	-	-	-	-	2.8015	2.5253	2.4068	2.4653	2.465	2.4545	2.7162	2.505	2.487	2.6117	2.6955	2.5284	2.6029	2.4463	2.5128
TC0100002093.mm.1	NA	ncRNA: NONMMUT000403 NONCODE	NA	-	-	-	-	3.0183	3.2397	3.2365	3.2339	3.1095	3.3177	3.3743	3.1659	3.3098	3.2791	3.0691	2.9092	3.5364	3.205	3.2242
TC0100002094.mm.1	NA	ncRNA: NONMMUT000404 NONCODE	NA	-	-	-	-	3.0957	2.8358	2.8781	3.0337	3.1263	3.0642	3.5098	2.9574	3.0595	3.376	2.996	2.7661	2.9382	2.8546	3.4015
TC0100002095.mm.1	NA	ncRNA: NONMMUT000406 NONCODE	NA	-	-	-	-	3.0131	2.626	2.817	3.4137	2.89	2.7301	2.7522	2.9055	3.0352	3.0146	2.7009	3.1357	3.1473	3.188	2.9817
TC0100002096.mm.1	NA	ncRNA: NONMMUT000407 NONCODE	NA	-	-	-	-	3.2327	3.0812	2.8469	3.2362	3.0182	3.034	3.4987	3.0363	3.5555	2.9603	2.8774	3.3295	2.9377	2.9747	2.8922
TC0100002097.mm.1	NA	ncRNA: NONMMUT000408 NONCODE	NA	-	-	-	-	3.2683	3.3414	3.3323	3.0803	3.0076	3.1299	3.4736	3.0202	3.1393	3.1004	3.1249	2.9548	3.158	3.0905	3.1818
TC0100002098.mm.1	NA	ncRNA: NONMMUT000409 NONCODE	NA	-	-	-	-	3.304	2.7054	2.7065	2.697	2.5771	2.7998	2.658	2.7976	2.5743	2.8813	2.644	2.8221	2.7487	3.0711	2.7889
TC0100002099.mm.1	NA	ncRNA: NONMMUT000410 NONCODE	NA	-	-	-	-	3.0225	3.0248	2.6899	2.9865	2.8889	3.0362	3.3161	3.2794	3.1153	3.3881	3.0498	2.9813	2.8926	2.9642	3.2123
TC0100002100.mm.1	NA	ncRNA: NONMMUT000411 NONCODE	NA	-	-	-	-	4.8182	4.4405	4.3002	4.6391	4.5703	4.4518	4.5407	4.5506	4.7274	4.5685	4.5056	4.2087	4.712	4.5407	4.702
TC0100002101.mm.1	NA	ncRNA: NONMMUT000416 NONCODE	NA	-	-	-	-	3.1037	2.8235	2.6963	2.5992	2.9122	2.5581	3.1505	2.746	3.0733	2.8365	2.7977	3.0618	2.8274	2.7424	3.0725
TC0100002102.mm.1	4931408C20Rik	RIKEN cDNA 4931408C20 gene	210940	1	26681801	-	-	4.3542	3.7831	4.0093	4.021	3.9929	3.5851	4.0941	3.6639	4.0873	4.2073	4.0005	4.0674	3.969	4.0876	4.0928
TC0100002103.mm.1	NA	ncrna:rRNA ENSMUST00000179494 ENSEMBL	NA	-	-	-	-	6.5762	6.1794	6.029	6.0218	6.2275	6.4796	6.0673	6.2906	6.0736	6.1462	6.1938	6.4513	6.2794	6.2147	6.4051
TC0100002104.mm.1	NA	ncRNA: NONMMUT000421 NONCODE	NA	-	-	-	-	3.27	3.0156	3.2568	2.798	2.7873	3.0538	2.7644	2.8876	3.2764	3.1815	2.9329	2.7654	3.1151	3.6203	3.2231
TC0100002106.mm.1	Gm597	predicted gene 597	210962	1	28776122	-	-	3.2969	3.4352	3.3526	3.4073	3.3291	3.2514	3.6835	3.4963	3.9421	3.4563	3.437	4.045	3.3618	3.488	3.4506
TC0100002108.mm.1	NA	ncRNA: NONMMUT000424 NONCODE	NA	-	-	-	-	4.3828	3.9043	3.8698	3.9112	3.9069	3.7352	4.0294	3.938	3.9483	3.9043	3.8541	3.7189	3.7904	3.9071	3.9784
TC0100002109.mm.1	NA	ncrna:misc_RNA ENSMUST00000082499 ENSEMBL	NA	-	-	-	-	2.7816	2.2066	2.6438	2.7599	2.6467	3.1556	3.047	2.4646	2.8371	2.9624	2.7209	2.8456	2.5937	2.7192	2.9128
TC0100002110.mm.1	NA	ncrna:miRNA ENSMUST00000116741 ENSEMBL	NA	-	-	-	-	8.0712	7.1975	7.1999	7.0516	7.3049	7.0209	7.5927	7.2009	7.336	7.0876	7.2415	7.5222	7.3491	7.409	7.5465
TC0100002111.mm.1	NA	ncRNA: NONMMUT000429 NONCODE	NA	-	-	-	-	3.4251	3.1144	3.1286	3.071	3.0453	3.0248	3.1784	3.6018	3.1784	3.4206	3.0103	2.8718	3.2625	3.4916	3.5483
TC0100002112.mm.1	NA	ncRNA: NONMMUT000430 NONCODE	NA	-	-	-	-	7.8764	9.0664	8.9723	8.8964	8.8856	9.1809	9.2669	8.7594	8.9156	9.1167	8.9169	8.6764	8.9318	8.7818	8.7569
TC0100002113.mm.1	NA	ncRNA: NONMMUT000432 NONCODE	NA	-	-	-	-	3.6316	3.2579	3.4055	3.3399	3.4382	3.3146	3.5085	3.4069	3.4853	3.4135	3.5482	3.7494	3.7829	3.6007	3.782
TC0100002114.mm.1	NA	ncRNA: NONMMUT000433 NONCODE	NA	-	-	-	-	2.3798	2.2273	2.6379	2.2798	2.1806	2.425	2.6915	2.1242	2.4771	2.2184	2.3778	2.5155	2.4673	2.5374	2.8246
TC0100002115.mm.1	NA	N/A ENSMUST00000184585 ENSEMBL	NA	-	-	-	-	10.2127	10.0914	9.3916	10.0706	9.6849	9.6358	10.1341	10.1369	9.7254	9.6634	10.0163	9.9892	10.0425	10.0921	10.0335
TC0100002116.mm.1	NA	ncRNA: NONMMUT000434 NONCODE	NA	-	-	-	-	5.5541	5.1138	5.0737	5.2596	5.0689	5.1581	5.3978	5.2647	5.6073	5.3642	5.1637	4.8834	5.25	5.1594	5.1521
TC0100002117.mm.1	Gm9898	predicted gene 9898	791350	1	-	-	-	5.8785	5.8303	6.0897	5.5348	5.4279	5.4216	5.6132	5.4962	5.577	5.7554	5.4689	5.6071	5.5748	5.4481	5.2826
TC0100002118.mm.1	Phf3	PHD finger protein 3	213109	1	30802342	-	-	7.9131	8.5631	8.8869	8.254	8.4211	8.3195	8.3195	8.2473	8.1878	8.3195	8.1759	8.3195	8.3195	8.3195	8.2466
TC0100002119.mm.1	NA	ncRNA: NONMMUT000442 NONCODE	NA	-	-	-	-	6.5339	7.1019	6.1889	6.8252	6.5057	6.6324	6.4584	6.6187	6.3914	6.4351	6.5936	6.5936	6.6057	6.5417	6.6151
TC0100002120.mm.1	NA	ncRNA: NONMMUT000443 NONCODE	NA	-	-	-	-	6.2941	7.4334	6.7223	6.806	6.5983	6.8103	6.9942	6.8273	6.1996	6.7101	6.8727	7.0009	6.8629	6.8225	6.9146
TC0100002125.mm.1	NA	ncRNA: NONMMUT000448 NONCODE	NA	-	-	-	-	5.1489	5.1234	4.9183	4.9277	5.1547	5.1262	5.2603	5.1397	5.1085	5.1408	5.4488	5.2286	5.2138	5.1772	5.3458
TC0100002126.mm.1	NA	5S ENSMUST00000184868 ENSEMBL	NA	-	-	-	-	2.9248	2.9019	2.7867	2.8707	2.8321	2.8627	2.877	3.0417	2.9155	2.9241	2.8962	3.1787	3.2981	3.1029	2.6453
TC0100002127.mm.1	4931428L18Rik	RIKEN cDNA 4931428L18 gene	70988	1	31141078	-	-	3.5892	3.3917	3.326	3.3439	3.333	3.6362	3.5203	3.5249	3.5436	3.3752	3.3143	3.2705	3.3775	3.3752	3.1457
TC0100002128.mm.1	NA	ncrna:snoRNA ENSMUST00000104476 ENSEMBL	NA	-	-	-	-	5.3354	4.9525	5.0256	4.9805	4.985	5.0124	5.3531	4.9415	4.8274	5.3017	5.0079	4.9568	5.1091	5.0527	4.937
TC0100002129.mm.1	NA	ncrna:snRNA ENSMUST00000157995 ENSEMBL	NA	-	-	-	-	3.0428	2.9433	3.1242	3.0541	3.2713	2.9285	3.4013	2.8672	3.1396	3.3177	3.1594	3.2386	3.123	3.5091	2.854
TC0100002130.mm.1	NA	ncrna:snRNA ENSMUST00000082754 ENSEMBL	NA	-	-	-	-	2.7421	2.6147	2.3441	2.4286	2.4459	2.3888	2.7116	2.2734	2.5134	2.8634	2.5069	2.5196	2.5187	2.4853	2.9893
TC0100002131.mm.1	Gm9839	predicted gene 9839	408192	1	32519563	03013, 04310	RNA transport, Wnt signaling pathway	2.9018	2.7786	2.5209	2.7786	2.7268	2.7723	2.6254	2.9174	2.6992	3.0152	2.7786	2.8229	2.7834	2.8755	2.8066
TC0100002132.mm.1	Gm5415	predicted gene 5415	408191	1	32543546	03013, 04310	RNA transport, Wnt signaling pathway	4.0552	3.7205	3.713	3.6819	3.7646	3.5447	3.7758	3.9049	3.7083	3.6229	3.4575	3.5486	3.766	3.6589	4.046
TC0100002133.mm.1	NA	ncrna:snRNA ENSMUST00000158864 ENSEMBL	NA	-	-	-	-	2.3136	2.3501	2.2661	2.1126	2.2771	2.4542	2.2675	2.2003	2.2806	2.2575	2.2543	2.6875	2.3567	2.2611	3.0153
TC0100002134.mm.1	NA	ncRNA: NONMMUT000474 NONCODE	NA	-	-	-	-	3.6291	3.6285	3.501	3.5906	3.4951	3.7065	3.8851	3.5684	3.4391	3.4915	3.6856	3.4256	3.5625	3.4307	3.392
TC0100002135.mm.1	NA	ncRNA: NONMMUT000477 NONCODE	NA	-	-	-	-	5.3543	4.8539	4.7419	4.9232	4.9831	4.7253	4.9208	5.0139	5.0244	4.9724	4.9668	4.9411	5.0187	5.133	4.999
TC0100002136.mm.1	Prim2	DNA primase, p58 subunit	19076	1	33453811	00230, 00240, 03030	Purine metabolism, Pyrimidine metabolism, DNA replication	6.6565	7.1217	7.1852	6.575	6.6043	6.575	6.4575	6.4318	6.7228	6.3269	6.6089	6.3091	6.3139	6.4191	6.5726
TC0100002137.mm.1	NA	ncRNA: NONMMUT000480 NONCODE	NA	-	-	-	-	5.6547	6.4548	5.3832	5.7891	5.6419	5.6266	5.5099	5.6376	5.1718	5.2066	5.468	5.2526	5.4864	4.9523	5.2268
TC0100002138.mm.1	NA	ncRNA: NONMMUT000482 NONCODE	NA	-	-	-	-	3.7404	3.2235	3.3145	3.1299	3.1867	3.1164	3.2672	3.5545	3.1512	3.4527	3.14	3.3055	3.4798	3.3248	3.6532
TC0100002139.mm.1	NA	ncRNA: NONMMUT000483 NONCODE	NA	-	-	-	-	5.7455	5.3604	4.9454	5.272	5.1601	5.1666	5.6086	5.3798	5.3924	5.2592	5.1094	5.0602	4.9851	5.1503	5.5119
TC0100002140.mm.1	Bag2	BCL2-associated athanogene 2	213539	1	33745484	4141	Protein processing in endoplasmic reticulum	6.4455	6.0968	5.8412	6.039	5.7407	5.6663	6.2523	5.8725	6.0563	5.8603	5.8283	5.7955	5.8665	5.8004	5.6919
TC0100002141.mm.1	Zfp451	zinc finger protein 451	98403	1	33761753	-	-	6.7264	7.0093	6.9501	6.9496	6.8372	6.9183	6.8694	6.8872	6.8396	6.858	7.0744	7.0266	6.9509	6.9183	6.9162
TC0100002142.mm.1	Gm15455	predicted gene 15455	433287	1	33835899	-	-	7.4289	7.5909	7.4088	6.9403	6.9195	7.0785	7.0093	6.8722	7.0667	6.9777	6.8925	6.9637	6.9184	6.8472	6.8634
TC0100002143.mm.1	Bend6	BEN domain containing 6	320705	1	33852052	-	-	5.108	4.812	4.5686	4.92	4.8312	4.8086	5.0568	5.0493	5.1331	4.92	4.819	4.92	4.8866	4.92	5.0807
TC0100002144.mm.1	NA	ncRNA: NONMMUT000493 NONCODE	NA	-	-	-	-	5.1071	4.5025	4.6957	4.4452	4.4276	4.3336	4.5532	4.487	4.4485	4.4134	4.4976	4.5565	4.5619	4.4076	4.4809
TC0100002145.mm.1	NA	ncrna:snRNA ENSMUST00000122557 ENSEMBL	NA	-	-	-	-	4.2498	4.0527	4.0914	4.1049	4.1049	3.9701	4.163	4.0854	3.937	3.9207	4.1912	4.2265	4.1548	4.1591	4.1697
TC0100002146.mm.1	NA	ncRNA: NONMMUT000500 NONCODE	NA	-	-	-	-	6.3702	6.0942	5.8302	6.2594	6.4258	6.2594	6.2594	6.2594	6.335	6.3939	6.2535	6.2725	6.2594	6.2638	6.4166
TC0100002147.mm.1	NA	ncRNA: NONMMUT000502 NONCODE	NA	-	-	-	-	5.0816	4.571	4.4537	5.0525	4.849	4.847	4.9764	5.0094	5.0094	5.0217	5.025	5.3204	5.1253	5.1461	5.1337
TC0100002148.mm.1	NA	ncRNA: NONMMUT000503 NONCODE	NA	-	-	-	-	3.1464	2.5533	2.7771	2.9112	2.6227	2.9709	2.9412	3.0354	3.133	3.218	3.0862	3.0507	2.6937	3.5144	2.7192
TC0100002149.mm.1	NA	ncRNA: NONMMUT000504 NONCODE	NA	-	-	-	-	3.7823	4.3015	5.1021	5.1286	5.3757	5.7315	4.7692	5.0691	4.8542	5.0828	5.4844	4.9058	5.0733	5.2127	5.5662
TC0100002150.mm.1	Mir5103	microRNA 5103	100628580	1	34433121	-	-	6.5617	6.2478	5.8497	6.481	7.4024	6.3585	6.4154	6.687	6.1489	5.8123	6.6662	5.6241	6.115	6.8245	6.2478
TC0100002151.mm.1	Ccdc115	coiled-coil domain containing 115	69668	1	34436670	-	-	7.7585	8.0621	8.5251	8.3554	8.4265	8.4336	8.7795	8.1972	8.5773	8.6404	8.3542	8.4425	8.3003	8.4804	8.388
TC0100002152.mm.1	NA	ncRNA: NONMMUT000508 NONCODE	NA	-	-	-	-	6.8961	6.767	7.2637	7.3166	7.2416	7.2787	7.4916	6.9293	7.3597	7.1052	7.2364	7.3149	7.2212	7.271	7.2339
TC0100002153.mm.1	NA	ncRNA: NONMMUT000510 NONCODE	NA	-	-	-	-	6.5534	6.6002	6.5979	6.3552	6.7225	6.3253	6.6078	6.6287	6.5707	6.5407	6.4975	6.3809	6.6827	6.5499	6.5534
TC0100002154.mm.1	Prss40	protease, serine 40	21756	1	34552331	-	-	5.6241	4.9656	4.6969	4.9451	4.9451	4.8715	5.0937	4.9451	5.1207	4.9652	4.8865	4.9451	4.9451	4.8226	4.8414
TC0100002157.mm.1	AA619741	PHD finger protein 19 pseudogene	241051	1	34633535	-	-	5.5706	5.2267	4.6491	5.001	5.0336	5.0416	5.38	5.0414	5.2447	5.1627	5.0416	4.969	4.9439	4.8782	5.0416
TC0100002158.mm.1	NA	ncRNA: NONMMUT000513 NONCODE	NA	-	-	-	-	5.9488	5.4039	5.0526	5.3444	5.4633	5.2105	5.6537	5.3704	5.4051	5.5212	5.2673	5.4194	5.031	5.3988	5.4097
TC0100002159.mm.1	NA	ncRNA: NONMMUT000514 NONCODE	NA	-	-	-	-	4.4231	3.9349	3.707	4.0493	3.9907	3.7212	4.0402	3.8936	3.8368	3.8145	3.9072	3.9202	3.8816	3.8264	4.1821
TC0100002160.mm.1	NA	ncRNA: NONMMUT000516 NONCODE	NA	-	-	-	-	5.7138	5.2661	5.0253	5.3896	5.5164	5.3747	5.3717	5.5053	5.5398	5.3309	5.127	5.2249	5.4071	5.3851	5.5024
TC0100002161.mm.1	NA	ncRNA: NONMMUT000517 NONCODE	NA	-	-	-	-	4.6439	4.1241	4.0789	4.4088	4.324	3.76	4.6063	4.2943	4.4413	4.4925	4.0505	4.0525	4.064	4.0669	4.6775
TC0100002162.mm.1	NA	ncRNA: NONMMUT000519 NONCODE	NA	-	-	-	-	6.8735	6.609	6.606	6.5388	6.5915	6.3528	6.6678	6.681	6.6034	6.5122	6.56	6.3039	6.456	6.5806	6.514
TC0100002163.mm.1	Fam168b	family with sequence similarity 168, member B	214469	1	34813218	-	-	9.1752	9.4417	9.4255	9.4983	9.5507	9.4622	9.4662	9.3806	9.266	9.3739	9.2887	9.2767	9.5332	9.5546	9.476
TC0100002164.mm.1	NA	ncRNA: NONMMUT000522 NONCODE	NA	-	-	-	-	6.6343	6.4487	5.9227	6.5305	6.1954	5.8839	6.3849	6.3991	6.3486	6.2583	6.2037	6.4497	6.0146	6.069	6.2785
TC0100002165.mm.1	NA	ncrna:snoRNA ENSMUST00000104043 ENSEMBL	NA	-	-	-	-	3.577	2.9812	2.9792	2.8534	2.806	3.1346	3.034	2.9753	2.9812	3.0742	2.8743	2.7136	3.0987	2.9674	3.2175
TC0100002167.mm.1	NA	ncRNA: NONMMUT000524 NONCODE	NA	-	-	-	-	5.8958	5.6349	5.1818	5.4998	5.5518	5.4039	5.8966	5.4655	5.4207	5.8118	5.6905	6.2436	5.8981	5.5836	5.581
TC0100002168.mm.1	NA	ncRNA: NONMMUT000525 NONCODE	NA	-	-	-	-	3.8733	3.5941	3.5941	3.6323	3.3497	3.6042	3.8182	3.4986	3.5984	3.1891	3.5831	3.7077	4.0121	3.5936	3.3231
TC0100002169.mm.1	NA	ncRNA: NONMMUT000527 NONCODE	NA	-	-	-	-	3.873	3.6564	3.3659	3.6251	3.6448	3.6448	3.7813	3.6448	3.6579	3.4278	3.6113	3.5455	3.6448	3.6448	3.7422
TC0100002170.mm.1	NA	ncRNA: NONMMUT000531 NONCODE	NA	-	-	-	-	6.1486	6.0109	5.8846	5.9133	5.8693	6.0977	6.3583	6.0135	5.9031	6.0072	5.8209	6.0291	5.8792	6.0504	5.9082
TC0100002171.mm.1	NA	ncRNA: NONMMUT000534 NONCODE	NA	-	-	-	-	5.1486	4.5322	4.784	4.9503	4.8603	4.6935	5.117	4.7963	5.2232	4.9798	4.8712	4.945	4.7076	4.7298	4.8698
TC0100002172.mm.1	NA	ncRNA: NONMMUT000537 NONCODE	NA	-	-	-	-	6.0921	5.6783	5.5917	5.6272	5.4485	5.3876	5.7211	5.5766	5.7614	5.5209	5.5767	5.7543	5.6354	5.3789	5.4991
TC0100002173.mm.1	NA	ncRNA: NONMMUT000538 NONCODE	NA	-	-	-	-	5.6179	5.0482	4.3326	4.6617	4.7727	4.6552	4.9361	4.6725	4.9119	4.7727	4.7062	4.8549	4.841	4.7046	5.1432
TC0100002174.mm.1	NA	ncRNA: NONMMUT000539 NONCODE	NA	-	-	-	-	6.5089	6.3993	6.3574	6.2644	6.2884	6.1156	6.3408	6.4493	6.2942	6.4701	6.122	6.2196	6.3649	6.3285	6.3285
TC0100002175.mm.1	Uggt1	UDP-glucose glycoprotein glucosyltransferase 1	320011	1	36140028	4141	Protein processing in endoplasmic reticulum	8.3495	8.7934	8.8682	8.603	8.6161	8.7279	8.5875	8.5105	8.5182	8.6201	8.6201	8.6781	8.6201	8.6201	8.5918
TC0100002176.mm.1	Mir6897	microRNA mir-6897	102465540	1	-	-	-	3.1967	3.3268	3.1877	2.9792	3.3435	3.2953	3.3767	3.4533	3.2208	3.2633	3.1339	3.2574	3.3356	3.4998	3.4433
TC0100002177.mm.1	Neurl3	neuralized homolog 3 homolog (Drosophila)	214854	1	36264602	-	-	9.0109	9.3199	9.7226	10.2894	10.2933	10.2642	10.4455	10.1959	10.2119	10.1929	10.2703	10.363	10.2294	10.4842	10.4346
TC0100002178.mm.1	NA	ncRNA: NONMMUT000548 NONCODE	NA	-	-	-	-	6.0899	5.5743	5.8443	5.6933	6.0861	5.7303	5.9274	5.715	5.7938	6.2798	5.6882	5.9115	5.9014	5.6611	5.8495
TC0100002179.mm.1	Kansl3	KAT8 regulatory NSL complex subunit 3	226976	1	36335730	-	-	8.0424	8.2512	8.5035	8.0337	8.0424	8.0445	8.1603	7.9334	7.8758	7.5627	8.0445	8.1089	8.0602	8.0412	7.9769
TC0100002180.mm.1	Mir6898	microRNA mir-6898	102465541	1	-	-	-	6.0981	5.8109	6.5554	4.7231	6.2434	5.9938	5.9222	6.2214	5.4473	6.4157	6.3757	6.7035	6.268	6.1644	6.347
TC0100002181.mm.1	NA	ncRNA: NONMMUT000554 NONCODE	NA	-	-	-	-	5.5052	6.4163	5.5774	5.9651	5.6723	5.9069	6.0518	5.9316	5.2393	5.8021	5.9289	6.2168	6.1541	6.4903	5.8889
TC0100002182.mm.1	NA	ncRNA: NONMMUT000555 NONCODE	NA	-	-	-	-	6.608	6.5971	6.4266	6.4561	6.8444	6.5966	6.8015	6.579	6.64	6.8677	6.5038	6.608	6.6104	6.4965	6.5133
TC0100002183.mm.1	NA	ncRNA: NONMMUT000557 NONCODE	NA	-	-	-	-	4.7939	4.7998	4.1441	4.6079	4.6501	4.5139	4.9831	4.6871	4.8893	4.76	4.4589	4.6749	4.4956	4.6987	4.7826
TC0100002184.mm.1	Lman2l	lectin, mannose-binding 2-like	214895	1	36423186	-	-	7.175	7.3283	7.5064	7.1978	7.1731	7.2079	7.4677	7.1274	7.0515	7.0592	7.2278	7.1839	7.2079	7.2079	7.2229
TC0100002185.mm.1	NA	ncRNA: NONMMUT000562 NONCODE	NA	-	-	-	-	5.8608	5.426	5.5237	5.5215	5.5677	6.0776	5.8795	5.6164	5.6164	5.8717	5.5064	5.3584	5.6284	5.6551	5.6164
TC0100002187.mm.1	Sema4c	sema domain, immunoglobulin domain (Ig), transmembrane domain (TM) and short cytoplasmic domain, (semaphorin) 4C	20353	1	36548642	4360	Axon guidance	6.7194	6.1205	5.9292	6.0687	6.1205	6.0446	6.375	6.1205	6.3337	6.1205	6.0522	6.1205	6.123	6.0471	6.1205
TC0100002188.mm.1	Fam178b	family with sequence similarity 178, member B	381337	1	36562696; 36599971	-	-	6.3132	5.7764	5.6521	5.8106	5.8367	5.6406	5.956	5.7962	5.8282	5.8069	5.689	5.7735	5.7308	5.7962	5.7962
TC0100002189.mm.1	Actr1b	ARP1 actin-related protein 1B, centractin beta	226977	1	36699202	-	-	7.1747	7.2665	7.2276	7.1248	7.0155	7.1957	7.1766	7.1747	7.1747	7.4128	7.172	7.1039	7.1747	7.1747	7.1747
TC0100002190.mm.1	NA	ncRNA: NONMMUT000584 NONCODE	NA	-	-	-	-	4.9206	4.6914	4.5172	4.6914	4.6591	4.5198	4.7836	4.6914	4.686	4.7131	4.6914	4.7034	4.6914	4.5934	4.7865
TC0100002192.mm.1	NA	ncRNA: NONMMUT000593 NONCODE	NA	-	-	-	-	7.1294	6.6051	6.4516	6.6869	6.612	6.5152	6.667	6.6068	6.5607	6.5912	6.5694	6.6178	6.6758	6.6646	6.5886
TC0100002193.mm.1	Tmem131	transmembrane protein 131	56030	1	36792189	-	-	8.6691	9.446	9.4674	9.6012	9.7566	9.7501	9.7213	9.4669	9.5774	9.6012	9.4821	9.7071	9.6877	9.7421	9.6409
TC0100002194.mm.1	NA	ncRNA: NONMMUT000594 NONCODE	NA	-	-	-	-	6.5841	6.9862	6.6821	7.0017	6.8088	6.9987	6.8589	6.9917	6.7948	7.1796	7.1578	7.2318	7.0677	7.1042	7.1457
TC0100002195.mm.1	NA	ncRNA: NONMMUT000595 NONCODE	NA	-	-	-	-	11.4942	11.6224	11.603	11.6125	11.5947	11.6026	11.6573	11.6901	11.55	11.5678	11.6251	11.6654	11.6682	11.6739	11.6506
TC0100002196.mm.1	NA	ncRNA: NONMMUT000596 NONCODE	NA	-	-	-	-	7.7532	8.1299	7.8136	7.7715	7.6968	7.8266	7.7242	7.9807	7.462	7.6276	8.044	8.2474	8.0894	7.8516	7.8469
TC0100002197.mm.1	NA	ncRNA: NONMMUT000597 NONCODE	NA	-	-	-	-	4.6949	4.0928	3.6336	4.4799	4.0424	3.9601	4.7309	4.1632	4.3783	3.7684	4.1883	4.0855	4.0192	4.0842	4.0068
TC0100002199.mm.1	NA	ncRNA: NONMMUT000599 NONCODE	NA	-	-	-	-	4.3407	4.246	4.1094	4.3136	3.9832	4.3381	4.5008	4.246	4.2461	4.2594	4.156	4.0423	4.3301	4.0358	4.246
TC0100002200.mm.1	NA	ncRNA: NONMMUT000601 NONCODE	NA	-	-	-	-	4.7636	4.4309	4.3125	4.3137	4.386	4.3571	4.4119	4.6065	4.2121	4.3881	4.3839	4.5097	4.255	4.3756	4.3839
TC0100002201.mm.1	NA	ncRNA: NONMMUT000603 NONCODE	NA	-	-	-	-	3.7939	3.3148	3.3911	3.3369	3.2355	3.3479	3.5467	3.3347	3.5787	3.0525	3.3355	3.3133	3.2669	3.5202	3.5297
TC0100002202.mm.1	NA	ncRNA: NONMMUT000606 NONCODE	NA	-	-	-	-	6.3864	6.9606	6.7127	6.7479	6.3978	6.7545	6.4879	7.0195	6.2957	6.7051	7.3292	6.8582	6.9445	7.0184	6.5954
TC0100002203.mm.1	Coa5	cytochrome C oxidase assembly factor 5	76178	1	37417085	-	-	8.3109	8.6889	8.3838	9.165	9.3283	9.3188	9.397	9.2109	9.1753	9.4532	9.1997	9.1507	9.165	9.0907	9.0614
TC0100002204.mm.1	Mgat4a	mannoside acetylglucosaminyltransferase 4, isoenzyme A	269181	1	37439340	510	N-Glycan biosynthesis	5.4985	5.8557	5.6964	7.6114	7.7872	7.7525	7.8206	7.6812	7.7946	7.7273	7.7567	7.3931	7.5579	7.443	7.5159
TC0100002205.mm.1	4930594C11Rik	G1 to S phase transition pseudogene	77633	1	37485851	-	-	5.9837	6.0717	5.4764	7.3023	6.8996	7.0596	7.0986	7.3674	6.9218	6.7506	7.1372	7.3368	7.3931	7.2338	7.2628
TC0100002206.mm.1	NA	ncRNA: NONMMUT000616 NONCODE	NA	-	-	-	-	5.4776	5.3447	4.9352	5.4618	5.3992	5.4067	5.8381	5.6352	5.947	5.471	5.5243	5.3927	5.4786	5.4776	5.5211
TC0100002207.mm.1	2010300C02Rik	RIKEN cDNA 2010300C02 gene	72097	1	37611676	-	-	6.3154	5.8544	5.7978	5.84	5.8459	5.8323	6.126	5.907	5.9237	5.8363	5.6889	5.8459	5.8459	5.7342	5.8459
TC0100002208.mm.1	Gm19863	predicted gene, 19863	100503734	1	-	-	-	6.4175	5.8664	5.5277	5.7144	5.7647	5.7454	5.7701	5.6917	5.7673	5.6178	5.7454	5.6059	5.8301	5.4493	5.8665
TC0100002209.mm.1	Tsga10	testis specific 10	211484	1	37754776	-	-	5.6182	5.902	6.3887	6.201	6.2089	6.2368	6.2818	6.2198	6.2089	6.2089	6.2089	6.3092	6.2289	6.2089	6.1599
TC0100002210.mm.1	Mitd1	MIT, microtubule interacting and transport, domain containing 1	69028	1	37878890	-	-	6.187	6.857	7.1859	6.7493	6.857	7.0404	6.7503	6.8407	6.857	6.9435	6.857	6.8427	6.9363	6.857	6.8348
TC0100002211.mm.1	Lyg2	lysozyme G-like 2	332427	1	37905923	-	-	5.055	4.7313	4.6164	4.8644	4.838	4.8645	5.1876	4.8668	4.8955	5.1208	4.6602	4.8644	4.6619	4.8644	4.8644
TC0100002212.mm.1	Lyg1	lysozyme G-like 1	69541	1	37946738	-	-	5.3021	4.7289	4.8586	4.871	4.9181	4.7523	5.2012	4.9181	5.0006	5.0233	4.7874	4.905	4.9181	4.7633	4.9181
TC0100002213.mm.1	Txndc9	thioredoxin domain containing 9	98258	1	37983867	-	-	6.9452	7.3837	7.5663	7.4759	7.4759	7.6207	7.5334	7.4759	7.4759	7.6137	7.5122	7.4759	7.4412	7.4515	7.3652
TC0100002214.mm.1	Rev1	REV1 homolog (S. cerevisiae)	56210	1	38052786	3460	Fanconi anemia pathway	6.8801	7.1334	7.4993	6.9761	6.9761	6.9379	7.1187	6.9237	6.6301	6.813	7.0148	7.0038	6.9761	7.0631	6.8406
TC0100002215.mm.1	Aff3	AF4/FMR2 family, member 3	16764	1	38177327	-	-	5.9048	5.9939	5.3004	5.3807	5.3606	5.335	5.5589	5.4799	5.6142	5.402	5.3266	5.2079	5.402	5.2658	5.3563
TC0100002216.mm.1	NA	ncRNA: NONMMUT000649 NONCODE	NA	-	-	-	-	5.1235	5.0413	4.7026	4.7683	4.8263	4.7663	5.1777	4.8001	5.0389	4.9158	4.7042	5.0832	4.7381	4.895	4.9136
TC0100002217.mm.1	NA	ncRNA: NONMMUT000652 NONCODE	NA	-	-	-	-	5.0883	4.757	4.3785	4.4189	4.5954	4.1849	4.3989	4.3392	4.605	4.3545	4.2228	4.1546	3.9336	4.0561	4.1134
TC0100002218.mm.1	NA	ncRNA: NONMMUT000653 NONCODE	NA	-	-	-	-	4.8777	4.7701	4.7889	4.7053	4.6382	4.5275	4.7765	5.0715	4.8227	4.7041	4.774	4.805	4.8526	4.6174	4.5416
TC0100002219.mm.1	NA	ncRNA: NONMMUT000655 NONCODE	NA	-	-	-	-	6.0845	6.5906	5.4977	5.8379	5.7977	5.6979	5.7848	5.9143	5.9524	5.7992	5.768	5.7301	5.7514	5.7829	5.9993
TC0100002220.mm.1	NA	ncRNA: NONMMUT000656 NONCODE	NA	-	-	-	-	5.109	5.5977	4.8907	5.0255	4.618	5.1003	5.0769	5.0538	5.1021	5.458	5.3779	4.7338	4.9856	5.0465	4.9134
TC0100002221.mm.1	NA	ncRNA: NONMMUT000659 NONCODE	NA	-	-	-	-	4.9703	4.5042	3.9902	4.0009	4.0457	4.217	4.4073	4.1637	4.1989	4.8203	4.0342	4.0111	4.0824	4.3842	4.0968
TC0100002222.mm.1	NA	ncRNA: NONMMUT000660 NONCODE	NA	-	-	-	-	4.1201	3.718	3.8233	3.5424	3.7895	3.8392	4.0715	3.8233	3.8233	3.975	3.3148	3.8746	3.8093	3.6553	3.9327
TC0100002223.mm.1	NA	ncRNA: NONMMUT000661 NONCODE	NA	-	-	-	-	4.0332	3.996	3.7914	3.7357	3.6012	3.6766	3.7785	3.8034	3.7659	3.7178	3.9406	3.7942	3.4237	3.7785	3.79
TC0100002224.mm.1	NA	ncRNA: NONMMUT000662 NONCODE	NA	-	-	-	-	4.5582	4.6291	4.2017	4.4374	4.3149	4.2374	4.3136	4.2249	4.4087	4.1653	4.2004	4.0931	4.2874	4.1551	4.3354
TC0100002225.mm.1	NA	ncRNA: NONMMUT000663 NONCODE	NA	-	-	-	-	4.8073	5.2914	3.8703	4.0799	4.1013	4.2634	4.6851	4.2135	3.7589	4.8376	4.0388	3.9334	3.8046	3.9167	4.3319
TC0100002226.mm.1	NA	ncRNA: NONMMUT000664 NONCODE	NA	-	-	-	-	5.2317	4.9805	4.0126	4.3753	4.2746	4.0917	4.4235	4.6285	4.2499	4.3443	4.3478	4.3714	4.5286	4.6146	4.2571
TC0100002227.mm.1	NA	ncRNA: NONMMUT000665 NONCODE	NA	-	-	-	-	3.8383	4.0302	3.5779	3.4737	3.5672	3.1606	3.702	3.4566	3.5496	3.4831	3.7863	3.5179	3.5002	3.3758	3.5242
TC0100002228.mm.1	Lonrf2	LON peptidase N-terminal domain and ring finger 2	381338	1	38794509	-	-	5.195	4.9957	4.7631	4.9957	4.9556	4.8718	5.0507	4.9957	5.0945	5.0227	4.9377	5.0175	4.9762	4.991	5.0191
TC0100002229.mm.1	Chst10	carbohydrate sulfotransferase 10	98388	1	38863873	514	Other types of O-glycan biosynthesis	6.2269	5.5628	5.5139	5.5711	5.5711	5.486	5.7243	5.614	5.687	5.5711	5.4161	5.5646	5.6139	5.5357	5.5711
TC0100002230.mm.1	Gm19877	predicted gene, 19877	100503760	1	-	-	-	5.7281	5.1919	5.1769	5.3105	5.3183	5.3183	5.3637	5.4559	5.2863	5.4024	5.0698	5.0731	5.5069	5.3363	5.3287
TC0100002231.mm.1	NA	ncRNA: NONMMUT000670 NONCODE	NA	-	-	-	-	4.9319	4.3347	4.2774	4.3746	4.1343	4.2435	4.6207	4.5721	4.7497	4.3166	4.2675	4.2474	4.3268	4.1736	4.1189
TC0100002232.mm.1	NA	ncRNA: NONMMUT000672 NONCODE	NA	-	-	-	-	5.3632	4.8559	4.9063	4.8914	4.9063	4.9063	5.1122	4.7812	5.0876	4.9259	4.8684	5.0044	4.9649	4.7227	4.9374
TC0100002233.mm.1	Mir6349	microRNA mir-6349	102466631	1	-	-	-	6.3068	6.4147	5.8922	6.5237	6.3709	6.5882	7.0665	6.4509	6.1851	6.2764	6.6358	6.5018	6.6214	6.6757	6.6568
TC0100002235.mm.1	NA	ncRNA: NONMMUT000675 NONCODE	NA	-	-	-	-	5.0231	4.5572	4.2626	4.4663	4.4625	4.4895	4.599	4.3873	4.5902	4.7064	4.3597	4.4822	4.7531	4.5161	4.3516
TC0100002236.mm.1	Tbc1d8	TBC1 domain family, member 8	54610	1	39371496	-	-	7.5707	7.819	8.2478	7.7711	7.7526	7.7526	7.8496	7.7552	7.7847	7.8917	7.9188	7.5363	7.6048	7.5658	7.4989
TC0100002237.mm.1	Rnf149	ring finger protein 149	67702	1	39551296	-	-	7.7509	8.1077	8.2197	8.2362	8.2362	8.2387	8.2804	8.2244	8.1454	8.2492	8.295	8.3847	8.2847	8.3112	8.2362
TC0100002238.mm.1	Snord89	small nucleolar RNA, C/D box 89	100217461	1	39548747	-	-	7.6465	8.4947	8.1994	7.6927	7.9228	8.2952	8.0598	7.4235	7.1922	8.2759	8.6289	7.6635	7.7136	7.6659	8.1968
TC0100002239.mm.1	NA	ncrna:snoRNA ENSMUST00000083002 ENSEMBL	NA	-	-	-	-	5.3763	6.7502	6.4135	6.1241	6.4086	6.2332	6.9044	6.3546	5.8095	6.5345	6.5455	6.942	6.6029	6.9029	6.8381
TC0100002240.mm.1	NA	ncRNA: NONMMUT000684 NONCODE	NA	-	-	-	-	5.6327	5.6299	5.2813	5.5439	5.4439	5.6653	5.7353	5.6377	5.3932	5.4833	5.3134	5.5166	5.6411	5.1984	5.4824
TC0100002241.mm.1	Creg2	cellular repressor of E1A-stimulated genes 2	263764	1	39618406	-	-	6.4588	5.8472	5.5702	6.004	6.0413	6.0413	6.2883	6.1665	6.1556	6.0496	5.9255	5.7182	6.0056	6.0329	5.989
TC0100002242.mm.1	Rfx8	regulatory factor X 8	619289	1	39665301	-	-	4.8469	4.4556	4.4084	4.399	4.3765	4.4583	4.4746	4.4583	4.5754	4.4699	4.3477	4.4498	4.4583	4.4758	4.4583
TC0100002243.mm.1	Gm3646	predicted gene 3646	100042065	1	39804141	-	-	4.6308	4.2307	3.7757	4.0691	4.1673	4.1836	4.0287	4.1591	4.2209	4.1877	4.1181	4.1877	4.2753	4.395	4.288
TC0100002244.mm.1	1700066B17Rik	RIKEN cDNA 1700066B17 gene	73426	1	39842428	-	-	4.6597	4.4051	4.1887	4.3824	4.3239	4.2511	4.5051	4.3284	4.4068	4.4736	4.2215	4.4078	4.4424	4.3683	4.3824
TC0100002245.mm.1	NA	ncRNA: NONMMUT000694 NONCODE	NA	-	-	-	-	4.8042	4.4415	4.5669	4.4638	4.6139	4.3683	5.0514	4.4622	4.592	4.5113	4.5944	4.4148	4.8203	4.6724	4.7821
TC0100002246.mm.1	NA	ncRNA: NONMMUT000704 NONCODE	NA	-	-	-	-	5.4009	4.9336	4.7609	4.7317	4.6604	5.1082	5.1	4.9325	4.9127	4.9886	4.6896	5.1217	4.7734	4.9274	4.5562
TC0100002247.mm.1	Gm16894	predicted gene, 16894	100047133	1	40076212	-	-	6.2066	6.0175	5.9925	6.7411	6.3546	6.5414	6.3821	6.3429	6.4194	6.5785	6.1655	6.1995	6.4953	6.2847	6.1212
TC0100002248.mm.1	NA	ncRNA: NONMMUT000711 NONCODE	NA	-	-	-	-	5.0326	4.6171	4.6259	4.7121	4.6989	4.6124	5.2553	4.7379	5.1715	4.814	4.6107	4.8072	4.7135	4.679	4.8243
TC0100002249.mm.1	NA	ncRNA: NONMMUT000712 NONCODE	NA	-	-	-	-	4.2502	3.6468	3.6426	4.1014	4.1342	4.0961	4.0185	4.0044	4.1586	4.2578	3.813	4.2319	3.9198	4.0654	3.8731
TC0100002250.mm.1	NA	ncRNA: NONMMUT000714 NONCODE	NA	-	-	-	-	6.9951	6.1384	6.0185	6.2838	6.3605	6.0969	6.4615	6.4676	6.6611	6.4241	6.2085	6.2772	6.2334	6.2666	6.1906
TC0100002251.mm.1	Mfsd9	major facilitator superfamily domain containing 9	211798	1	40772040	-	-	6.3731	5.9977	6.1139	6.116	6.1878	6.0652	6.3988	6.116	6.3228	6.1449	6.1083	6.2491	6.0641	5.9967	6.0475
TC0100002253.mm.1	NA	ncRNA: NONMMUT000720 NONCODE	NA	-	-	-	-	6.4306	5.7612	5.6732	5.9187	5.755	5.6283	6.0563	5.9338	6.051	5.7045	5.8216	5.6453	5.5969	5.7425	5.6568
[truncated: 54,235 more rows]
